# Supplementary material for: Anti-M1R/B6R antibody characterization and bispecific design for enhanced orthopoxvirus protection
Source: EMBO Mol Med. 2025 Sep 8;17(10):2713–34. doi: 10.1038/s44321-025-00299-z (PMC12514038; doi:10.1038/s44321-025-00299-z)
Supplement: Supplementary file 3 — Source data Fig. 1 [file 44321_2025_299_MOESM3_ESM.zip]

Archive with 9 entries (4 files):
- Figure 1/
- Figure 1/Figure 1A/
- Figure 1/Figure 1A/Figure 1A.xlsx
- Figure 1/Figure 1B/
- Figure 1/Figure 1B/Figure 1B.xlsx
- Figure 1/Figure 1C/
- Figure 1/Figure 1C/Figure 1C.xlsx
- Figure 1/Figure 1D/
- Figure 1/Figure 1D/Figure 1D.xlsx
