# Supplementary material for: Anti-M1R/B6R antibody characterization and bispecific design for enhanced orthopoxvirus protection
Source: EMBO Mol Med. 2025 Sep 8;17(10):2713–34. doi: 10.1038/s44321-025-00299-z (PMC12514038; doi:10.1038/s44321-025-00299-z)
Supplement: Supplementary file 3 — Source data Fig. 1 [file 44321_2025_299_MOESM3_ESM.zip › Figure 1/Figure 1A/Figure 1A.xlsx]

## Sheet: Figure 1A
	mMM1-4	mMM1-9	mMM1-10	mMM1-16	mMM1-19	mMM1-24	mMM1-31	mMM1-35	mMM1-41	mMM1-39	mMM1-40	7D11
mMM1-4	7.3449	54.8173	41.866	70.8064	56.2603	82.025	36.3503	89.877	86.5193	92.775	110.704	88.9952
mMM1-9	7.28195	9.06424	28.0722	23.4121	25.5721	36.4152	62.2562	20.1804	43.3416	36.169	58.643	51.5729
mMM1-10	19.0995	64.4334	-7.16161	6.99662	19.3823	40.5412	47.1546	64.2378	77.5326	60.768	41.1284	29.0599
mMM1-16	66.4872	62.0098	-8.92304	2.92527	12.3284	42.1898	88.8671	41.174	38.2737	45.9383	64.7059	66.1709
mMM1-19	45.1058	55.6524	34.8897	60.8234	19.8405	75.1312	100.904	29.9761	46.2194	58.1547	73.5746	68.4172
mMM1-24	57.1334	49.0656	-32.6425	36.4315	19.7101	7.73692	16.1431	55.8202	61.957	75.7703	65.7853	84.5179
mMM1-31	7.84389	72.1172	56.2126	68.0622	51.0637	40.0503	3.83549	76.5062	69.3886	74.4737	78.6891	68.0357
mMM1-35	42.3161	20.6183	8.87633	3.75803	-11.5467	30.9111	89.462	3.81574	14.5618	77.4581	82.4189	68.1386
mMM1-41	19.8645	20.9501	20.0804	7.50718	-12.3055	23.9957	67.2367	3.16569	7.5306	52.2256	64.5876	69.0877
mMM1-39	105.885	112.52	63.866	106.16	67.0406	95.1284	122.582	123.064	122.894	4.10799	5.0556	0.486396
mMM1-40	75.743	78.2655	59.7168	71.5399	47.8394	61.6053	82.3227	81.9432	80.8217	5.09486	1.93091	1.69815
7D11	113.758	80.2657	60.2299	76.9256	66.7011	69.9161	79.6778	95.0789	75.6616	9.19333	3.04827	3.51207
