# Supplementary material for: Anti-M1R/B6R antibody characterization and bispecific design for enhanced orthopoxvirus protection
Source: EMBO Mol Med. 2025 Sep 8;17(10):2713–34. doi: 10.1038/s44321-025-00299-z (PMC12514038; doi:10.1038/s44321-025-00299-z)
Supplement: Supplementary file 3 — Source data Fig. 1 [file 44321_2025_299_MOESM3_ESM.zip › Figure 1/Figure 1B/Figure 1B.xlsx]

## Sheet: Figure 1B peptide scanning
	1-5		6-10		11-14		15		16		17		18-22		23-27		27-32		M1R
mMM1-4	0.0746	0.0835	0.049	0.0628	0.0416	0.0702	0.0608	0.0615	0.0638	0.0655	0.1226	0.0619	0.0657	0.23	0.0626	0.0676	0.2023	0.0642	1.3459	1.5104
mMM1-9	0.0635	0.0632	0.0878	0.0788	0.0617	0.0602	0.0865	0.0594	0.0665	0.0656	0.0957	0.0646	0.1414	0.0619	0.0734	0.0598	0.0673	0.0707	1.401	1.3992
mMM1-10	0.0692	0.0726	0.0762	0.0779	0.0647	0.0657	0.0652	0.0625	0.2592	0.2647	0.0715	0.0636	0.0681	0.0695	0.0731	0.0734	0.0837	0.0758	1.291	1.2856
mMM1-16	0.077	0.1235	0.0765	0.0844	0.0709	0.0659	0.0606	0.0627	1.3358	1.3734	0.0817	0.0837	0.0649	0.0683	0.0644	0.067	0.096	0.068	1.2966	1.3968
mMM1-19	0.0678	0.0608	0.0663	0.0675	0.061	0.0645	0.0583	0.057	0.0611	0.0788	0.0611	0.0599	0.0606	0.0642	0.0637	0.0609	0.0651	0.0636	1.2102	1.1929
mMM1-24	0.0603	0.0628	0.1673	0.0661	0.0594	0.0597	0.2455	0.0575	0.066	0.0594	0.062	0.2512	0.0601	0.0585	0.06	0.0588	0.1119	0.0635	1.2433	1.27
mMM1-31	0.0681	0.0711	0.0722	0.0704	0.0626	0.0624	0.0583	0.0574	0.0614	0.0615	0.0607	0.0605	0.0629	0.0613	0.0642	0.0636	0.0641	0.0645	1.1214	1.2001
mMM1-35	0.0645	0.0675	0.0671	0.0699	0.0632	0.0617	0.0591	0.0573	0.1865	0.0604	0.0596	0.0614	0.0616	0.0629	0.0629	0.0604	0.0671	0.0661	1.1437	1.2054
mMM1-41	0.0694	0.0865	0.0938	0.0653	0.063	0.0609	0.0599	0.1765	0.078	0.0744	0.0691	0.0676	0.0669	0.0624	0.0637	0.1852	0.0668	0.0646	0.962	1.0177
mMM1-39	0.0357	0.044	0.0762999	0.0620998	0.0357	0.05229	0.0462	0.0782988	0.0446001	0.07	0.05999	0.0577009	0.0454	0.0286	0.039499	0.05242	0.0634978	0.0533	1.08841	1.017
mMM1-40	0.0237956	0.0543	0.0452	0.034	0.0243	0.0452008	0.0621001	0.0422	0.0357	0.0563	0.0225989	0.0472	0.0542001	0.077089	0.0444001	0.0562	0.0321	0.0415	1.2167	1.3824
7D11	0.0631	0.064	0.0985	0.0681	0.0595	0.0601	0.0584	0.0592	0.0692	0.0693	0.0596	0.0582	0.0624	0.0623	0.0589	0.0614	0.0632	0.0633	1.0934	1.009
