# Supplementary material for: Anti-M1R/B6R antibody characterization and bispecific design for enhanced orthopoxvirus protection
Source: EMBO Mol Med. 2025 Sep 8;17(10):2713–34. doi: 10.1038/s44321-025-00299-z (PMC12514038; doi:10.1038/s44321-025-00299-z)
Supplement: Supplementary file 3 — Source data Fig. 1 [file 44321_2025_299_MOESM3_ESM.zip › Figure 1/Figure 1C/Figure 1C.xlsx]

## Sheet: Figure 1C
	Full length (T20-H279)		SCR1-2-3-4 (T20-N241)		SCR1-2-3 (T20-K185)		SCR1-2 (T20-E129)
mMB6-1	1.3913	1.4433	0.0571	0.0586	0.0573	0.0578	0.0578	0.0606
mMB6-8	1.4907	1.3991	0.0692	0.0632	0.0597	0.0609	0.0623	0.0587
mMB6-13	1.5295	1.3955	0.0944	0.0765	0.0807	0.0737	0.0713	0.077
mMB6-29	0.8521	0.8602	0.0607	0.0724	0.0574	0.0565	0.0568	0.0567
mMB6-42	1.4667	1.4377	0.0793	0.0804	0.0707	0.0711	0.066	0.0696
mMB6-2	1.4235	1.4758	1.4431	1.4401	0.413	0.4296	0.1135	0.1168
mMB6-6	1.347	1.3083	1.463	1.4087	0.3349	0.3504	0.0919	0.0946
mMB6-32	1.4001	1.3254	1.3785	1.5018	0.418	0.3949	0.0954	0.098
mMB6-44	1.3387	1.27	1.3538	1.3868	0.3561	0.3414	0.0855	0.0876
hMB621	1.3467	1.3103	1.2744	1.3067	0.5097	0.5344	0.1956	0.1988
mMB6-5	1.4812	1.3666	1.3679	1.4017	1.3927	1.3815	0.0871	0.0897
mMB6-15	1.2385	1.1529	1.2407	1.2656	1.0171	1.0057	0.1273	0.1219
mMB6-21	1.4222	1.3364	1.3506	1.454	1.4834	1.4262	0.0716	0.0733
mMB6-22	1.4189	1.3025	1.3664	1.4681	1.4385	1.3724	0.0751	0.0735
mMB6-26	1.2564	1.2432	1.3642	1.3633	1.0765	1.1195	0.2071	0.1927
mMB6-3	1.4447	1.3545	1.3392	1.5222	1.4752	1.4272	1.4677	1.2805
mMB6-18	0.8188	0.819	0.7986	0.8205	0.8304	0.785	0.7078	0.772
mMB6-23	1.4786	1.3568	1.4595	1.4477	1.4007	1.463	1.4218	1.3416
mMB6-28	1.4109	1.4632	1.4965	1.4829	1.5225	1.439	1.492	1.4435
mMB6-30	1.4877	1.5387	1.5656	1.5069	1.4824	1.5367	1.5107	1.4672
mMB6-33	1.408	1.5553	1.5812	1.4946	1.4872	1.5062	1.5308	1.4036
mMB6-38	1.3718	1.3952	1.4419	1.4083	1.5936	1.4834	1.4604	1.4063
NC	0.0584	0.0583	0.0583	0.0605	0.0562	0.0567	0.0567	0.0554
