# Supplementary material for: Anti-M1R/B6R antibody characterization and bispecific design for enhanced orthopoxvirus protection
Source: EMBO Mol Med. 2025 Sep 8;17(10):2713–34. doi: 10.1038/s44321-025-00299-z (PMC12514038; doi:10.1038/s44321-025-00299-z)
Supplement: Supplementary file 3 — Source data Fig. 1 [file 44321_2025_299_MOESM3_ESM.zip › Figure 1/Figure 1D/Figure 1D.xlsx]

## Sheet: Figure 1D
Full length (T20-H279)
		mMB6-1	mMB6-8	mMB6-13	mMB6-29	mMB6-42
	mMB6-1	-3.32219	2.74667	0.841944	48.8233	113.952
	mMB6-8	-2.79822	-1.42638	2.11762	37.64	95.1368
	mMB6-13	-5.88629	0.471531	-0.969511	43.7578	105.459
	mMB6-29	45.4678	36.1479	39.1581	3.22581	8.7658
	mMB6-42	110.156	106.413	112.757	-8.22748	0.524599
SCR1-2-3-4 (T20-N241)		mMB6-2	mMB6-6	mMB6-32	mMB6-44
	mMB6-2	-1.288	-0.32	-0.747	5.3906
	mMB6-6	0.4167	-1.965	2.7308	7.6583
	mMB6-32	-3.173	-2.306	-0.982	0.0769
	mMB6-44	-3.712	-3.47	0.0786	-0.865
SCR1-2-3 (T20-K185)		mMB6-5	mMB6-21	mMB6-15	mMB6-26	mMB6-22
	mMB6-5	19.9368	-11.019	59.3767	64.6014	115.004
	mMB6-21	10.8671	15.6095	92.8228	79.9376	123.196
	mMB6-15	53.8156	47.1087	15.6466	6.03263	80.6431
	mMB6-26	62.4019	51.5294	24.3153	3.96256	67.313
	mMB6-22	102.887	88.2237	77.2262	100.027	25.782
SCR1-2 (T20-E129)		mMB6-18	mMB6-23	mMB6-28	mMB6-33	mMB6-38	mMB6-3	mMB6-30
	mMB6-18	-7.16161	7.28195	19.0995	20.6183	19.8645	113.758	105.885
	mMB6-23	28.0722	2.92527	19.3823	8.87633	20.9501	80.2657	112.52
	mMB6-28	15.0722	23.4121	19.8405	3.75803	20.0804	60.2299	63.866
	mMB6-33	25.5721	6.99662	12.3284	7.73692	7.50718	76.9256	106.16
	mMB6-38	20.1804	7.84389	-12.3055	23.9957	3.83549	66.7011	67.0406
	mMB6-3	64.7059	73.5746	65.7853	78.6891	82.4189	9.06424	3.04827
	mMB6-30	66.1709	68.4172	84.5179	68.0357	68.1386	9.19333	7.3449
