# Supplementary material for: Anti-M1R/B6R antibody characterization and bispecific design for enhanced orthopoxvirus protection
Source: EMBO Mol Med. 2025 Sep 8;17(10):2713–34. doi: 10.1038/s44321-025-00299-z (PMC12514038; doi:10.1038/s44321-025-00299-z)
Supplement: Supplementary file 4 — Source data Fig. 2 [file 44321_2025_299_MOESM4_ESM.zip › Figure 2/Figure 2A/Figure 2A.xlsx]

## Sheet: M1R-mMM1-4
Run 1; Ch 2; Fc 2-1; Cy 4; M1; Conc 3.90625 7.8125 15.625 31.25 62.5 nM_X	Run 1; Ch 2; Fc 2-1; Cy 4; M1; Conc 3.90625 7.8125 15.625 31.25 62.5 nM_Y	Run 1; Ch 2; Fc 2-1; Cy 4; M1; Conc 3.90625 7.8125 15.625 31.25 62.5 nM; Fitted_X	Run 1; Ch 2; Fc 2-1; Cy 4; M1; Conc 3.90625 7.8125 15.625 31.25 62.5 nM; Fitted_Y
-60	-0.8177	-60	0
-59.9	-0.8197	-59.9	0
-59.8	-0.8215	-59.8	0
-59.7	-0.8177	-59.7	0
-59.6	-0.813799	-59.6	0
-59.5	-0.8133	-59.5	0
-59.4	-0.8069	-59.4	0
-59.3	-0.8001	-59.3	0
-59.2	-0.7931	-59.2	0
-59.1	-0.789999	-59.1	0
-59	-0.7847	-59	0
-58.9	-0.7781	-58.9	0
-58.8	-0.7775	-58.8	0
-58.7	-0.7754	-58.7	0
-58.6	-0.778099	-58.6	0
-58.5	-0.7808	-58.5	0
-58.4	-0.7788	-58.4	0
-58.3	-0.7818	-58.3	0
-58.2	-0.7878	-58.2	0
-58.1	-0.790999	-58.1	0
-58	-0.787	-58	0
-57.9	-0.7828	-57.9	0
-57.8	-0.7823	-57.8	0
-57.7	-0.7707	-57.7	0
-57.6	-0.7678	-57.6	0
-57.5	-0.768	-57.5	0
-57.4	-0.7626	-57.4	0
-57.3	-0.7617	-57.3	0
-57.2	-0.7624	-57.2	0
-57.1	-0.762799	-57.1	0
-57	-0.7607	-57	0
-56.9	-0.763	-56.9	0
-56.8	-0.7543	-56.8	0
-56.7	-0.7497	-56.7	0
-56.6	-0.7512	-56.6	0
-56.5	-0.7531	-56.5	0
-56.4	-0.757	-56.4	0
-56.3	-0.7704	-56.3	0
-56.2	-0.7829	-56.2	0
-56.1	-0.790099	-56.1	0
-56	-0.7965	-56	0
-55.9	-0.8017	-55.9	0
-55.8	-0.8105	-55.8	0
-55.7	-0.8215	-55.7	0
-55.6	-0.824399	-55.6	0
-55.5	-0.8306	-55.5	0
-55.4	-0.8341	-55.4	0
-55.3	-0.8296	-55.3	0
-55.2	-0.8239	-55.2	0
-55.1	-0.806499	-55.1	0
-55	-0.8	-55	0
-54.9	-0.789	-54.9	0
-54.8	-0.7792	-54.8	0
-54.7	-0.7756	-54.7	0
-54.6	-0.767799	-54.6	0
-54.5	-0.7634	-54.5	0
-54.4	-0.7497	-54.4	0
-54.3	-0.7462	-54.3	0
-54.2	-0.7452	-54.2	0
-54.1	-0.740799	-54.1	0
-54	-0.7298	-54	0
-53.9	-0.7305	-53.9	0
-53.8	-0.7248	-53.8	0
-53.7	-0.7239	-53.7	0
-53.6	-0.721899	-53.6	0
-53.5	-0.7165	-53.5	0
-53.4	-0.7163	-53.4	0
-53.3	-0.7118	-53.3	0
-53.2	-0.7142	-53.2	0
-53.1	-0.705099	-53.1	0
-53	-0.7002	-53	0
-52.9	-0.6934	-52.9	0
-52.8	-0.6894	-52.8	0
-52.7	-0.6865	-52.7	0
-52.6	-0.690099	-52.6	0
-52.5	-0.6841	-52.5	0
-52.4	-0.6777	-52.4	0
-52.3	-0.6748	-52.3	0
-52.2	-0.6739	-52.2	0
-52.1	-0.665299	-52.1	0
-52	-0.6672	-52	0
-51.9	-0.6712	-51.9	0
-51.8	-0.6802	-51.8	0
-51.7	-0.682	-51.7	0
-51.6	-0.6869	-51.6	0
-51.5	-0.69	-51.5	0
-51.4	-0.6923	-51.4	0
-51.3	-0.6993	-51.3	0
-51.2	-0.7039	-51.2	0
-51.1	-0.708199	-51.1	0
-51	-0.7051	-51	0
-50.9	-0.703	-50.9	0
-50.8	-0.7061	-50.8	0
-50.7	-0.7101	-50.7	0
-50.6	-0.7066	-50.6	0
-50.5	-0.7061	-50.5	0
-50.4	-0.7039	-50.4	0
-50.3	-0.7025	-50.3	0
-50.2	-0.7018	-50.2	0
-50.1	-0.699799	-50.1	0
-50	-0.6951	-50	0
-49.9	-0.6908	-49.9	0
-49.8	-0.6922	-49.8	0
-49.7	-0.6959	-49.7	0
-49.6	-0.693199	-49.6	0
-49.5	-0.6918	-49.5	0
-49.4	-0.6848	-49.4	0
-49.3	-0.6821	-49.3	0
-49.2	-0.6822	-49.2	0
-49.1	-0.680299	-49.1	0
-49	-0.6821	-49	0
-48.9	-0.6803	-48.9	0
-48.8	-0.6774	-48.8	0
-48.7	-0.6761	-48.7	0
-48.6	-0.6688	-48.6	0
-48.5	-0.6671	-48.5	0
-48.4	-0.6665	-48.4	0
-48.3	-0.6637	-48.3	0
-48.2	-0.6596	-48.2	0
-48.1	-0.665698	-48.1	0
-48	-0.6599	-48	0
-47.9	-0.6609	-47.9	0
-47.8	-0.6676	-47.8	0
-47.7	-0.7067	-47.7	0
-47.6	-0.714798	-47.6	0
-47.5	-0.6521	-47.5	0
-47.4	-0.6454	-47.4	0
-47.3	-0.6988	-47.3	0
-47.2	-0.6528	-47.2	0
-47.1	-0.633901	-47.1	0
-47	-0.6436	-47	0
-46.9	-0.6436	-46.9	0
-46.8	-0.6231	-46.8	0
-46.7	-0.6059	-46.7	0
-46.6	-0.5956	-46.6	0
-46.5	-0.5971	-46.5	0
-46.4	-0.5923	-46.4	0
-46.3	-0.5865	-46.3	0
-46.2	-0.602	-46.2	0
-46.1	-0.5956	-46.1	0
-46	-0.5962	-46	0
-45.9	-0.5873	-45.9	0
-45.8	-0.5763	-45.8	0
-45.7	-0.5923	-45.7	0
-45.6	-0.620095	-45.6	0
-45.5	-0.6147	-45.5	0
-45.4	-0.6238	-45.4	0
-45.3	-0.6473	-45.3	0
-45.2	-0.5932	-45.2	0
-45.1	-0.551003	-45.1	0
-45	-0.5185	-45	0
-44.9	-0.4672	-44.9	0
-44.8	-0.4388	-44.8	0
-44.7	-0.4698	-44.7	0
-44.6	-0.458402	-44.6	0
-44.5	-0.4452	-44.5	0
-44.4	-0.3798	-44.4	0
-44.3	-0.3725	-44.3	0
-44.2	-0.3593	-44.2	0
-44.1	-0.343804	-44.1	0
-44	-0.3432	-44	0
-43.9	-0.3391	-43.9	0
-43.8	-0.3432	-43.8	0
-43.7	-0.3315	-43.7	0
-43.6	-0.327801	-43.6	0
-43.5	-0.311	-43.5	0
-43.4	-0.2999	-43.4	0
-43.3	-0.2744	-43.3	0
-43.2	-0.2397	-43.2	0
-43.1	-0.211004	-43.1	0
-43	-0.2012	-43	0
-42.9	-0.192	-42.9	0
-42.8	-0.1678	-42.8	0
-42.7	-0.1384	-42.7	0
-42.6	-0.095008	-42.6	0
-42.5	-0.0744002	-42.5	0
-42.4	-0.0520998	-42.4	0
-42.3	-0.0548001	-42.3	0
-42.2	-0.0935999	-42.2	0
-42.1	-0.136999	-42.1	0
-42	-0.1567	-42	0
-41.9	-0.1409	-41.9	0
-41.8	-0.1505	-41.8	0
-41.7	-0.1465	-41.7	0
-41.6	-0.137497	-41.6	0
-41.5	-0.1533	-41.5	0
-41.4	-0.1309	-41.4	0
-41.3	-0.1055	-41.3	0
-41.2	-0.1059	-41.2	0
-41.1	-0.266672	-41.1	0
-41	-0.4557	-41	0
-40.9	-0.8248	-40.9	0
-40.8	-0.3521	-40.8	0
-40.7	0.19	-40.7	0
-40.6	0.559255	-40.6	0
-40.5	0.6137	-40.5	0
-40.4	1.0393	-40.4	0
-40.3	-0.2598	-40.3	0
-40.2	-0.7994	-40.2	0
-40.1	-1.06407	-40.1	0
-40	-0.1312	-40	0
-39.9	-2.2571	-39.9	0
-39.8	0.4576	-39.8	0
-39.7	-0.0222	-39.7	0
-39.6	-0.194196	-39.6	0
-39.5	-0.1919	-39.5	0
-39.4	-0.196	-39.4	0
-39.3	-0.1821	-39.3	0
-39.2	-0.1795	-39.2	0
-39.1	-0.115406	-39.1	0
-39	-0.1481	-39	0
-38.9	-0.1669	-38.9	0
-38.8	-0.1625	-38.8	0
-38.7	-0.1674	-38.7	0
-38.6	-0.2542	-38.6	0
-38.5	-0.1094	-38.5	0
-38.4	-0.1505	-38.4	0
-38.3	-0.2484	-38.3	0
-38.2	-0.3818	-38.2	0
-38.1	-0.456987	-38.1	0
-38	-0.4698	-38	0
-37.9	-0.1533	-37.9	0
-37.8	0.1656	-37.8	0
-37.7	0.4491	-37.7	0
-37.6	0.556392	-37.6	0
-37.5	0.6883	-37.5	0
-37.4	0.2477	-37.4	0
-37.3	0.1523	-37.3	0
-37.2	0.1623	-37.2	0
-37.1	0.148605	-37.1	0
-37	0.1141	-37	0
-36.9	0.0257	-36.9	0
-36.8	0.0351999	-36.8	0
-36.7	-0.0117	-36.7	0
-36.6	-0.0260973	-36.6	0
-36.5	-0.0257001	-36.5	0
-36.4	-0.0641	-36.4	0
-36.3	-0.1149	-36.3	0
-36.2	-0.1151	-36.2	0
-36.1	-0.140696	-36.1	0
-36	-0.1256	-36	0
-35.9	-0.1287	-35.9	0
-35.8	-0.1272	-35.8	0
-35.7	-0.1277	-35.7	0
-35.6	-0.0961985	-35.6	0
-35.5	-0.111	-35.5	0
-35.4	-0.1177	-35.4	0
-35.3	-0.1221	-35.3	0
-35.2	-0.1156	-35.2	0
-35.1	-0.120796	-35.1	0
-35	-0.1187	-35	0
-34.9	-0.1137	-34.9	0
-34.8	-0.103	-34.8	0
-34.7	-0.1055	-34.7	0
-34.6	-0.099798	-34.6	0
-34.5	-0.1013	-34.5	0
-34.4	-0.0936	-34.4	0
-34.3	-0.0901	-34.3	0
-34.2	-0.094	-34.2	0
-34.1	-0.0934969	-34.1	0
-34	-0.0826999	-34	0
-33.9	-0.0806	-33.9	0
-33.8	-0.0758999	-33.8	0
-33.7	-0.0712	-33.7	0
-33.6	-0.0631984	-33.6	0
-33.5	-0.0603001	-33.5	0
-33.4	-0.0534	-33.4	0
-33.3	-0.0512999	-33.3	0
-33.2	-0.0438001	-33.2	0
-33.1	-0.0414975	-33.1	0
-33	-0.0378001	-33	0
-32.9	-0.0324	-32.9	0
-32.8	-0.0271001	-32.8	0
-32.7	-0.0260999	-32.7	0
-32.6	-0.022998	-32.6	0
-32.5	-0.0157999	-32.5	0
-32.4	-0.017	-32.4	0
-32.3	-0.0199	-32.3	0
-32.2	-0.0196	-32.2	0
-32.1	-0.0217971	-32.1	0
-32	-0.0272	-32	0
-31.9	-0.0312	-31.9	0
-31.8	-0.0311	-31.8	0
-31.7	-0.0351999	-31.7	0
-31.6	-0.0317975	-31.6	0
-31.5	-0.0333	-31.5	0
-31.4	-0.0351001	-31.4	0
-31.3	-0.0403999	-31.3	0
-31.2	-0.0437001	-31.2	0
-31.1	-0.0403973	-31.1	0
-31	-0.0413	-31	0
-30.9	-0.0426001	-30.9	0
-30.8	-0.0406	-30.8	0
-30.7	-0.0379001	-30.7	0
-30.6	-0.0338982	-30.6	0
-30.5	-0.0297	-30.5	0
-30.4	-0.0276001	-30.4	0
-30.3	-0.0273999	-30.3	0
-30.2	-0.0292001	-30.2	0
-30.1	-0.0286973	-30.1	0
-30	-0.0258001	-30	0
-29.9	-0.0279999	-29.9	0
-29.8	-0.0284001	-29.8	0
-29.7	-0.0299999	-29.7	0
-29.6	-0.0268978	-29.6	0
-29.5	-0.0262	-29.5	0
-29.4	-0.0253	-29.4	0
-29.3	-0.0297	-29.3	0
-29.2	-0.0319001	-29.2	0
-29.1	-0.0308972	-29.1	0
-29	-0.0319999	-29	0
-28.9	-0.0333	-28.9	0
-28.8	-0.0351999	-28.8	0
-28.7	-0.0350001	-28.7	0
-28.6	-0.0339976	-28.6	0
-28.5	-0.035	-28.5	0
-28.4	-0.0344	-28.4	0
-28.3	-0.0386999	-28.3	0
-28.2	-0.0428001	-28.2	0
-28.1	-0.0491975	-28.1	0
-28	-0.0534	-28	0
-27.9	-0.0565001	-27.9	0
-27.8	-0.0624001	-27.8	0
-27.7	-0.0612	-27.7	0
-27.6	-0.0637977	-27.6	0
-27.5	-0.0661	-27.5	0
-27.4	-0.0685001	-27.4	0
-27.3	-0.0706999	-27.3	0
-27.2	-0.0732	-27.2	0
-27.1	-0.0777966	-27.1	0
-27	-0.085	-27	0
-26.9	-0.084	-26.9	0
-26.8	-0.0811	-26.8	0
-26.7	-0.0907	-26.7	0
-26.6	-0.0948974	-26.6	0
-26.5	-0.1001	-26.5	0
-26.4	-0.1023	-26.4	0
-26.3	-0.1033	-26.3	0
-26.2	-0.1003	-26.2	0
-26.1	-0.100698	-26.1	0
-26	-0.0977	-26	0
-25.9	-0.0965	-25.9	0
-25.8	-0.0976	-25.8	0
-25.7	-0.0997	-25.7	0
-25.6	-0.100798	-25.6	0
-25.5	-0.1035	-25.5	0
-25.4	-0.1055	-25.4	0
-25.3	-0.1067	-25.3	0
-25.2	-0.1006	-25.2	0
-25.1	-0.101798	-25.1	0
-25	-0.1008	-25	0
-24.9	-0.1007	-24.9	0
-24.8	-0.1004	-24.8	0
-24.7	-0.1035	-24.7	0
-24.6	-0.101798	-24.6	0
-24.5	-0.1005	-24.5	0
-24.4	-0.1019	-24.4	0
-24.3	-0.1039	-24.3	0
-24.2	-0.1037	-24.2	0
-24.1	-0.107498	-24.1	0
-24	-0.1081	-24	0
-23.9	-0.1089	-23.9	0
-23.8	-0.1061	-23.8	0
-23.7	-0.1049	-23.7	0
-23.6	-0.105098	-23.6	0
-23.5	-0.1106	-23.5	0
-23.4	-0.1074	-23.4	0
-23.3	-0.1084	-23.3	0
-23.2	-0.1087	-23.2	0
-23.1	-0.107298	-23.1	0
-23	-0.1106	-23	0
-22.9	-0.1139	-22.9	0
-22.8	-0.1123	-22.8	0
-22.7	-0.1138	-22.7	0
-22.6	-0.111098	-22.6	0
-22.5	-0.1109	-22.5	0
-22.4	-0.1223	-22.4	0
-22.3	-0.1251	-22.3	0
-22.2	-0.1275	-22.2	0
-22.1	-0.127398	-22.1	0
-22	-0.1272	-22	0
-21.9	-0.1274	-21.9	0
-21.8	-0.1279	-21.8	0
-21.7	-0.1356	-21.7	0
-21.6	-0.141598	-21.6	0
-21.5	-0.1442	-21.5	0
-21.4	-0.1363	-21.4	0
-21.3	-0.1294	-21.3	0
-21.2	-0.1323	-21.2	0
-21.1	-0.132098	-21.1	0
-21	-0.1353	-21	0
-20.9	-0.1369	-20.9	0
-20.8	-0.1418	-20.8	0
-20.7	-0.1351	-20.7	0
-20.6	-0.133499	-20.6	0
-20.5	-0.1294	-20.5	0
-20.4	-0.1349	-20.4	0
-20.3	-0.1343	-20.3	0
-20.2	-0.1336	-20.2	0
-20.1	-0.131798	-20.1	0
-20	-0.1384	-20	0
-19.9	-0.1333	-19.9	0
-19.8	-0.131	-19.8	0
-19.7	-0.133	-19.7	0
-19.6	-0.134199	-19.6	0
-19.5	-0.1311	-19.5	0
-19.4	-0.1392	-19.4	0
-19.3	-0.1444	-19.3	0
-19.2	-0.1458	-19.2	0
-19.1	-0.142699	-19.1	0
-19	-0.1476	-19	0
-18.9	-0.1477	-18.9	0
-18.8	-0.1475	-18.8	0
-18.7	-0.1475	-18.7	0
-18.6	-0.148199	-18.6	0
-18.5	-0.1518	-18.5	0
-18.4	-0.1506	-18.4	0
-18.3	-0.1456	-18.3	0
-18.2	-0.1482	-18.2	0
-18.1	-0.1437	-18.1	0
-18	-0.1395	-18	0
-17.9	-0.1364	-17.9	0
-17.8	-0.1355	-17.8	0
-17.7	-0.1341	-17.7	0
-17.6	-0.1312	-17.6	0
-17.5	-0.1184	-17.5	0
-17.4	-0.1146	-17.4	0
-17.3	-0.1146	-17.3	0
-17.2	-0.1053	-17.2	0
-17.1	-0.101798	-17.1	0
-17	-0.1062	-17	0
-16.9	-0.1045	-16.9	0
-16.8	-0.1077	-16.8	0
-16.7	-0.1115	-16.7	0
-16.6	-0.109799	-16.6	0
-16.5	-0.1358	-16.5	0
-16.4	-0.1303	-16.4	0
-16.3	-0.1439	-16.3	0
-16.2	-0.1423	-16.2	0
-16.1	-0.131001	-16.1	0
-16	-0.1333	-16	0
-15.9	-0.1353	-15.9	0
-15.8	-0.1295	-15.8	0
-15.7	-0.132	-15.7	0
-15.6	-0.130199	-15.6	0
-15.5	-0.1257	-15.5	0
-15.4	-0.1267	-15.4	0
-15.3	-0.1326	-15.3	0
-15.2	-0.1334	-15.2	0
-15.1	-0.115699	-15.1	0
-15	-0.1113	-15	0
-14.9	-0.1073	-14.9	0
-14.8	-0.1125	-14.8	0
-14.7	-0.111	-14.7	0
-14.6	-0.102899	-14.6	0
-14.5	-0.1006	-14.5	0
-14.4	-0.0987	-14.4	0
-14.3	-0.0959	-14.3	0
-14.2	-0.0902	-14.2	0
-14.1	-0.0834995	-14.1	0
-14	-0.0785	-14	0
-13.9	-0.0718	-13.9	0
-13.8	-0.062	-13.8	0
-13.7	-0.0576	-13.7	0
-13.6	-0.0633973	-13.6	0
-13.5	-0.0607	-13.5	0
-13.4	-0.0566	-13.4	0
-13.3	-0.0506	-13.3	0
-13.2	-0.038	-13.2	0
-13.1	-0.037899	-13.1	0
-13	-0.035	-13	0
-12.9	-0.0302	-12.9	0
-12.8	-0.0275	-12.8	0
-12.7	-0.0289	-12.7	0
-12.6	-0.0324985	-12.6	0
-12.5	-0.0362	-12.5	0
-12.4	-0.0242	-12.4	0
-12.3	-0.016	-12.3	0
-12.2	-0.0135	-12.2	0
-12.1	-0.0121985	-12.1	0
-12	-0.0112	-12	0
-11.9	-0.0086	-11.9	0
-11.8	-0.0115	-11.8	0
-11.7	-0.0104	-11.7	0
-11.6	-0.00579915	-11.6	0
-11.5	-0.0141	-11.5	0
-11.4	-0.0146	-11.4	0
-11.3	-0.009	-11.3	0
-11.2	-0.00430001	-11.2	0
-11.1	-0.00509885	-11.1	0
-11	-0.0069	-11	0
-10.9	-0.0051	-10.9	0
-10.8	-0.00460001	-10.8	0
-10.7	-0.00280001	-10.7	0
-10.6	-0.00139865	-10.6	0
-10.5	-0.00239999	-10.5	0
-10.4	-0.00619999	-10.4	0
-10.3	0.000900004	-10.3	0
-10.2	0.0077	-10.2	0
-10.1	0.00630087	-10.1	0
-10	0.00859999	-10	0
-9.89999	0.00929999	-9.89999	0
-9.8	0.0084	-9.8	0
-9.7	0.0164	-9.7	0
-9.60001	0.0161016	-9.60001	0
-9.5	0.0173	-9.5	0
-9.39999	0.0158	-9.39999	0
-9.3	0.0137	-9.3	0
-9.2	0.0218	-9.2	0
-9.10001	0.0208015	-9.10001	0
-9	0.021	-9	0
-8.89999	0.0164	-8.89999	0
-8.8	0.0206	-8.8	0
-8.7	0.0205	-8.7	0
-8.60001	0.0199009	-8.60001	0
-8.5	0.00439999	-8.5	0
-8.39999	0.00250001	-8.39999	0
-8.3	-0.0012	-8.3	0
-8.2	-0.0109	-8.2	0
-8.10001	-0.0115989	-8.10001	0
-8	-0.0128	-8	0
-7.89999	-0.0115	-7.89999	0
-7.8	-0.0092	-7.8	0
-7.7	-0.0075	-7.7	0
-7.60001	-0.0073995	-7.60001	0
-7.5	-0.0119	-7.5	0
-7.39999	-0.016	-7.39999	0
-7.3	-0.017	-7.3	0
-7.2	-0.0148	-7.2	0
-7.10001	-0.017999	-7.10001	0
-7	-0.0256	-7	0
-6.89999	-0.0249	-6.89999	0
-6.8	-0.0246	-6.8	0
-6.7	-0.0258	-6.7	0
-6.60001	-0.0287989	-6.60001	0
-6.5	-0.0303	-6.5	0
-6.39999	-0.0271	-6.39999	0
-6.3	-0.0262	-6.3	0
-6.2	-0.0231	-6.2	0
-6.10001	-0.0204997	-6.10001	0
-6	-0.0209	-6	0
-5.89999	-0.0196	-5.89999	0
-5.8	-0.0153	-5.8	0
-5.7	-0.0116	-5.7	0
-5.60001	-0.0139991	-5.60001	0
-5.5	-0.0072	-5.5	0
-5.39999	-0.0074	-5.39999	0
-5.3	-0.0048	-5.3	0
-5.2	0.0008	-5.2	0
-5.10001	-0.0019989	-5.10001	0
-5	0	-5	0
-4.89999	-0.0015	-4.89999	0
-4.8	-0.005	-4.8	0
-4.7	-0.0066	-4.7	0
-4.60001	-0.00859896	-4.60001	0
-4.5	-0.0079	-4.5	0
-4.39999	-0.0024	-4.39999	0
-4.3	-0.0072	-4.3	0
-4.2	-0.0043	-4.2	0
-4.10001	0.000200502	-4.10001	0
-4	0.003	-4	0
-3.89999	0.002	-3.89999	0
-3.8	-0.0025	-3.8	0
-3.7	0.0069	-3.7	0
-3.60001	0.00970058	-3.60001	0
-3.5	0.013	-3.5	0
-3.39999	0.021	-3.39999	0
-3.3	0.0318	-3.3	0
-3.2	0.0338	-3.2	0
-3.10001	0.0441992	-3.10001	0
-3	0.0486	-3	0
-2.89999	0.0511	-2.89999	0
-2.8	0.0524	-2.8	0
-2.7	0.0528	-2.7	0
-2.60001	0.0579004	-2.60001	0
-2.5	0.0558	-2.5	0
-2.39999	0.0561	-2.39999	0
-2.3	0.0569	-2.3	0
-2.2	0.0634	-2.2	0
-2.10001	0.0694	-2.10001	0
-2	0.075	-2	0
-1.89999	0.071	-1.89999	0
-1.8	0.0721	-1.8	0
-1.7	0.0649	-1.7	0
-1.60001	0.0705007	-1.60001	0
-1.5	0.0723	-1.5	0
-1.39999	0.0688	-1.39999	0
-1.3	0.0671004	-1.3	0
-1.2	0.0671004	-1.2	0
-1.10001	0.0688	-1.10001	0
-1	0.0671004	-1	0
-0.899994	0.0654	-0.899994	0
-0.800003	0.0634	-0.800003	0
-0.699997		-0.699997	0
-0.600006		-0.600006	0
-0.5		-0.5	0
-0.399994		-0.399994	0
-0.300003		-0.300003	0
-0.199997		-0.199997	0
-0.100006		-0.100006	0
0		0	0
0.100006		0.100006	0
0.199997		0.199997	0.020326
0.300003		0.300003	0.0406492
0.399994		0.399994	0.0609637
0.5		0.5	0.0812754
0.600006		0.600006	0.101581
0.699997		0.699997	0.121879
0.800003		0.800003	0.142173
0.899994		0.899994	0.162459
1		1	0.182742
1.10001		1.10001	0.203019
1.2		1.2	0.223287
1.3		1.3	0.243553
1.39999		1.39999	0.263809
1.5		1.5	0.284064
1.60001		1.60001	0.304312
1.7		1.7	0.324551
1.8	-2.5134	1.8	0.344788
1.89999	-2.3731	1.89999	0.365016
2	-2.3695	2	0.385242
2.10001	-2.1591	2.10001	0.405461
2.2	-2.0898	2.2	0.425672
2.3	-2.0159	2.3	0.44588
2.39999	-1.99388	2.39999	0.466079
2.5	-1.8744	2.5	0.486276
2.60001	-1.7951	2.60001	0.506466
2.7	-1.7816	2.7	0.526648
2.8	-2.0614	2.8	0.546828
2.89999	-1.92832	2.89999	0.566998
3	-1.8253	3	0.587166
3.10001	-1.6933	3.10001	0.607328
3.2	-1.7529	3.2	0.627481
3.3	-1.8356	3.3	0.647632
3.39999	-1.81241	3.39999	0.667773
3.5	-1.7766	3.5	0.687913
3.60001	-1.8576	3.60001	0.708046
3.7	-1.8546	3.7	0.72817
3.8	-1.876	3.8	0.748292
3.89999	-1.87661	3.89999	0.768405
4	-1.8616	4	0.788515
4.10001	-1.8444	4.10001	0.80862
4.2	-1.844	4.2	0.828716
4.3	-1.7977	4.3	0.848809
4.39999	-1.782	4.39999	0.868893
4.5	-1.7595	4.5	0.888975
4.60001	-1.7412	4.60001	0.909051
4.7	-1.7302	4.7	0.929118
4.8	-1.6946	4.8	0.949182
4.89999	-1.6782	4.89999	0.969238
5	-1.6551	5	0.98929
5.10001	-1.6378	5.10001	1.00934
5.2	-1.6162	5.2	1.02938
5.3	-1.6086	5.3	1.04941
5.39999	-1.5871	5.39999	1.06944
5.5	-1.5669	5.5	1.08946
5.60001	-1.5422	5.60001	1.10948
5.7	-1.5226	5.7	1.12949
5.8	-1.4934	5.8	1.1495
5.89999	-1.4704	5.89999	1.1695
6	-1.4459	6	1.18949
6.10001	-1.4258	6.10001	1.20948
6.2	-1.4027	6.2	1.22946
6.3	-1.3822	6.3	1.24944
6.39999	-1.3609	6.39999	1.26941
6.5	-1.3389	6.5	1.28938
6.60001	-1.319	6.60001	1.30934
6.7	-1.2994	6.7	1.32929
6.8	-1.2783	6.8	1.34924
6.89999	-1.2578	6.89999	1.36918
7	-1.2342	7	1.38912
7.10001	-1.2132	7.10001	1.40905
7.2	-1.1913	7.2	1.42898
7.3	-1.1689	7.3	1.4489
7.39999	-1.1468	7.39999	1.46881
7.5	-1.1261	7.5	1.48872
7.60001	-1.1017	7.60001	1.50862
7.7	-1.0799	7.7	1.52852
7.8	-1.0607	7.8	1.54841
7.89999	-1.0413	7.89999	1.5683
8	-1.0244	8	1.58818
8.10001	-1.0073	8.10001	1.60805
8.2	-0.9878	8.2	1.62792
8.3	-0.9657	8.3	1.64778
8.39999	-0.943801	8.39999	1.66764
8.5	-0.9199	8.5	1.68749
8.60001	-0.9018	8.60001	1.70734
8.7	-0.8781	8.7	1.72717
8.8	-0.8603	8.8	1.74701
8.89999	-0.839301	8.89999	1.76684
9	-0.8142	9	1.78666
9.10001	-0.7927	9.10001	1.80648
9.2	-0.7683	9.2	1.82629
9.3	-0.7467	9.3	1.8461
9.39999	-0.723301	9.39999	1.86589
9.5	-0.6968	9.5	1.88569
9.60001	-0.6727	9.60001	1.90548
9.7	-0.6502	9.7	1.92526
9.8	-0.6258	9.8	1.94504
9.89999	-0.598401	9.89999	1.96481
10	-0.5781	10	1.98457
10.1	-0.551	10.1	2.00434
10.2	-0.5271	10.2	2.02409
10.3	-0.5009	10.3	2.04384
10.4	-0.477701	10.4	2.06358
10.5	-0.458	10.5	2.08332
10.6	-0.4362	10.6	2.10305
10.7	-0.4133	10.7	2.12277
10.8	-0.3962	10.8	2.14249
10.9	-0.376101	10.9	2.16221
11	-0.3625	11	2.18192
11.1	-0.3471	11.1	2.20162
11.2	-0.3293	11.2	2.22132
11.3	-0.31	11.3	2.24101
11.4	-0.287901	11.4	2.26069
11.5	-0.2675	11.5	2.28037
11.6	-0.251	11.6	2.30005
11.7	-0.2282	11.7	2.31972
11.8	-0.2043	11.8	2.33938
11.9	-0.1883	11.9	2.35904
12	-0.1673	12	2.37869
12.1	-0.1423	12.1	2.39834
12.2	-0.1168	12.2	2.41798
12.3	-0.0965	12.3	2.43761
12.4	-0.0746009	12.4	2.45724
12.5	-0.0563999	12.5	2.47686
12.6	-0.0371998	12.6	2.49648
12.7	-0.0127999	12.7	2.51609
12.8	0.0136999	12.8	2.5357
12.9	0.0263996	12.9	2.5553
13	0.0445001	13	2.57489
13.1	0.0643999	13.1	2.59449
13.2	0.0892001	13.2	2.61407
13.3	0.1147	13.3	2.63365
13.4	0.1338	13.4	2.65322
13.5	0.151	13.5	2.67278
13.6	0.1729	13.6	2.69235
13.7	0.1938	13.7	2.7119
13.8	0.2151	13.8	2.73145
13.9	0.233899	13.9	2.75099
14	0.2561	14	2.77053
14.1	0.283	14.1	2.79006
14.2	0.3062	14.2	2.80959
14.3	0.3218	14.3	2.82911
14.4	0.3371	14.4	2.84863
14.5	0.3577	14.5	2.86814
14.6	0.3732	14.6	2.88764
14.7	0.3915	14.7	2.90714
14.8	0.4099	14.8	2.92663
14.9	0.425999	14.9	2.94612
15	0.443	15	2.9656
15.1	0.4603	15.1	2.98508
15.2	0.4787	15.2	3.00454
15.3	0.4976	15.3	3.02401
15.4	0.5145	15.4	3.04347
15.5	0.5279	15.5	3.06292
15.6	0.5436	15.6	3.08237
15.7	0.5609	15.7	3.10181
15.8	0.5799	15.8	3.12125
15.9	0.5983	15.9	3.14068
16	0.6167	16	3.1601
16.1	0.6329	16.1	3.17952
16.2	0.6526	16.2	3.19893
16.3	0.6688	16.3	3.21834
16.4	0.6829	16.4	3.23774
16.5	0.7022	16.5	3.25714
16.6	0.7209	16.6	3.27653
16.7	0.7394	16.7	3.29591
16.8	0.7618	16.8	3.3153
16.9	0.7851	16.9	3.33467
17	0.8082	17	3.35404
17.1	0.8283	17.1	3.3734
17.2	0.8552	17.2	3.39276
17.3	0.8777	17.3	3.41211
17.4	0.897099	17.4	3.43145
17.5	0.9179	17.5	3.45079
17.6	0.9408	17.6	3.47013
17.7	0.9627	17.7	3.48945
17.8	0.9831	17.8	3.50878
17.9	1.004	17.9	3.52809
18	1.0255	18	3.54741
18.1	1.0421	18.1	3.56671
18.2	1.0574	18.2	3.58601
18.3	1.0732	18.3	3.60531
18.4	1.0878	18.4	3.62459
18.5	1.1097	18.5	3.64388
18.6	1.1305	18.6	3.66316
18.7	1.1466	18.7	3.68243
18.8	1.1625	18.8	3.7017
18.9	1.1783	18.9	3.72096
19	1.198	19	3.74021
19.1	1.216	19.1	3.75946
19.2	1.2352	19.2	3.7787
19.3	1.2559	19.3	3.79794
19.4	1.2744	19.4	3.81717
19.5	1.2959	19.5	3.8364
19.6	1.3162	19.6	3.85562
19.7	1.3331	19.7	3.87484
19.8	1.3536	19.8	3.89405
19.9	1.375	19.9	3.91325
20	1.3949	20	3.93245
20.1	1.409	20.1	3.95165
20.2	1.427	20.2	3.97083
20.3	1.4434	20.3	3.99002
20.4	1.4661	20.4	4.00919
20.5	1.4865	20.5	4.02836
20.6	1.5069	20.6	4.04753
20.7	1.5316	20.7	4.06669
20.8	1.5525	20.8	4.08584
20.9	1.5713	20.9	4.10499
21	1.5937	21	4.12413
21.1	1.6116	21.1	4.14327
21.2	1.628	21.2	4.1624
21.3	1.6502	21.3	4.18152
21.4	1.6692	21.4	4.20064
21.5	1.6857	21.5	4.21976
21.6	1.7045	21.6	4.23887
21.7	1.7205	21.7	4.25797
21.8	1.736	21.8	4.27706
21.9	1.752	21.9	4.29616
22	1.7703	22	4.31525
22.1	1.7906	22.1	4.33433
22.2	1.8064	22.2	4.3534
22.3	1.8237	22.3	4.37247
22.4	1.8421	22.4	4.39153
22.5	1.8556	22.5	4.41059
22.6	1.8744	22.6	4.42965
22.7	1.893	22.7	4.44869
22.8	1.9122	22.8	4.46773
22.9	1.9274	22.9	4.48677
23	1.9457	23	4.5058
23.1	1.9643	23.1	4.52482
23.2	1.9821	23.2	4.54384
23.3	1.9917	23.3	4.56285
23.4	2.0101	23.4	4.58186
23.5	2.0298	23.5	4.60086
23.6	2.0468	23.6	4.61986
23.7	2.0626	23.7	4.63885
23.8	2.0799	23.8	4.65783
23.9	2.096	23.9	4.67682
24	2.1162	24	4.69579
24.1	2.1336	24.1	4.71476
24.2	2.1531	24.2	4.73372
24.3	2.1704	24.3	4.75268
24.4	2.1874	24.4	4.77163
24.5	2.2081	24.5	4.79058
24.6	2.2313	24.6	4.80952
24.7	2.2477	24.7	4.82845
24.8	2.2688	24.8	4.84738
24.9	2.2934	24.9	4.8663
25	2.3144	25	4.88522
25.1	2.3338	25.1	4.90414
25.2	2.3531	25.2	4.92304
25.3	2.3729	25.3	4.94194
25.4	2.3936	25.4	4.96084
25.5	2.4174	25.5	4.97973
25.6	2.438	25.6	4.99861
25.7	2.4605	25.7	5.01749
25.8	2.4803	25.8	5.03636
25.9	2.4941	25.9	5.05523
26	2.5122	26	5.07409
26.1	2.5363	26.1	5.09295
26.2	2.5573	26.2	5.1118
26.3	2.5732	26.3	5.13064
26.4	2.5946	26.4	5.14948
26.5	2.617	26.5	5.16832
26.6	2.6326	26.6	5.18715
26.7	2.6535	26.7	5.20597
26.8	2.6758	26.8	5.22479
26.9	2.6975	26.9	5.2436
27	2.7191	27	5.26241
27.1	2.7371	27.1	5.28121
27.2	2.7609	27.2	5.3
27.3	2.7846	27.3	5.31879
27.4	2.8052	27.4	5.33757
27.5	2.8249	27.5	5.35635
27.6	2.8508	27.6	5.37513
27.7	2.8769	27.7	5.39389
27.8	2.9033	27.8	5.41265
27.9	2.9249	27.9	5.43141
28	2.9476	28	5.45016
28.1	2.9683	28.1	5.46891
28.2	2.9899	28.2	5.48765
28.3	3.0129	28.3	5.50638
28.4	3.0345	28.4	5.5251
28.5	3.0558	28.5	5.54383
28.6	3.0756	28.6	5.56255
28.7	3.0945	28.7	5.58126
28.8	3.1127	28.8	5.59996
28.9	3.135	28.9	5.61866
29	3.1569	29	5.63736
29.1	3.178	29.1	5.65605
29.2	3.2001	29.2	5.67473
29.3	3.2215	29.3	5.69341
29.4	3.2453	29.4	5.71208
29.5	3.2684	29.5	5.73075
29.6	3.2911	29.6	5.74941
29.7	3.3115	29.7	5.76807
29.8	3.3324	29.8	5.78671
29.9	3.3549	29.9	5.80536
30	3.375	30	5.824
30.1	3.3936	30.1	5.84263
30.2	3.4131	30.2	5.86126
30.3	3.4289	30.3	5.87988
30.4	3.4498	30.4	5.8985
30.5	3.4743	30.5	5.91711
30.6	3.4949	30.6	5.93572
30.7	3.5159	30.7	5.95432
30.8	3.5385	30.8	5.97291
30.9	3.5572	30.9	5.9915
31	3.5752	31	6.01008
31.1	3.5941	31.1	6.02866
31.2	3.6118	31.2	6.04723
31.3	3.6272	31.3	6.0658
31.4	3.646	31.4	6.08436
31.5	3.6626	31.5	6.10292
31.6	3.6753	31.6	6.12147
31.7	3.6943	31.7	6.14001
31.8	3.7095	31.8	6.15855
31.9	3.7338	31.9	6.17708
32	3.7539	32	6.19561
32.1	3.77	32.1	6.21413
32.2	3.7882	32.2	6.23265
32.3	3.8048	32.3	6.25116
32.4	3.8265	32.4	6.26967
32.5	3.8435	32.5	6.28817
32.6	3.8594	32.6	6.30666
32.7	3.875	32.7	6.32515
32.8	3.8942	32.8	6.34363
32.9	3.9097	32.9	6.36211
33	3.9237	33	6.38059
33.1	3.9347	33.1	6.39905
33.2	3.949	33.2	6.41752
33.3	3.9651	33.3	6.43597
33.4	3.9768	33.4	6.45442
33.5	3.9931	33.5	6.47286
33.6	4.0127	33.6	6.4913
33.7	4.0289	33.7	6.50974
33.8	4.0412	33.8	6.52816
33.9	4.0527	33.9	6.54659
34	4.0721	34	6.56501
34.1	4.0895	34.1	6.58342
34.2	4.1031	34.2	6.60183
34.3	4.1182	34.3	6.62022
34.4	4.1354	34.4	6.63862
34.5	4.1509	34.5	6.65701
34.6	4.169	34.6	6.67539
34.7	4.1896	34.7	6.69377
34.8	4.2065	34.8	6.71214
34.9	4.2225	34.9	6.73051
35	4.2342	35	6.74887
35.1	4.2508	35.1	6.76723
35.2	4.2654	35.2	6.78558
35.3	4.2797	35.3	6.80392
35.4	4.297	35.4	6.82226
35.5	4.3102	35.5	6.8406
35.6	4.3252	35.6	6.85893
35.7	4.3377	35.7	6.87725
35.8	4.3537	35.8	6.89557
35.9	4.3695	35.9	6.91388
36	4.3837	36	6.93219
36.1	4.401	36.1	6.95049
36.2	4.4178	36.2	6.96879
36.3	4.4363	36.3	6.98707
36.4	4.4561	36.4	7.00536
36.5	4.4763	36.5	7.02364
36.6	4.4917	36.6	7.04191
36.7	4.5026	36.7	7.06018
36.8	4.5143	36.8	7.07844
36.9	4.5274	36.9	7.0967
37	4.5405	37	7.11495
37.1	4.5576	37.1	7.1332
37.2	4.5749	37.2	7.15144
37.3	4.5928	37.3	7.16967
37.4	4.6085	37.4	7.1879
37.5	4.6271	37.5	7.20613
37.6	4.6423	37.6	7.22435
37.7	4.6586	37.7	7.24256
37.8	4.6705	37.8	7.26077
37.9	4.6864	37.9	7.27897
38	4.6993	38	7.29717
38.1	4.7126	38.1	7.31536
38.2	4.7303	38.2	7.33355
38.3	4.7413	38.3	7.35172
38.4	4.7592	38.4	7.3699
38.5	4.7759	38.5	7.38807
38.6	4.7927	38.6	7.40623
38.7	4.8089	38.7	7.42439
38.8	4.8311	38.8	7.44254
38.9	4.8452	38.9	7.46069
39	4.8622	39	7.47883
39.1	4.8809	39.1	7.49697
39.2	4.9026	39.2	7.5151
39.3	4.9243	39.3	7.53322
39.4	4.9396	39.4	7.55134
39.5	4.9537	39.5	7.56946
39.6	4.9686	39.6	7.58757
39.7	4.9812	39.7	7.60567
39.8	4.9956	39.8	7.62376
39.9	5.0112	39.9	7.64186
40	5.0286	40	7.65994
40.1	5.043	40.1	7.67803
40.2	5.0573	40.2	7.6961
40.3	5.0752	40.3	7.71417
40.4	5.0876	40.4	7.73224
40.5	5.0984	40.5	7.7503
40.6	5.1148	40.6	7.76835
40.7	5.1311	40.7	7.7864
40.8	5.1437	40.8	7.80444
40.9	5.1554	40.9	7.82248
41	5.1737	41	7.84051
41.1	5.193	41.1	7.85854
41.2	5.2051	41.2	7.87656
41.3	5.2202	41.3	7.89457
41.4	5.2353	41.4	7.91258
41.5	5.2472	41.5	7.93059
41.6	5.2613	41.6	7.94859
41.7	5.2787	41.7	7.96658
41.8	5.2963	41.8	7.98457
41.9	5.3112	41.9	8.00255
42	5.3267	42	8.02053
42.1	5.3436	42.1	8.0385
42.2	5.3608	42.2	8.05647
42.3	5.3782	42.3	8.07443
42.4	5.393	42.4	8.09238
42.5	5.4103	42.5	8.11033
42.6	5.4208	42.6	8.12828
42.7	5.4339	42.7	8.14622
42.8	5.454	42.8	8.16415
42.9	5.4701	42.9	8.18208
43	5.487	43	8.2
43.1	5.5065	43.1	8.21792
43.2	5.5225	43.2	8.23583
43.3	5.5449	43.3	8.25373
43.4	5.5641	43.4	8.27164
43.5	5.5815	43.5	8.28953
43.6	5.5957	43.6	8.30742
43.7	5.6182	43.7	8.32531
43.8	5.6364	43.8	8.34318
43.9	5.6525	43.9	8.36106
44	5.6727	44	8.37893
44.1	5.6917	44.1	8.39679
44.2	5.7143	44.2	8.41465
44.3	5.7314	44.3	8.4325
44.4	5.7543	44.4	8.45034
44.5	5.771	44.5	8.46819
44.6	5.7878	44.6	8.48602
44.7	5.803	44.7	8.50385
44.8	5.8195	44.8	8.52167
44.9	5.8311	44.9	8.53949
45	5.852	45	8.55731
45.1	5.8691	45.1	8.57512
45.2	5.8855	45.2	8.59292
45.3	5.9052	45.3	8.61071
45.4	5.9203	45.4	8.62851
45.5	5.9361	45.5	8.64629
45.6	5.959	45.6	8.66408
45.7	5.975	45.7	8.68185
45.8	5.9917	45.8	8.69962
45.9	6.0093	45.9	8.71738
46	6.0292	46	8.73515
46.1	6.0477	46.1	8.7529
46.2	6.0655	46.2	8.77065
46.3	6.08	46.3	8.78839
46.4	6.0969	46.4	8.80613
46.5	6.1177	46.5	8.82386
46.6	6.1393	46.6	8.84159
46.7	6.1575	46.7	8.85931
46.8	6.173	46.8	8.87702
46.9	6.1904	46.9	8.89473
47	6.2098	47	8.91244
47.1	6.2243	47.1	8.93014
47.2	6.2401	47.2	8.94783
47.3	6.2584	47.3	8.96552
47.4	6.2793	47.4	8.9832
47.5	6.2988	47.5	9.00088
47.6	6.3186	47.6	9.01855
47.7	6.3358	47.7	9.03622
47.8	6.3503	47.8	9.05388
47.9	6.3639	47.9	9.07154
48	6.3779	48	9.08919
48.1	6.3925	48.1	9.10684
48.2	6.408	48.2	9.12448
48.3	6.4223	48.3	9.14211
48.4	6.432	48.4	9.15974
48.5	6.4488	48.5	9.17736
48.6	6.4646	48.6	9.19498
48.7	6.4806	48.7	9.21259
48.8	6.4973	48.8	9.2302
48.9	6.5129	48.9	9.2478
49	6.5318	49	9.2654
49.1	6.5475	49.1	9.28299
49.2	6.5607	49.2	9.30058
49.3	6.5798	49.3	9.31815
49.4	6.5923	49.4	9.33573
49.5	6.6044	49.5	9.3533
49.6	6.6218	49.6	9.37086
49.7	6.6369	49.7	9.38842
49.8	6.6509	49.8	9.40597
49.9	6.6634	49.9	9.42352
50	6.6795	50	9.44107
50.1	6.6911	50.1	9.4586
50.2	6.7022	50.2	9.47614
50.3	6.7164	50.3	9.49366
50.4	6.7309	50.4	9.51118
50.5	6.7403	50.5	9.5287
50.6	6.7565	50.6	9.54621
50.7	6.7675	50.7	9.56371
50.8	6.7836	50.8	9.58121
50.9	6.798	50.9	9.5987
51	6.8119	51	9.61619
51.1	6.8214	51.1	9.63368
51.2	6.8321	51.2	9.65116
51.3	6.8465	51.3	9.66862
51.4	6.8569	51.4	9.68609
51.5	6.8721	51.5	9.70355
51.6	6.8871	51.6	9.72101
51.7	6.8961	51.7	9.73846
51.8	6.9134	51.8	9.7559
51.9	6.9293	51.9	9.77334
52	6.9419	52	9.79078
52.1	6.955	52.1	9.80821
52.2	6.9689	52.2	9.82564
52.3	6.9831	52.3	9.84305
52.4	7.0021	52.4	9.86046
52.5	7.0202	52.5	9.87787
52.6	7.0328	52.6	9.89528
52.7	7.0451	52.7	9.91267
52.8	7.0588	52.8	9.93006
52.9	7.0766	52.9	9.94745
53	7.0897	53	9.96483
53.1	7.1055	53.1	9.98221
53.2	7.1221	53.2	9.99958
53.3	7.1379	53.3	10.0169
53.4	7.1497	53.4	10.0343
53.5	7.1588	53.5	10.0517
53.6	7.1731	53.6	10.069
53.7	7.1844	53.7	10.0863
53.8	7.1978	53.8	10.1037
53.9	7.2115	53.9	10.121
54	7.2261	54	10.1383
54.1	7.2375	54.1	10.1557
54.2	7.2513	54.2	10.173
54.3	7.2616	54.3	10.1903
54.4	7.2719	54.4	10.2076
54.5	7.2887	54.5	10.2249
54.6	7.3026	54.6	10.2422
54.7	7.3158	54.7	10.2595
54.8	7.3277	54.8	10.2768
54.9	7.3399	54.9	10.294
55	7.3517	55	10.3113
55.1	7.3627	55.1	10.3286
55.2	7.3758	55.2	10.3458
55.3	7.3885	55.3	10.3631
55.4	7.3976	55.4	10.3804
55.5	7.4067	55.5	10.3976
55.6	7.4169	55.6	10.4148
55.7	7.4291	55.7	10.4321
55.8	7.4387	55.8	10.4493
55.9	7.4468	55.9	10.4665
56	7.4616	56	10.4838
56.1	7.4761	56.1	10.501
56.2	7.4906	56.2	10.5182
56.3	7.5037	56.3	10.5354
56.4	7.5174	56.4	10.5526
56.5	7.5284	56.5	10.5698
56.6	7.5394	56.6	10.587
56.7	7.5522	56.7	10.6041
56.8	7.5632	56.8	10.6213
56.9	7.5799	56.9	10.6385
57	7.6007	57	10.6557
57.1	7.6173	57.1	10.6728
57.2	7.6286	57.2	10.69
57.3	7.641	57.3	10.7071
57.4	7.6553	57.4	10.7243
57.5	7.6687	57.5	10.7414
57.6	7.6754	57.6	10.7585
57.7	7.6809	57.7	10.7757
57.8	7.6895	57.8	10.7928
57.9	7.7013	57.9	10.8099
58	7.71	58	10.827
58.1	7.7182	58.1	10.8441
58.2	7.7283	58.2	10.8612
58.3	7.7356	58.3	10.8783
58.4	7.7507	58.4	10.8954
58.5	7.7688	58.5	10.9125
58.6	7.7905	58.6	10.9296
58.7	7.8077	58.7	10.9467
58.8	7.82	58.8	10.9637
58.9	7.8439	58.9	10.9808
59	7.8527	59	10.9979
59.1	7.8654	59.1	11.0149
59.2	7.8654	59.2	11.032
59.3		59.3	11.049
59.4		59.4	11.066
59.5		59.5	11.0831
59.6		59.6	11.1001
59.7		59.7	11.1171
59.8		59.8	11.1341
59.9		59.9	11.1512
60		60	11.1682
60.1		60.1	11.1682
60.2		60.2	11.1669
60.3		60.3	11.1656
60.4		60.4	11.1644
60.5		60.5	11.1631
60.6		60.6	11.1618
60.7		60.7	11.1606
60.8		60.8	11.1593
60.9		60.9	11.158
61		61	11.1568
61.1		61.1	11.1555
61.2		61.2	11.1542
61.3		61.3	11.1529
61.4		61.4	11.1517
61.5		61.5	11.1504
61.6		61.6	11.1491
61.7		61.7	11.1479
61.8	10.9904	61.8	11.1466
61.9	10.96	61.9	11.1453
62	10.7391	62	11.1441
62.1	10.5428	62.1	11.1428
62.2	10.5218	62.2	11.1416
62.3	10.4809	62.3	11.1403
62.4	10.4008	62.4	11.139
62.5	10.4809	62.5	11.1378
62.6	10.1983	62.6	11.1365
62.7	10.3667	62.7	11.1352
62.8	10.2134	62.8	11.134
62.9	10.3363	62.9	11.1327
63	10.2499	63	11.1314
63.1	10.4054	63.1	11.1302
63.2	10.422	63.2	11.1289
63.3	10.3448	63.3	11.1276
63.4	10.3767	63.4	11.1264
63.5	10.4303	63.5	11.1251
63.6	10.4016	63.6	11.1238
63.7	10.4268	63.7	11.1226
63.8	10.4362	63.8	11.1213
63.9	10.4752	63.9	11.1201
64	10.4961	64	11.1188
64.1	10.5257	64.1	11.1175
64.2	10.5554	64.2	11.1163
64.3	10.5718	64.3	11.115
64.4	10.595	64.4	11.1137
64.5	10.6069	64.5	11.1125
64.6	10.6203	64.6	11.1112
64.7	10.6163	64.7	11.11
64.8	10.6328	64.8	11.1087
64.9	10.6499	64.9	11.1074
65	10.6712	65	11.1062
65.1	10.6855	65.1	11.1049
65.2	10.7155	65.2	11.1036
65.3	10.7064	65.3	11.1024
65.4	10.7069	65.4	11.1011
65.5	10.6931	65.5	11.0999
65.6	10.6963	65.6	11.0986
65.7	10.7129	65.7	11.0973
65.8	10.69	65.8	11.0961
65.9	10.7083	65.9	11.0948
66	10.7219	66	11.0936
66.1	10.7056	66.1	11.0923
66.2	10.7025	66.2	11.091
66.3	10.7006	66.3	11.0898
66.4	10.6878	66.4	11.0885
66.5	10.6726	66.5	11.0873
66.6	10.6705	66.6	11.086
66.7	10.664	66.7	11.0847
66.8	10.657	66.8	11.0835
66.9	10.6631	66.9	11.0822
67	10.6598	67	11.081
67.1	10.6434	67.1	11.0797
67.2	10.6296	67.2	11.0785
67.3	10.6338	67.3	11.0772
67.4	10.6387	67.4	11.0759
67.5	10.643	67.5	11.0747
67.6	10.6275	67.6	11.0734
67.7	10.6272	67.7	11.0722
67.8	10.6198	67.8	11.0709
67.9	10.6167	67.9	11.0696
68	10.6053	68	11.0684
68.1	10.5964	68.1	11.0671
68.2	10.5802	68.2	11.0659
68.3	10.5772	68.3	11.0646
68.4	10.5689	68.4	11.0634
68.5	10.5641	68.5	11.0621
68.6	10.5581	68.6	11.0608
68.7	10.5528	68.7	11.0596
68.8	10.546	68.8	11.0583
68.9	10.5466	68.9	11.0571
69	10.5408	69	11.0558
69.1	10.5375	69.1	11.0546
69.2	10.5263	69.2	11.0533
69.3	10.5207	69.3	11.0521
69.4	10.5229	69.4	11.0508
69.5	10.5316	69.5	11.0496
69.6	10.5359	69.6	11.0483
69.7	10.4231	69.7	11.047
69.8	10.4599	69.8	11.0458
69.9	10.5372	69.9	11.0445
70	10.5366	70	11.0433
70.1	10.5346	70.1	11.042
70.2	10.5449	70.2	11.0408
70.3	10.5558	70.3	11.0395
70.4	10.5051	70.4	11.0383
70.5	10.6029	70.5	11.037
70.6	10.5193	70.6	11.0358
70.7	10.5776	70.7	11.0345
70.8	10.5896	70.8	11.0333
70.9	10.5674	70.9	11.032
71	10.5749	71	11.0307
71.1	10.8099	71.1	11.0295
71.2	10.8817	71.2	11.0282
71.3	10.7364	71.3	11.027
71.4	10.6248	71.4	11.0257
71.5	10.1925	71.5	11.0245
71.6	10.2772	71.6	11.0232
71.7	10.2997	71.7	11.022
71.8	10.2944	71.8	11.0207
71.9	10.4999	71.9	11.0195
72	10.4325	72	11.0182
72.1	10.3063	72.1	11.017
72.2	10.316	72.2	11.0157
72.3	10.2953	72.3	11.0145
72.4	10.2073	72.4	11.0132
72.5	10.1191	72.5	11.012
72.6	10.2799	72.6	11.0107
72.7	10.2681	72.7	11.0095
72.8	10.4148	72.8	11.0082
72.9	10.2948	72.9	11.007
73	10.4118	73	11.0057
73.1	10.4861	73.1	11.0045
73.2	10.6656	73.2	11.0032
73.3	10.7453	73.3	11.002
73.4	10.4922	73.4	11.0007
73.5	10.5526	73.5	10.9995
73.6	10.42	73.6	10.9982
73.7	11.0297	73.7	10.997
73.8	10.3842	73.8	10.9957
73.9	9.6768	73.9	10.9945
74	10.1621	74	10.9932
74.1	10.5581	74.1	10.992
74.2	10.8386	74.2	10.9907
74.3	10.84	74.3	10.9895
74.4	10.9076	74.4	10.9882
74.5	11.1382	74.5	10.987
74.6	11.6115	74.6	10.9857
74.7	10.8937	74.7	10.9845
74.8	11.7878	74.8	10.9833
74.9	11.436	74.9	10.982
75	11.1591	75	10.9808
75.1	10.7983	75.1	10.9795
75.2	10.5703	75.2	10.9783
75.3	10.522	75.3	10.977
75.4	10.4648	75.4	10.9758
75.5	10.3325	75.5	10.9745
75.6	10.2038	75.6	10.9733
75.7	10.1271	75.7	10.972
75.8	10.1353	75.8	10.9708
75.9	10.0303	75.9	10.9695
76	10.0898	76	10.9683
76.1	10.1387	76.1	10.9671
76.2	10.2005	76.2	10.9658
76.3	10.2846	76.3	10.9646
76.4	10.3292	76.4	10.9633
76.5	10.407	76.5	10.9621
76.6	10.4135	76.6	10.9608
76.7	10.4076	76.7	10.9596
76.8	10.4216	76.8	10.9583
76.9	10.4281	76.9	10.9571
77	10.4904	77	10.9559
77.1	10.4803	77.1	10.9546
77.2	10.5092	77.2	10.9534
77.3	10.4715	77.3	10.9521
77.4	10.4999	77.4	10.9509
77.5	10.5139	77.5	10.9496
77.6	10.5186	77.6	10.9484
77.7	10.5408	77.7	10.9472
77.8	10.5557	77.8	10.9459
77.9	10.5835	77.9	10.9447
78	10.5936	78	10.9434
78.1	10.5831	78.1	10.9422
78.2	10.5992	78.2	10.9409
78.3	10.587	78.3	10.9397
78.4	10.5945	78.4	10.9385
78.5	10.5904	78.5	10.9372
78.6	10.574	78.6	10.936
78.7	10.5745	78.7	10.9347
78.8	10.5726	78.8	10.9335
78.9	10.5739	78.9	10.9323
79	10.5692	79	10.931
79.1	10.5668	79.1	10.9298
79.2	10.5556	79.2	10.9285
79.3	10.5494	79.3	10.9273
79.4	10.5432	79.4	10.9261
79.5	10.5454	79.5	10.9248
79.6	10.5489	79.6	10.9236
79.7	10.5412	79.7	10.9223
79.8	10.537	79.8	10.9211
79.9	10.5299	79.9	10.9199
80	10.5292	80	10.9186
80.1	10.5337	80.1	10.9174
80.2	10.5346	80.2	10.9161
80.3	10.535	80.3	10.9149
80.4	10.5349	80.4	10.9137
80.5	10.5335	80.5	10.9124
80.6	10.5406	80.6	10.9112
80.7	10.5408	80.7	10.9099
80.8	10.5423	80.8	10.9087
80.9	10.5408	80.9	10.9075
81	10.5402	81	10.9062
81.1	10.5439	81.1	10.905
81.2	10.5459	81.2	10.9038
81.3	10.5454	81.3	10.9025
81.4	10.5426	81.4	10.9013
81.5	10.5366	81.5	10.9
81.6	10.5369	81.6	10.8988
81.7	10.532	81.7	10.8976
81.8	10.5263	81.8	10.8963
81.9	10.5225	81.9	10.8951
82	10.5213	82	10.8939
82.1	10.5186	82.1	10.8926
82.2	10.5219	82.2	10.8914
82.3	10.5227	82.3	10.8902
82.4	10.5198	82.4	10.8889
82.5	10.516	82.5	10.8877
82.6	10.5143	82.6	10.8864
82.7	10.5086	82.7	10.8852
82.8	10.5037	82.8	10.884
82.9	10.5037	82.9	10.8827
83	10.5077	83	10.8815
83.1	10.5126	83.1	10.8803
83.2	10.51	83.2	10.879
83.3	10.5041	83.3	10.8778
83.4	10.4999	83.4	10.8766
83.5	10.4919	83.5	10.8753
83.6	10.4833	83.6	10.8741
83.7	10.4779	83.7	10.8729
83.8	10.472	83.8	10.8716
83.9	10.4726	83.9	10.8704
84	10.4682	84	10.8692
84.1	10.4681	84.1	10.8679
84.2	10.4673	84.2	10.8667
84.3	10.4652	84.3	10.8655
84.4	10.4646	84.4	10.8642
84.5	10.4642	84.5	10.863
84.6	10.4607	84.6	10.8618
84.7	10.4558	84.7	10.8605
84.8	10.4535	84.8	10.8593
84.9	10.4503	84.9	10.8581
85	10.4537	85	10.8568
85.1	10.4514	85.1	10.8556
85.2	10.4464	85.2	10.8544
85.3	10.4362	85.3	10.8531
85.4	10.4304	85.4	10.8519
85.5	10.4304	85.5	10.8507
85.6	10.4275	85.6	10.8494
85.7	10.4262	85.7	10.8482
85.8	10.4136	85.8	10.847
85.9	10.4086	85.9	10.8458
86	10.4003	86	10.8445
86.1	10.3948	86.1	10.8433
86.2	10.3864	86.2	10.8421
86.3	10.3889	86.3	10.8408
86.4	10.3885	86.4	10.8396
86.5	10.3902	86.5	10.8384
86.6	10.3836	86.6	10.8371
86.7	10.3721	86.7	10.8359
86.8	10.3643	86.8	10.8347
86.9	10.3535	86.9	10.8335
87	10.3441	87	10.8322
87.1	10.3281	87.1	10.831
87.2	10.3167	87.2	10.8298
87.3	10.3021	87.3	10.8285
87.4	10.2963	87.4	10.8273
87.5	10.2861	87.5	10.8261
87.6	10.2736	87.6	10.8249
87.7	10.2607	87.7	10.8236
87.8	10.2477	87.8	10.8224
87.9	10.2243	87.9	10.8212
88	10.2079	88	10.8199
88.1	10.192	88.1	10.8187
88.2	10.1869	88.2	10.8175
88.3	10.184	88.3	10.8163
88.4	10.1891	88.4	10.815
88.5	10.1955	88.5	10.8138
88.6	10.1981	88.6	10.8126
88.7	10.2015	88.7	10.8114
88.8	10.1963	88.8	10.8101
88.9	10.2077	88.9	10.8089
89	10.2179	89	10.8077
89.1	10.2243	89.1	10.8065
89.2	10.2254	89.2	10.8052
89.3	10.2218	89.3	10.804
89.4	10.2187	89.4	10.8028
89.5	10.2256	89.5	10.8016
89.6	10.2231	89.6	10.8003
89.7	10.223	89.7	10.7991
89.8	10.2256	89.8	10.7979
89.9	10.2201	89.9	10.7967
90	10.2308	90	10.7954
90.1	10.2361	90.1	10.7942
90.2	10.2365	90.2	10.793
90.3	10.2378	90.3	10.7918
90.4	10.2487	90.4	10.7905
90.5	10.2622	90.5	10.7893
90.6	10.2812	90.6	10.7881
90.7	10.301	90.7	10.7869
90.8	10.3005	90.8	10.7856
90.9	10.3073	90.9	10.7844
91	10.3226	91	10.7832
91.1	10.3355	91.1	10.782
91.2	10.3526	91.2	10.7807
91.3	10.3655	91.3	10.7795
91.4	10.3852	91.4	10.7783
91.5	10.3951	91.5	10.7771
91.6	10.3993	91.6	10.7759
91.7	10.3994	91.7	10.7746
91.8	10.3959	91.8	10.7734
91.9	10.3955	91.9	10.7722
92	10.3877	92	10.771
92.1	10.3739	92.1	10.7697
92.2	10.3651	92.2	10.7685
92.3	10.3701	92.3	10.7673
92.4	10.365	92.4	10.7661
92.5	10.3557	92.5	10.7649
92.6	10.3454	92.6	10.7636
92.7	10.342	92.7	10.7624
92.8	10.3298	92.8	10.7612
92.9	10.3232	92.9	10.76
93	10.3275	93	10.7588
93.1	10.3337	93.1	10.7575
93.2	10.3263	93.2	10.7563
93.3	10.3241	93.3	10.7551
93.4	10.3243	93.4	10.7539
93.5	10.323	93.5	10.7527
93.6	10.316	93.6	10.7514
93.7	10.3166	93.7	10.7502
93.8	10.3129	93.8	10.749
93.9	10.3112	93.9	10.7478
94	10.3136	94	10.7466
94.1	10.3064	94.1	10.7453
94.2	10.3053	94.2	10.7441
94.3	10.2975	94.3	10.7429
94.4	10.2942	94.4	10.7417
94.5	10.2959	94.5	10.7405
94.6	10.2892	94.6	10.7393
94.7	10.2954	94.7	10.738
94.8	10.2962	94.8	10.7368
94.9	10.2951	94.9	10.7356
95	10.2867	95	10.7344
95.1	10.282	95.1	10.7332
95.2	10.2807	95.2	10.7319
95.3	10.2746	95.3	10.7307
95.4	10.2672	95.4	10.7295
95.5	10.2698	95.5	10.7283
95.6	10.2697	95.6	10.7271
95.7	10.2576	95.7	10.7259
95.8	10.2601	95.8	10.7246
95.9	10.2609	95.9	10.7234
96	10.2629	96	10.7222
96.1	10.266	96.1	10.721
96.2	10.2701	96.2	10.7198
96.3	10.2837	96.3	10.7186
96.4	10.2893	96.4	10.7174
96.5	10.2942	96.5	10.7161
96.6	10.3016	96.6	10.7149
96.7	10.3044	96.7	10.7137
96.8	10.3123	96.8	10.7125
96.9	10.3173	96.9	10.7113
97	10.3236	97	10.7101
97.1	10.3253	97.1	10.7089
97.2	10.3282	97.2	10.7076
97.3	10.3288	97.3	10.7064
97.4	10.3299	97.4	10.7052
97.5	10.3349	97.5	10.704
97.6	10.3341	97.6	10.7028
97.7	10.335	97.7	10.7016
97.8	10.3383	97.8	10.7004
97.9	10.3429	97.9	10.6991
98	10.3489	98	10.6979
98.1	10.3493	98.1	10.6967
98.2	10.3531	98.2	10.6955
98.3	10.3542	98.3	10.6943
98.4	10.3604	98.4	10.6931
98.5	10.3645	98.5	10.6919
98.6	10.3678	98.6	10.6907
98.7	10.3755	98.7	10.6894
98.8	10.3818	98.8	10.6882
98.9	10.3885	98.9	10.687
99	10.3959	99	10.6858
99.1	10.4018	99.1	10.6846
99.2	10.4043	99.2	10.6834
99.3	10.4076	99.3	10.6822
99.4	10.4091	99.4	10.681
99.5	10.4114	99.5	10.6797
99.6	10.4093	99.6	10.6785
99.7	10.4061	99.7	10.6773
99.8	10.4062	99.8	10.6761
99.9	10.3978	99.9	10.6749
100	10.3999	100	10.6737
100.1	10.4125	100.1	10.6725
100.2	10.4196	100.2	10.6713
100.3	10.4217	100.3	10.6701
100.4	10.4255	100.4	10.6689
100.5	10.4249	100.5	10.6676
100.6	10.4143	100.6	10.6664
100.7	10.4087	100.7	10.6652
100.8	10.4012	100.8	10.664
100.9	10.396	100.9	10.6628
101	10.3895	101	10.6616
101.1	10.3865	101.1	10.6604
101.2	10.3845	101.2	10.6592
101.3	10.3802	101.3	10.658
101.4	10.3789	101.4	10.6568
101.5	10.3743	101.5	10.6556
101.6	10.3748	101.6	10.6544
101.7	10.3737	101.7	10.6531
101.8	10.373	101.8	10.6519
101.9	10.3711	101.9	10.6507
102	10.3614	102	10.6495
102.1	10.3596	102.1	10.6483
102.2	10.3547	102.2	10.6471
102.3	10.3512	102.3	10.6459
102.4	10.3508	102.4	10.6447
102.5	10.3452	102.5	10.6435
102.6	10.3405	102.6	10.6423
102.7	10.3395	102.7	10.6411
102.8	10.3353	102.8	10.6399
102.9	10.3349	102.9	10.6387
103	10.3345	103	10.6375
103.1	10.3323	103.1	10.6363
103.2	10.3351	103.2	10.635
103.3	10.3323	103.3	10.6338
103.4	10.3256	103.4	10.6326
103.5	10.322	103.5	10.6314
103.6	10.3176	103.6	10.6302
103.7	10.3165	103.7	10.629
103.8	10.312	103.8	10.6278
103.9	10.3073	103.9	10.6266
104	10.3089	104	10.6254
104.1	10.3088	104.1	10.6242
104.2	10.3044	104.2	10.623
104.3	10.3057	104.3	10.6218
104.4	10.3057	104.4	10.6206
104.5	10.3085	104.5	10.6194
104.6	10.3096	104.6	10.6182
104.7	10.3074	104.7	10.617
104.8	10.3055	104.8	10.6158
104.9	10.3047	104.9	10.6146
105	10.3078	105	10.6134
105.1	10.3098	105.1	10.6122
105.2	10.313	105.2	10.611
105.3	10.3183	105.3	10.6098
105.4	10.3161	105.4	10.6086
105.5	10.3163	105.5	10.6074
105.6	10.3158	105.6	10.6062
105.7	10.3182	105.7	10.605
105.8	10.3212	105.8	10.6038
105.9	10.3199	105.9	10.6026
106	10.321	106	10.6013
106.1	10.3241	106.1	10.6001
106.2	10.3251	106.2	10.5989
106.3	10.3225	106.3	10.5977
106.4	10.3234	106.4	10.5965
106.5	10.3272	106.5	10.5953
106.6	10.3271	106.6	10.5941
106.7	10.3297	106.7	10.5929
106.8	10.3303	106.8	10.5917
106.9	10.3294	106.9	10.5905
107	10.3278	107	10.5893
107.1	10.3264	107.1	10.5881
107.2	10.3226	107.2	10.5869
107.3	10.3191	107.3	10.5857
107.4	10.3175	107.4	10.5845
107.5	10.3123	107.5	10.5833
107.6	10.313	107.6	10.5821
107.7	10.3112	107.7	10.5809
107.8	10.3085	107.8	10.5797
107.9	10.3059	107.9	10.5785
108	10.3037	108	10.5773
108.1	10.3065	108.1	10.5761
108.2	10.3066	108.2	10.575
108.3	10.3062	108.3	10.5738
108.4	10.3014	108.4	10.5726
108.5	10.2964	108.5	10.5714
108.6	10.2936	108.6	10.5702
108.7	10.2965	108.7	10.569
108.8	10.2942	108.8	10.5678
108.9	10.295	108.9	10.5666
109	10.2939	109	10.5654
109.1	10.2973	109.1	10.5642
109.2	10.2999	109.2	10.563
109.3	10.295	109.3	10.5618
109.4	10.3002	109.4	10.5606
109.5	10.304	109.5	10.5594
109.6	10.3066	109.6	10.5582
109.7	10.3065	109.7	10.557
109.8	10.3062	109.8	10.5558
109.9	10.3084	109.9	10.5546
110	10.3095	110	10.5534
110.1	10.3111	110.1	10.5522
110.2	10.308	110.2	10.551
110.3	10.3105	110.3	10.5498
110.4	10.3076	110.4	10.5486
110.5	10.3053	110.5	10.5474
110.6	10.3028	110.6	10.5462
110.7	10.2993	110.7	10.545
110.8	10.2983	110.8	10.5438
110.9	10.2961	110.9	10.5426
111	10.2961	111	10.5415
111.1	10.2941	111.1	10.5403
111.2	10.2955	111.2	10.5391
111.3	10.2915	111.3	10.5379
111.4	10.2845	111.4	10.5367
111.5	10.2873	111.5	10.5355
111.6	10.2865	111.6	10.5343
111.7	10.2841	111.7	10.5331
111.8	10.2816	111.8	10.5319
111.9	10.2813	111.9	10.5307
112	10.2835	112	10.5295
112.1	10.2832	112.1	10.5283
112.2	10.2839	112.2	10.5271
112.3	10.2818	112.3	10.5259
112.4	10.2799	112.4	10.5247
112.5	10.2805	112.5	10.5236
112.6	10.2783	112.6	10.5224
112.7	10.2826	112.7	10.5212
112.8	10.2843	112.8	10.52
112.9	10.283	112.9	10.5188
113	10.288	113	10.5176
113.1	10.2903	113.1	10.5164
113.2	10.2879	113.2	10.5152
113.3	10.2947	113.3	10.514
113.4	10.2919	113.4	10.5128
113.5	10.2967	113.5	10.5116
113.6	10.3078	113.6	10.5104
113.7	10.3121	113.7	10.5093
113.8	10.3178	113.8	10.5081
113.9	10.3305	113.9	10.5069
114	10.3349	114	10.5057
114.1	10.3372	114.1	10.5045
114.2	10.3441	114.2	10.5033
114.3	10.3517	114.3	10.5021
114.4	10.3581	114.4	10.5009
114.5	10.3579	114.5	10.4997
114.6	10.3598	114.6	10.4985
114.7	10.3597	114.7	10.4974
114.8	10.3699	114.8	10.4962
114.9	10.3637	114.9	10.495
115	10.3609	115	10.4938
115.1	10.3646	115.1	10.4926
115.2	10.3786	115.2	10.4914
115.3	10.3894	115.3	10.4902
115.4	10.392	115.4	10.489
115.5	10.3998	115.5	10.4878
115.6	10.4014	115.6	10.4867
115.7	10.4014	115.7	10.4855
115.8	10.3998	115.8	10.4843
115.9	10.3998	115.9	10.4831
116	10.3998	116	10.4819
116.1	10.3987	116.1	10.4807
116.2		116.2	10.4795
116.3		116.3	10.4783
116.4		116.4	10.4772
116.5		116.5	10.476
116.6		116.6	10.4748
116.7		116.7	10.4736
116.8		116.8	10.4724
116.9		116.9	10.4712
117		117	10.4712
117.1		117.1	10.5069
117.2		117.2	10.5425
117.3		117.3	10.578
117.4		117.4	10.6136
117.5		117.5	10.6492
117.6		117.6	10.6847
117.7		117.7	10.7202
117.8		117.8	10.7557
117.9		117.9	10.7912
118		118	10.8267
118.1		118.1	10.8621
118.2		118.2	10.8975
118.3		118.3	10.9329
118.4		118.4	10.9683
118.5		118.5	11.0037
118.6		118.6	11.0391
118.7	8.69681	118.7	11.0744
118.8	8.70762	118.8	11.1097
118.9	8.77315	118.9	11.145
119	8.88303	119	11.1803
119.1	8.88303	119.1	11.2156
119.2	8.9116	119.2	11.2508
119.3	8.9116	119.3	11.286
119.4	8.9116	119.4	11.3213
119.5	8.9023	119.5	11.3565
119.6	9.02419	119.6	11.3916
119.7	8.79252	119.7	11.4268
119.8	8.90148	119.8	11.4619
119.9	8.98539	119.9	11.4971
120	9.08569	120	11.5322
120.1	9.1133	120.1	11.5672
120.2	9.07741	120.2	11.6023
120.3	9.11419	120.3	11.6374
120.4	9.19889	120.4	11.6724
120.5	9.2128	120.5	11.7074
120.6	9.24071	120.6	11.7424
120.7	9.28011	120.7	11.7774
120.8	9.29189	120.8	11.8124
120.9	9.32079	120.9	11.8473
121	9.35039	121	11.8822
121.1	9.38321	121.1	11.9171
121.2	9.42331	121.2	11.952
121.3	9.45539	121.3	11.9869
121.4	9.50169	121.4	12.0218
121.5	9.5442	121.5	12.0566
121.6	9.5907	121.6	12.0914
121.7	9.622	121.7	12.1262
121.8	9.6384	121.8	12.161
121.9	9.6816	121.9	12.1958
122	9.7251	122	12.2305
122.1	9.7688	122.1	12.2653
122.2	9.8121	122.2	12.3
122.3	9.8563	122.3	12.3347
122.4	9.8964	122.4	12.3693
122.5	9.9398	122.5	12.404
122.6	9.9832	122.6	12.4387
122.7	10.0212	122.7	12.4733
122.8	10.0584	122.8	12.5079
122.9	10.0966	122.9	12.5425
123	10.1456	123	12.577
123.1	10.1871	123.1	12.6116
123.2	10.2234	123.2	12.6461
123.3	10.2655	123.3	12.6806
123.4	10.3021	123.4	12.7152
123.5	10.3413	123.5	12.7496
123.6	10.383	123.6	12.7841
123.7	10.4234	123.7	12.8186
123.8	10.4663	123.8	12.853
123.9	10.5129	123.9	12.8874
124	10.5653	124	12.9218
124.1	10.6107	124.1	12.9562
124.2	10.6508	124.2	12.9905
124.3	10.6914	124.3	13.0249
124.4	10.7372	124.4	13.0592
124.5	10.7846	124.5	13.0935
124.6	10.8299	124.6	13.1278
124.7	10.869	124.7	13.1621
124.8	10.9069	124.8	13.1963
124.9	10.9475	124.9	13.2305
125	10.9888	125	13.2648
125.1	11.0276	125.1	13.299
125.2	11.0685	125.2	13.3332
125.3	11.1119	125.3	13.3673
125.4	11.1561	125.4	13.4015
125.5	11.1996	125.5	13.4356
125.6	11.241	125.6	13.4697
125.7	11.2822	125.7	13.5038
125.8	11.3228	125.8	13.5379
125.9	11.3643	125.9	13.5719
126	11.4128	126	13.606
126.1	11.4516	126.1	13.64
126.2	11.4928	126.2	13.674
126.3	11.5316	126.3	13.708
126.4	11.5732	126.4	13.742
126.5	11.6121	126.5	13.7759
126.6	11.6519	126.6	13.8099
126.7	11.6909	126.7	13.8438
126.8	11.7326	126.8	13.8777
126.9	11.772	126.9	13.9116
127	11.8111	127	13.9454
127.1	11.8497	127.1	13.9793
127.2	11.8886	127.2	14.0131
127.3	11.9299	127.3	14.0469
127.4	11.9703	127.4	14.0807
127.5	12.0124	127.5	14.1145
127.6	12.0546	127.6	14.1483
127.7	12.0968	127.7	14.182
127.8	12.1387	127.8	14.2157
127.9	12.1812	127.9	14.2494
128	12.2217	128	14.2831
128.1	12.2668	128.1	14.3168
128.2	12.3083	128.2	14.3505
128.3	12.348	128.3	14.3841
128.4	12.3917	128.4	14.4177
128.5	12.4289	128.5	14.4513
128.6	12.4693	128.6	14.4849
128.7	12.5086	128.7	14.5185
128.8	12.5458	128.8	14.552
128.9	12.5834	128.9	14.5855
129	12.6206	129	14.6191
129.1	12.6583	129.1	14.6526
129.2	12.7022	129.2	14.686
129.3	12.7426	129.3	14.7195
129.4	12.7797	129.4	14.7529
129.5	12.8166	129.5	14.7864
129.6	12.8574	129.6	14.8198
129.7	12.9007	129.7	14.8532
129.8	12.9432	129.8	14.8866
129.9	12.9825	129.9	14.9199
130	13.0189	130	14.9533
130.1	13.054	130.1	14.9866
130.2	13.0906	130.2	15.0199
130.3	13.1285	130.3	15.0532
130.4	13.1678	130.4	15.0864
130.5	13.2083	130.5	15.1197
130.6	13.2443	130.6	15.1529
130.7	13.283	130.7	15.1861
130.8	13.3216	130.8	15.2193
130.9	13.3598	130.9	15.2525
131	13.401	131	15.2857
131.1	13.4421	131.1	15.3188
131.2	13.485	131.2	15.352
131.3	13.5297	131.3	15.3851
131.4	13.5753	131.4	15.4182
131.5	13.6169	131.5	15.4513
131.6	13.6596	131.6	15.4843
131.7	13.6974	131.7	15.5174
131.8	13.7376	131.8	15.5504
131.9	13.7803	131.9	15.5834
132	13.8215	132	15.6164
132.1	13.8587	132.1	15.6494
132.2	13.9022	132.2	15.6823
132.3	13.9463	132.3	15.7153
132.4	13.9856	132.4	15.7482
132.5	14.0223	132.5	15.7811
132.6	14.0651	132.6	15.814
132.7	14.1091	132.7	15.8469
132.8	14.1531	132.8	15.8797
132.9	14.1913	132.9	15.9125
133	14.2355	133	15.9454
133.1	14.2728	133.1	15.9782
133.2	14.3178	133.2	16.0109
133.3	14.3606	133.3	16.0437
133.4	14.3999	133.4	16.0765
133.5	14.4402	133.5	16.1092
133.6	14.4805	133.6	16.1419
133.7	14.5212	133.7	16.1746
133.8	14.5646	133.8	16.2073
133.9	14.6083	133.9	16.2399
134	14.6462	134	16.2726
134.1	14.6854	134.1	16.3052
134.2	14.7211	134.2	16.3378
134.3	14.7602	134.3	16.3704
134.4	14.8042	134.4	16.403
134.5	14.8448	134.5	16.4356
134.6	14.8841	134.6	16.4681
134.7	14.922	134.7	16.5006
134.8	14.9573	134.8	16.5331
134.9	14.9902	134.9	16.5656
135	15.0304	135	16.5981
135.1	15.0704	135.1	16.6305
135.2	15.1091	135.2	16.663
135.3	15.1419	135.3	16.6954
135.4	15.1787	135.4	16.7278
135.5	15.2191	135.5	16.7602
135.6	15.2589	135.6	16.7926
135.7	15.3008	135.7	16.8249
135.8	15.3395	135.8	16.8572
135.9	15.3821	135.9	16.8896
136	15.4195	136	16.9219
136.1	15.4552	136.1	16.9541
136.2	15.4924	136.2	16.9864
136.3	15.5297	136.3	17.0186
136.4	15.5724	136.4	17.0509
136.5	15.6105	136.5	17.0831
136.6	15.6493	136.6	17.1153
136.7	15.6908	136.7	17.1475
136.8	15.7355	136.8	17.1796
136.9	15.774	136.9	17.2118
137	15.8137	137	17.2439
137.1	15.8547	137.1	17.276
137.2	15.8984	137.2	17.3081
137.3	15.9364	137.3	17.3402
137.4	15.9819	137.4	17.3722
137.5	16.0144	137.5	17.4043
137.6	16.0501	137.6	17.4363
137.7	16.0874	137.7	17.4683
137.8	16.1337	137.8	17.5003
137.9	16.1724	137.9	17.5323
138	16.2092	138	17.5642
138.1	16.2478	138.1	17.5962
138.2	16.2823	138.2	17.6281
138.3	16.3147	138.3	17.66
138.4	16.3497	138.4	17.6919
138.5	16.3833	138.5	17.7238
138.6	16.4188	138.6	17.7556
138.7	16.4528	138.7	17.7874
138.8	16.4963	138.8	17.8193
138.9	16.5336	138.9	17.8511
139	16.5672	139	17.8829
139.1	16.6042	139.1	17.9146
139.2	16.6431	139.2	17.9464
139.3	16.6754	139.3	17.9781
139.4	16.7141	139.4	18.0098
139.5	16.7533	139.5	18.0415
139.6	16.7941	139.6	18.0732
139.7	16.8333	139.7	18.1049
139.8	16.8701	139.8	18.1365
[truncated: 10,081 more rows]

## Sheet: L1R-mMM1-4
-60	-0.0623	0
-59.9	-0.0703	0
-59.8	-0.0742	0
-59.7	-0.0744	0
-59.6	-0.0774009	0
-59.5	-0.0716	0
-59.4	-0.0724	0
-59.3	-0.0684	0
-59.2	-0.0703	0
-59.1	-0.0711005	0
-59	-0.0707	0
-58.9	-0.0747	0
-58.8	-0.0721	0
-58.7	-0.0722	0
-58.6	-0.0714014	0
-58.5	-0.0745	0
-58.4	-0.0731001	0
-58.3	-0.079	0
-58.2	-0.0809	0
-58.1	-0.0816009	0
-58	-0.0843	0
-57.9	-0.0851	0
-57.8	-0.0819	0
-57.7	-0.0816999	0
-57.6	-0.080501	0
-57.5	-0.0803	0
-57.4	-0.0855	0
-57.3	-0.0866	0
-57.2	-0.0935	0
-57.1	-0.0992002	0
-57	-0.1024	0
-56.9	-0.1007	0
-56.8	-0.1022	0
-56.7	-0.1018	0
-56.6	-0.1052	0
-56.5	-0.1079	0
-56.4	-0.1124	0
-56.3	-0.1189	0
-56.2	-0.128	0
-56.1	-0.137601	0
-56	-0.1414	0
-55.9	-0.1453	0
-55.8	-0.1423	0
-55.7	-0.1436	0
-55.6	-0.139801	0
-55.5	-0.1359	0
-55.4	-0.1425	0
-55.3	-0.135	0
-55.2	-0.1309	0
-55.1	-0.126801	0
-55	-0.1291	0
-54.9	-0.1295	0
-54.8	-0.1271	0
-54.7	-0.1232	0
-54.6	-0.116401	0
-54.5	-0.1124	0
-54.4	-0.1099	0
-54.3	-0.1055	0
-54.2	-0.1053	0
-54.1	-0.1109	0
-54	-0.1185	0
-53.9	-0.1204	0
-53.8	-0.1144	0
-53.7	-0.1142	0
-53.6	-0.109401	0
-53.5	-0.1119	0
-53.4	-0.1092	0
-53.3	-0.1037	0
-53.2	-0.1028	0
-53.1	-0.1004	0
-53	-0.1087	0
-52.9	-0.1004	0
-52.8	-0.0968999	0
-52.7	-0.0938	0
-52.6	-0.0955999	0
-52.5	-0.0920001	0
-52.4	-0.0841	0
-52.3	-0.0858999	0
-52.2	-0.0905001	0
-52.1	-0.0858003	0
-52	-0.0814	0
-51.9	-0.0817999	0
-51.8	-0.0735	0
-51.7	-0.0815001	0
-51.6	-0.0829008	0
-51.5	-0.0870001	0
-51.4	-0.0958	0
-51.3	-0.0933001	0
-51.2	-0.0943	0
-51.1	-0.0900002	0
-51	-0.0926	0
-50.9	-0.0927999	0
-50.8	-0.0915999	0
-50.7	-0.0867999	0
-50.6	-0.0942	0
-50.5	-0.0909	0
-50.4	-0.0930999	0
-50.3	-0.0932999	0
-50.2	-0.0935999	0
-50.1	-0.0993999	0
-50	-0.1022	0
-49.9	-0.1068	0
-49.8	-0.1043	0
-49.7	-0.1079	0
-49.6	-0.113399	0
-49.5	-0.1136	0
-49.4	-0.1144	0
-49.3	-0.1189	0
-49.2	-0.1119	0
-49.1	-0.1109	0
-49	-0.1068	0
-48.9	-0.1042	0
-48.8	-0.1023	0
-48.7	-0.1064	0
-48.6	-0.1022	0
-48.5	-0.1055	0
-48.4	-0.1029	0
-48.3	-0.1122	0
-48.2	-0.1039	0
-48.1	-0.106199	0
-48	-0.1107	0
-47.9	-0.1071	0
-47.8	-0.1532	0
-47.7	-0.1664	0
-47.6	-0.179298	0
-47.5	-0.1639	0
-47.4	-0.0974001	0
-47.3	-0.0984999	0
-47.2	-0.1091	0
-47.1	-0.111799	0
-47	-0.104	0
-46.9	-0.1097	0
-46.8	-0.1146	0
-46.7	-0.1142	0
-46.6	-0.114201	0
-46.5	-0.1106	0
-46.4	-0.1087	0
-46.3	-0.0940001	0
-46.2	-0.1082	0
-46.1	-0.100901	0
-46	-0.0868	0
-45.9	-0.0896001	0
-45.8	-0.0838999	0
-45.7	-0.0601999	0
-45.6	-0.0838971	0
-45.5	-0.108	0
-45.4	-0.1372	0
-45.3	-0.1056	0
-45.2	-0.0116999	0
-45.1	0.0124975	0
-45	0.0384001	0
-44.9	0.0761	0
-44.8	0.0733	0
-44.7	-0.0398999	0
-44.6	-0.0540021	0
-44.5	-0.0856	0
-44.4	-0.1291	0
-44.3	-0.1577	0
-44.2	-0.2473	0
-44.1	-0.344384	0
-44	-0.4272	0
-43.9	-0.4832	0
-43.8	-0.559	0
-43.7	-0.6496	0
-43.6	-0.667782	0
-43.5	-0.6759	0
-43.4	-0.6365	0
-43.3	-0.5134	0
-43.2	-0.3951	0
-43.1	-0.328195	0
-43	-0.23	0
-42.9	-0.1444	0
-42.8	-0.1467	0
-42.7	-0.1123	0
-42.6	-0.0926029	0
-42.5	-0.0845	0
-42.4	-0.0882	0
-42.3	-0.1137	0
-42.2	-0.1278	0
-42.1	-0.111001	0
-42	-0.1182	0
-41.9	-0.1024	0
-41.8	-0.0873	0
-41.7	-0.0927	0
-41.6	-0.087501	0
-41.5	-0.1037	0
-41.4	-0.1006	0
-41.3	-0.1105	0
-41.2	-0.1194	0
-41.1	-0.0929009	0
-41	-0.2388	0
-40.9	-0.7113	0
-40.8	-0.2301	0
-40.7	0.5458	0
-40.6	0.821559	0
-40.5	0.8782	0
-40.4	1.3123	0
-40.3	-0.0922	0
-40.2	-0.7272	0
-40.1	-0.983264	0
-40	-0.0477001	0
-39.9	-1.7086	0
-39.8	0.3969	0
-39.7	-0.0418	0
-39.6	-0.0181981	0
-39.5	-0.0688	0
-39.4	-0.0946	0
-39.3	-0.0935	0
-39.2	-0.0684999	0
-39.1	-0.0400053	0
-39	-0.0744	0
-38.9	-0.1014	0
-38.8	-0.1003	0
-38.7	-0.0720001	0
-38.6	-0.182597	0
-38.5	-0.0105	0
-38.4	-0.0744	0
-38.3	-0.1399	0
-38.2	-0.166	0
-38.1	-0.186699	0
-38	-0.1478	0
-37.9	-0.1216	0
-37.8	0.1901	0
-37.7	0.501	0
-37.6	0.480505	0
-37.5	0.5135	0
-37.4	0.109	0
-37.3	0.0647	0
-37.2	0.0108	0
-37.1	-0.033697	0
-37	-0.0205	0
-36.9	-0.1136	0
-36.8	-0.1205	0
-36.7	-0.1142	0
-36.6	-0.126797	0
-36.5	-0.1388	0
-36.4	-0.1947	0
-36.3	-0.2186	0
-36.2	-0.2232	0
-36.1	-0.221698	0
-36	-0.2092	0
-35.9	-0.196	0
-35.8	-0.1981	0
-35.7	-0.2043	0
-35.6	-0.200696	0
-35.5	-0.1876	0
-35.4	-0.192	0
-35.3	-0.1831	0
-35.2	-0.1714	0
-35.1	-0.173997	0
-35	-0.1796	0
-34.9	-0.1777	0
-34.8	-0.1701	0
-34.7	-0.1819	0
-34.6	-0.182898	0
-34.5	-0.1772	0
-34.4	-0.1696	0
-34.3	-0.1658	0
-34.2	-0.1766	0
-34.1	-0.176198	0
-34	-0.1703	0
-33.9	-0.1729	0
-33.8	-0.1691	0
-33.7	-0.1615	0
-33.6	-0.148999	0
-33.5	-0.1439	0
-33.4	-0.1352	0
-33.3	-0.135	0
-33.2	-0.1403	0
-33.1	-0.128399	0
-33	-0.13	0
-32.9	-0.1307	0
-32.8	-0.1244	0
-32.7	-0.1246	0
-32.6	-0.126998	0
-32.5	-0.1253	0
-32.4	-0.1245	0
-32.3	-0.1262	0
-32.2	-0.1259	0
-32.1	-0.129399	0
-32	-0.1337	0
-31.9	-0.1364	0
-31.8	-0.1377	0
-31.7	-0.1365	0
-31.6	-0.139999	0
-31.5	-0.1373	0
-31.4	-0.1379	0
-31.3	-0.1337	0
-31.2	-0.1379	0
-31.1	-0.136999	0
-31	-0.1358	0
-30.9	-0.1378	0
-30.8	-0.142	0
-30.7	-0.1428	0
-30.6	-0.143799	0
-30.5	-0.1465	0
-30.4	-0.147	0
-30.3	-0.1479	0
-30.2	-0.1496	0
-30.1	-0.149499	0
-30	-0.1497	0
-29.9	-0.1448	0
-29.8	-0.143	0
-29.7	-0.1392	0
-29.6	-0.137899	0
-29.5	-0.141	0
-29.4	-0.1352	0
-29.3	-0.1318	0
-29.2	-0.1301	0
-29.1	-0.131699	0
-29	-0.1311	0
-28.9	-0.1289	0
-28.8	-0.1298	0
-28.7	-0.1315	0
-28.6	-0.133199	0
-28.5	-0.1352	0
-28.4	-0.1336	0
-28.3	-0.1324	0
-28.2	-0.1348	0
-28.1	-0.133699	0
-28	-0.1316	0
-27.9	-0.13	0
-27.8	-0.1294	0
-27.7	-0.1278	0
-27.6	-0.1244	0
-27.5	-0.1244	0
-27.4	-0.1205	0
-27.3	-0.1178	0
-27.2	-0.1149	0
-27.1	-0.113799	0
-27	-0.1111	0
-26.9	-0.1102	0
-26.8	-0.108	0
-26.7	-0.106	0
-26.6	-0.1061	0
-26.5	-0.1026	0
-26.4	-0.0979	0
-26.3	-0.0985	0
-26.2	-0.0943	0
-26.1	-0.0930994	0
-26	-0.0895	0
-25.9	-0.0875	0
-25.8	-0.0887	0
-25.7	-0.0843	0
-25.6	-0.0858991	0
-25.5	-0.0844	0
-25.4	-0.0837	0
-25.3	-0.0779	0
-25.2	-0.077	0
-25.1	-0.0722999	0
-25	-0.0697	0
-24.9	-0.0666	0
-24.8	-0.0702	0
-24.7	-0.0651	0
-24.6	-0.0638997	0
-24.5	-0.0641	0
-24.4	-0.0592	0
-24.3	-0.0575	0
-24.2	-0.0583	0
-24.1	-0.0569991	0
-24	-0.0574	0
-23.9	-0.0508	0
-23.8	-0.0536	0
-23.7	-0.0552	0
-23.6	-0.0558994	0
-23.5	-0.058	0
-23.4	-0.0533	0
-23.3	-0.0514	0
-23.2	-0.0558	0
-23.1	-0.0617992	0
-23	-0.0606	0
-22.9	-0.0583	0
-22.8	-0.0538	0
-22.7	-0.0483	0
-22.6	-0.0408997	0
-22.5	-0.0379	0
-22.4	-0.0342	0
-22.3	-0.0367	0
-22.2	-0.0319	0
-22.1	-0.0291	0
-22	-0.0246	0
-21.9	-0.0282	0
-21.8	-0.0256	0
-21.7	-0.0217	0
-21.6	-0.0159994	0
-21.5	-0.0079	0
-21.4	0.00089999	0
-21.3	0.00289999	0
-21.2	0.00599999	0
-21.1	0.00780214	0
-21	0.009	0
-20.9	0.0117	0
-20.8	0.0065	0
-20.7	0.0123	0
-20.6	0.0076005	0
-20.5	0.0124	0
-20.4	0.0084	0
-20.3	0.00640001	0
-20.2	0.0048	0
-20.1	0.00749999	0
-20	-0.0044	0
-19.9	-0.0069	0
-19.8	-0.0079	0
-19.7	-0.0018	0
-19.6	0.00110092	0
-19.5	0.0063	0
-19.4	0.00960001	0
-19.3	0.0073	0
-19.2	0.0051	0
-19.1	0.0040008	0
-19	-0.0002	0
-18.9	-0.0015	0
-18.8	-0.0093	0
-18.7	-0.0148	0
-18.6	-0.0138996	0
-18.5	-0.0139	0
-18.4	-0.0172	0
-18.3	-0.0167	0
-18.2	-0.0174	0
-18.1	-0.0221	0
-18	-0.0307	0
-17.9	-0.0376	0
-17.8	-0.0444	0
-17.7	-0.0568	0
-17.6	-0.0680998	0
-17.5	-0.0743	0
-17.4	-0.0764	0
-17.3	-0.0708	0
-17.2	-0.0651	0
-17.1	-0.0534004	0
-17	-0.0467	0
-16.9	-0.0258	0
-16.8	-0.0428	0
-16.7	-0.0459	0
-16.6	-0.0508991	0
-16.5	-0.0486	0
-16.4	-0.0373	0
-16.3	-0.0302	0
-16.2	-0.0218	0
-16.1	0.00159686	0
-16	0.0161	0
-15.9	0.0001	0
-15.8	-0.0117	0
-15.7	-0.0231	0
-15.6	-0.0236996	0
-15.5	-0.0276	0
-15.4	-0.0306	0
-15.3	-0.0284	0
-15.2	-0.0273	0
-15.1	-0.0208998	0
-15	-0.0177	0
-14.9	-0.0189	0
-14.8	-0.0176	0
-14.7	-0.01	0
-14.6	-0.0049992	0
-14.5	-0.0017	0
-14.4	-0.0009	0
-14.3	0.0045	0
-14.2	0.0113	0
-14.1	0.0147006	0
-14	0.0154	0
-13.9	0.0213	0
-13.8	0.0313	0
-13.7	0.029	0
-13.6	0.0279009	0
-13.5	0.027	0
-13.4	0.0235	0
-13.3	0.0222	0
-13.2	0.0123	0
-13.1	0.0173002	0
-13	0.0247	0
-12.9	0.0186	0
-12.8	0.0145	0
-12.7	0.0172	0
-12.6	0.0119016	0
-12.5	0.0132	0
-12.4	0.019	0
-12.3	0.0159	0
-12.2	0.0108	0
-12.1	0.00780146	0
-12	0.0066	0
-11.9	0.0028	0
-11.8	0.0062	0
-11.7	0.0058	0
-11.6	0.00330107	0
-11.5	-0.0013	0
-11.4	-0.0022	0
-11.3	-0.0047	0
-11.2	-0.0109	0
-11.1	-0.0041001	0
-11	0.0029	0
-10.9	0.0026	0
-10.8	0.0033	0
-10.7	0.0016	0
-10.6	-0.0019997	0
-10.5	0.0004	0
-10.4	0.0028	0
-10.3	0.0051	0
-10.2	0.0014	0
-10.1	0.00090061	0
-10	0.0023	0
-9.89999	-0.0002	0
-9.8	0.0022	0
-9.7	0.0046	0
-9.60001	0.0031014	0
-9.5	-0.0051	0
-9.39999	-0.0054	0
-9.3	-0.0065	0
-9.2	-0.0089	0
-9.10001	-0.0095989	0
-9	-0.0119	0
-8.89999	-0.0137	0
-8.8	-0.0159	0
-8.7	-0.0188	0
-8.60001	-0.0214	0
-8.5	-0.0063	0
-8.39999	-0.001	0
-8.3	-0.0012	0
-8.2	-0.0018	0
-8.10001	0.0021995	0
-8	-0.0028	0
-7.89999	-0.0006	0
-7.8	-0.0019	0
-7.7	-0.0005	0
-7.60001	-0.0010005	0
-7.5	-0.0048	0
-7.39999	-0.0037	0
-7.3	-0.0041	0
-7.2	-0.0091	0
-7.10001	-0.0101003	0
-7	-0.0067	0
-6.89999	-0.0103	0
-6.8	-0.0093	0
-6.7	-0.011	0
-6.60001	-0.0084	0
-6.5	-0.0086	0
-6.39999	-0.0086	0
-6.3	-0.0103	0
-6.2	-0.0107	0
-6.10001	-0.0092001	0
-6	-0.0063	0
-5.89999	-0.0046	0
-5.8	-0.0076	0
-5.7	-0.0019	0
-5.60001	-0.0011002	0
-5.5	0.0011	0
-5.39999	-0.0036	0
-5.3	-0.0021	0
-5.2	-0.0031	0
-5.10001	-0.0033998	0
-5	-0.0042	0
-4.89999	-0.0005	0
-4.8	0.0001	0
-4.7	-0.0013	0
-4.60001	-0.0035998	0
-4.5	-0.0017	0
-4.39999	-0.0011	0
-4.3	0.0001	0
-4.2	0.0001	0
-4.10001	-0.0015998	0
-4	-0.0038	0
-3.89999	0.0002	0
-3.8	0.0072	0
-3.7	0.0088	0
-3.60001	0.00809966	0
-3.5	0.0122	0
-3.39999	0.0064	0
-3.3	0.0083	0
-3.2	0.009	0
-3.10001	0.0161	0
-3	0.0218	0
-2.89999	0.0129	0
-2.8	0.0117	0
-2.7	0.0158	0
-2.60001	0.0204995	0
-2.5	0.0245	0
-2.39999	0.0257	0
-2.3	0.026	0
-2.2	0.0259	0
-2.10001	0.0325	0
-2	0.0364	0
-1.89999	0.044	0
-1.8	0.0471	0
-1.7	0.0521	0
-1.60001	0.0489002	0
-1.5	0.0466	0
-1.39999	0.0485	0
-1.3	0.0571	0
-1.2	0.0582	0
-1.10001	0.0646004	0
-1	0.072	0
-0.899994	0.0827	0
-0.800003	0.0896043	0
-0.699997		0
-0.600006		0
-0.5		0
-0.399994		0
-0.300003		0
-0.199997		0
-0.100006		0
0		0
0.100006		0
0.199997		0.0262807
0.300003		0.0525616
0.399994		0.0788347
0.5		0.105108
0.600006		0.131377
0.699997		0.157639
0.800003		0.183901
0.899994		0.210155
1		0.236409
1.10001		0.262659
1.2		0.288902
1.3		0.315145
1.39999		0.34138
1.5		0.367615
1.60001		0.393846
1.7		0.42007
1.8	3.2638	0.446294
1.89999	3.24578	0.472509
2	3.2419	0.498726
2.10001	3.23379	0.524938
2.2	3.2419	0.551142
2.3	3.23379	0.577347
2.39999	3.23379	0.603544
2.5	3.2419	0.629741
2.60001	3.2196	0.655934
2.7	3.2172	0.68212
2.8	3.2128	0.708305
2.89999	3.3007	0.734483
3	3.2531	0.760661
3.10001	3.2291	0.786835
3.2	3.2562	0.813002
3.3	3.2916	0.839168
3.39999	3.3177	0.865327
3.5	3.3635	0.891486
3.60001	3.3757	0.917641
3.7	3.3987	0.943788
3.8	3.4251	0.969936
3.89999	3.46	0.996076
4	3.4726	1.02222
4.10001	3.5017	1.04835
4.2	3.5241	1.07448
4.3	3.5484	1.10061
4.39999	3.5668	1.12673
4.5	3.5958	1.15285
4.60001	3.6139	1.17897
4.7	3.6366	1.20508
4.8	3.6614	1.23119
4.89999	3.677	1.25729
5	3.7023	1.28339
5.10001	3.7251	1.30949
5.2	3.7481	1.33558
5.3	3.7704	1.36167
5.39999	3.7906	1.38775
5.5	3.8032	1.41383
5.60001	3.828	1.43991
5.7	3.8477	1.46598
5.8	3.8699	1.49205
5.89999	3.8938	1.51812
6	3.9146	1.54418
6.10001	3.9435	1.57024
6.2	3.9777	1.59629
6.3	4.0012	1.62235
6.39999	4.0258	1.64839
6.5	4.0474	1.67444
6.60001	4.0714	1.70048
6.7	4.0978	1.72651
6.8	4.1177	1.75254
6.89999	4.1364	1.77857
7	4.1554	1.80459
7.10001	4.1737	1.83062
7.2	4.1933	1.85663
7.3	4.2186	1.88264
7.39999	4.2414	1.90865
7.5	4.265	1.93466
7.60001	4.2868	1.96066
7.7	4.3062	1.98666
7.8	4.3306	2.01265
7.89999	4.3529	2.03864
8	4.3798	2.06463
8.10001	4.4013	2.09061
8.2	4.4259	2.11659
8.3	4.4468	2.14256
8.39999	4.4713	2.16853
8.5	4.4894	2.1945
8.60001	4.5119	2.22046
8.7	4.5354	2.24642
8.8	4.555	2.27238
8.89999	4.5723	2.29833
9	4.5933	2.32428
9.10001	4.6188	2.35022
9.2	4.646	2.37616
9.3	4.6716	2.4021
9.39999	4.6937	2.42803
9.5	4.717	2.45396
9.60001	4.7405	2.47989
9.7	4.7674	2.5058
9.8	4.7914	2.53172
9.89999	4.816	2.55764
10	4.8381	2.58355
10.1	4.8644	2.60945
10.2	4.8843	2.63535
10.3	4.9083	2.66125
10.4	4.9304	2.68715
10.5	4.9529	2.71304
10.6	4.9732	2.73893
10.7	4.9997	2.76481
10.8	5.0279	2.79069
10.9	5.0528	2.81656
11	5.0741	2.84244
11.1	5.1007	2.86831
11.2	5.1229	2.89417
11.3	5.1496	2.92003
11.4	5.1758	2.94588
11.5	5.2	2.97174
11.6	5.2266	2.99759
11.7	5.2489	3.02343
11.8	5.2739	3.04928
11.9	5.2967	3.07511
12	5.3207	3.10095
12.1	5.3436	3.12678
12.2	5.3695	3.1526
12.3	5.393	3.17843
12.4	5.4188	3.20424
12.5	5.443	3.23006
12.6	5.4734	3.25587
12.7	5.495	3.28168
12.8	5.5152	3.30748
12.9	5.5411	3.33328
13	5.569	3.35908
13.1	5.5967	3.38487
13.2	5.6266	3.41066
13.3	5.6555	3.43644
13.4	5.6765	3.46222
13.5	5.7062	3.488
13.6	5.7336	3.51377
13.7	5.7559	3.53954
13.8	5.7812	3.56531
13.9	5.8066	3.59107
14	5.8313	3.61683
14.1	5.8561	3.64258
14.2	5.8831	3.66833
14.3	5.9085	3.69408
14.4	5.9379	3.71982
14.5	5.9633	3.74556
14.6	5.9942	3.77129
14.7	6.0199	3.79702
14.8	6.0473	3.82275
14.9	6.076	3.84847
15	6.1056	3.87419
15.1	6.1331	3.89991
15.2	6.1564	3.92562
15.3	6.1828	3.95133
15.4	6.2104	3.97703
15.5	6.236	4.00274
15.6	6.2625	4.02844
15.7	6.2888	4.05413
15.8	6.3158	4.07982
15.9	6.3435	4.1055
16	6.3669	4.13118
16.1	6.3882	4.15686
16.2	6.413	4.18254
16.3	6.445	4.20821
16.4	6.4726	4.23387
16.5	6.503	4.25954
16.6	6.5315	4.2852
16.7	6.5589	4.31085
16.8	6.5852	4.3365
16.9	6.6111	4.36215
17	6.6415	4.38779
17.1	6.6697	4.41344
17.2	6.6932	4.43907
17.3	6.724	4.4647
17.4	6.751	4.49033
17.5	6.7789	4.51596
17.6	6.805	4.54158
17.7	6.8298	4.56719
17.8	6.86	4.59281
17.9	6.8872	4.61842
18	6.9206	4.64402
18.1	6.9482	4.66963
18.2	6.9742	4.69522
18.3	6.9967	4.72082
18.4	7.0231	4.74641
18.5	7.0465	4.772
18.6	7.0742	4.79758
18.7	7.0961	4.82316
18.8	7.1251	4.84873
18.9	7.1576	4.8743
19	7.1852	4.89987
19.1	7.2077	4.92544
19.2	7.2363	4.951
19.3	7.2621	4.97656
19.4	7.2851	5.00211
19.5	7.3163	5.02766
19.6	7.339	5.0532
19.7	7.3635	5.07874
19.8	7.3944	5.10428
19.9	7.4175	5.12981
20	7.4421	5.15534
20.1	7.4687	5.18087
20.2	7.4977	5.20639
20.3	7.5226	5.23191
20.4	7.5476	5.25742
20.5	7.5698	5.28294
20.6	7.5939	5.30845
20.7	7.6195	5.33395
20.8	7.6495	5.35945
20.9	7.6776	5.38494
21	7.7045	5.41043
21.1	7.7312	5.43592
21.2	7.7561	5.46141
21.3	7.7851	5.48689
21.4	7.8092	5.51236
21.5	7.8335	5.53784
21.6	7.8633	5.56331
21.7	7.8849	5.58878
21.8	7.9115	5.61423
21.9	7.9396	5.63969
22	7.9662	5.66515
22.1	7.994	5.6906
22.2	8.0261	5.71605
22.3	8.0541	5.74148
22.4	8.0757	5.76692
22.5	8.1022	5.79236
22.6	8.1267	5.81779
22.7	8.1537	5.84322
22.8	8.1825	5.86864
22.9	8.209	5.89406
23	8.2328	5.91948
23.1	8.2559	5.94489
23.2	8.2817	5.9703
23.3	8.3068	5.9957
23.4	8.3285	6.0211
23.5	8.3544	6.0465
23.6	8.3788	6.0719
23.7	8.4018	6.09729
23.8	8.4335	6.12267
23.9	8.4565	6.14805
24	8.4812	6.17343
24.1	8.502	6.19881
24.2	8.5256	6.22418
24.3	8.553	6.24954
24.4	8.5811	6.27491
24.5	8.6039	6.30027
24.6	8.6345	6.32562
24.7	8.6601	6.35098
24.8	8.6862	6.37632
24.9	8.7112	6.40166
25	8.7329	6.42701
25.1	8.7565	6.45234
25.2	8.783	6.47768
25.3	8.8064	6.503
25.4	8.8322	6.52833
25.5	8.8585	6.55365
25.6	8.8826	6.57897
25.7	8.9111	6.60429
25.8	8.9397	6.62959
25.9	8.962	6.6549
26	8.9932	6.6802
26.1	9.0186	6.7055
26.2	9.048	6.7308
26.3	9.0728	6.75608
26.4	9.0975	6.78137
26.5	9.1272	6.80666
26.6	9.1579	6.83194
26.7	9.1892	6.85722
26.8	9.2165	6.88248
26.9	9.2395	6.90775
27	9.2611	6.93302
27.1	9.2877	6.95828
27.2	9.3138	6.98354
27.3	9.3396	7.00878
27.4	9.3611	7.03404
27.5	9.3853	7.05928
27.6	9.4112	7.08453
27.7	9.4329	7.10977
27.8	9.4626	7.13499
27.9	9.4875	7.16023
28	9.508	7.18545
28.1	9.5328	7.21068
28.2	9.5564	7.2359
28.3	9.5809	7.26111
28.4	9.6072	7.28632
28.5	9.6368	7.31153
28.6	9.6601	7.33674
28.7	9.6853	7.36194
28.8	9.7119	7.38713
28.9	9.7338	7.41232
29	9.7535	7.43751
29.1	9.7742	7.4627
29.2	9.8014	7.48788
29.3	9.8257	7.51305
29.4	9.8527	7.53823
29.5	9.8788	7.5634
29.6	9.9018	7.58857
29.7	9.9269	7.61373
29.8	9.9532	7.63888
29.9	9.977	7.66404
30	10.0043	7.68919
30.1	10.0311	7.71434
30.2	10.0604	7.73949
30.3	10.0883	7.76462
30.4	10.1088	7.78976
30.5	10.1348	7.81489
30.6	10.1615	7.84002
30.7	10.1823	7.86515
30.8	10.2081	7.89026
30.9	10.2333	7.91538
31	10.2592	7.94049
31.1	10.2857	7.96561
31.2	10.3124	7.99071
31.3	10.3404	8.01581
31.4	10.3698	8.04091
31.5	10.3954	8.066
31.6	10.4229	8.0911
31.7	10.4486	8.11618
31.8	10.4758	8.14126
31.9	10.5009	8.16634
32	10.5312	8.19142
32.1	10.5525	8.21649
32.2	10.5747	8.24156
32.3	10.598	8.26662
32.4	10.6224	8.29168
32.5	10.647	8.31674
32.6	10.6699	8.34179
32.7	10.6884	8.36684
32.8	10.709	8.39188
32.9	10.7292	8.41692
33	10.7534	8.44196
33.1	10.7819	8.467
33.2	10.8045	8.49203
33.3	10.8284	8.51705
33.4	10.8557	8.54207
33.5	10.8866	8.56709
33.6	10.9135	8.59211
33.7	10.9352	8.61712
33.8	10.9626	8.64212
33.9	10.9879	8.66713
34	11.016	8.69213
34.1	11.0406	8.71713
34.2	11.0645	8.74212
34.3	11.0863	8.7671
34.4	11.1115	8.79209
34.5	11.1336	8.81707
34.6	11.1549	8.84205
34.7	11.1803	8.86702
34.8	11.2091	8.89199
34.9	11.2278	8.91696
35	11.2548	8.94192
35.1	11.2863	8.96688
35.2	11.3192	8.99183
35.3	11.3429	9.01678
35.4	11.3704	9.04173
35.5	11.3936	9.06667
35.6	11.4184	9.09161
35.7	11.4457	9.11655
35.8	11.4718	9.14147
35.9	11.4965	9.1664
36	11.5189	9.19133
36.1	11.5447	9.21625
36.2	11.5699	9.24117
36.3	11.5926	9.26608
36.4	11.6175	9.29099
36.5	11.6464	9.31589
36.6	11.67	9.3408
36.7	11.6939	9.3657
36.8	11.7209	9.39058
36.9	11.7487	9.41547
37	11.7733	9.44036
37.1	11.7995	9.46525
37.2	11.8217	9.49013
37.3	11.8458	9.515
37.4	11.8676	9.53987
37.5	11.8901	9.56474
37.6	11.915	9.5896
37.7	11.9386	9.61446
37.8	11.9619	9.63931
37.9	11.9837	9.66417
38	12.0062	9.68902
38.1	12.0276	9.71386
38.2	12.0541	9.73871
38.3	12.0798	9.76354
38.4	12.1047	9.78837
38.5	12.1253	9.8132
38.6	12.1508	9.83803
38.7	12.1735	9.86286
38.8	12.2038	9.88767
38.9	12.2265	9.91248
39	12.2537	9.9373
39.1	12.2769	9.9621
39.2	12.3015	9.98691
39.3	12.3267	10.0117
39.4	12.3525	10.0365
39.5	12.3751	10.0613
39.6	12.3975	10.0861
39.7	12.4217	10.1109
39.8	12.4462	10.1356
39.9	12.4683	10.1604
40	12.4924	10.1852
40.1	12.5151	10.21
40.2	12.5408	10.2347
40.3	12.5661	10.2595
40.4	12.5926	10.2842
40.5	12.6156	10.309
40.6	12.6395	10.3338
40.7	12.6626	10.3585
40.8	12.6863	10.3832
40.9	12.7104	10.408
41	12.7421	10.4327
41.1	12.7667	10.4575
41.2	12.7907	10.4822
41.3	12.8116	10.5069
41.4	12.8357	10.5316
41.5	12.8601	10.5563
41.6	12.8899	10.5811
41.7	12.9165	10.6058
41.8	12.9406	10.6305
41.9	12.9663	10.6552
42	12.9943	10.6799
42.1	13.0204	10.7046
42.2	13.0439	10.7293
42.3	13.0657	10.7539
42.4	13.085	10.7786
42.5	13.1089	10.8033
42.6	13.1324	10.828
42.7	13.1559	10.8526
42.8	13.1758	10.8773
42.9	13.1989	10.902
43	13.2185	10.9266
43.1	13.2449	10.9513
43.2	13.2699	10.9759
43.3	13.2964	11.0006
43.4	13.3201	11.0252
43.5	13.3464	11.0499
43.6	13.3674	11.0745
43.7	13.3897	11.0992
43.8	13.4128	11.1238
43.9	13.4368	11.1484
44	13.4615	11.173
44.1	13.487	11.1976
44.2	13.5109	11.2223
44.3	13.5359	11.2469
44.4	13.5627	11.2715
44.5	13.5856	11.2961
44.6	13.6158	11.3207
44.7	13.6408	11.3453
44.8	13.668	11.3699
44.9	13.6887	11.3945
45	13.7126	11.419
45.1	13.7395	11.4436
45.2	13.7659	11.4682
45.3	13.7839	11.4928
45.4	13.8044	11.5173
45.5	13.8296	11.5419
45.6	13.8535	11.5665
45.7	13.8763	11.591
45.8	13.9027	11.6156
45.9	13.93	11.6401
46	13.9524	11.6647
46.1	13.9759	11.6892
46.2	14.0008	11.7138
46.3	14.0243	11.7383
46.4	14.0512	11.7628
46.5	14.0747	11.7874
46.6	14.0972	11.8119
46.7	14.1212	11.8364
46.8	14.1461	11.8609
46.9	14.1716	11.8854
47	14.1898	11.9099
47.1	14.2084	11.9344
47.2	14.2297	11.9589
47.3	14.2498	11.9834
47.4	14.274	12.0079
47.5	14.2975	12.0324
47.6	14.3168	12.0569
47.7	14.3365	12.0814
47.8	14.3623	12.1059
47.9	14.385	12.1304
48	14.401	12.1548
48.1	14.4244	12.1793
48.2	14.4475	12.2038
48.3	14.4753	12.2282
48.4	14.5032	12.2527
48.5	14.5346	12.2771
48.6	14.5614	12.3016
48.7	14.5862	12.326
48.8	14.6084	12.3505
48.9	14.6349	12.3749
49	14.6556	12.3993
49.1	14.6753	12.4238
49.2	14.6964	12.4482
49.3	14.7201	12.4726
49.4	14.747	12.497
49.5	14.7725	12.5214
49.6	14.792	12.5459
49.7	14.8163	12.5703
49.8	14.8375	12.5947
49.9	14.8612	12.6191
50	14.8847	12.6435
50.1	14.9067	12.6679
50.2	14.9291	12.6922
50.3	14.9554	12.7166
50.4	14.9831	12.741
50.5	15.0089	12.7654
50.6	15.0361	12.7898
50.7	15.0612	12.8141
50.8	15.086	12.8385
50.9	15.1043	12.8629
51	15.1302	12.8872
51.1	15.1564	12.9116
51.2	15.1779	12.9359
51.3	15.2015	12.9603
51.4	15.2293	12.9846
51.5	15.2588	13.009
51.6	15.2818	13.0333
51.7	15.3077	13.0576
51.8	15.3289	13.082
51.9	15.3477	13.1063
52	15.3705	13.1306
52.1	15.3973	13.1549
52.2	15.4216	13.1792
52.3	15.445	13.2035
52.4	15.4721	13.2278
52.5	15.4966	13.2522
52.6	15.521	13.2765
52.7	15.5476	13.3007
52.8	15.5737	13.325
52.9	15.5961	13.3493
53	15.6213	13.3736
53.1	15.6468	13.3979
53.2	15.6747	13.4222
53.3	15.6993	13.4464
53.4	15.7224	13.4707
53.5	15.7496	13.495
53.6	15.7755	13.5192
53.7	15.8	13.5435
53.8	15.8169	13.5677
53.9	15.8366	13.592
54	15.8632	13.6162
54.1	15.8874	13.6405
54.2	15.9124	13.6647
54.3	15.9349	13.6889
54.4	15.9586	13.7132
54.5	15.9845	13.7374
54.6	16.0094	13.7616
54.7	16.0315	13.7859
54.8	16.0512	13.8101
54.9	16.0726	13.8343
55	16.0946	13.8585
55.1	16.1216	13.8827
55.2	16.1505	13.9069
55.3	16.1732	13.9311
55.4	16.1959	13.9553
55.5	16.2207	13.9795
55.6	16.2445	14.0037
55.7	16.2648	14.0278
55.8	16.2838	14.052
55.9	16.3106	14.0762
56	16.3312	14.1004
56.1	16.3536	14.1245
56.2	16.3761	14.1487
56.3	16.3968	14.1729
56.4	16.4163	14.197
56.5	16.4348	14.2212
56.6	16.4575	14.2453
56.7	16.4768	14.2695
56.8	16.4973	14.2936
56.9	16.5179	14.3177
57	16.5468	14.3419
57.1	16.5728	14.366
57.2	16.5951	14.3901
57.3	16.6178	14.4142
57.4	16.635	14.4384
57.5	16.6624	14.4625
57.6	16.6923	14.4866
57.7	16.7166	14.5107
57.8	16.7345	14.5348
57.9	16.759	14.5589
58	16.7852	14.583
58.1	16.8094	14.6071
58.2	16.8279	14.6312
58.3	16.8548	14.6553
58.4	16.8656	14.6793
58.5	16.8938	14.7034
58.6	16.9022	14.7275
58.7	16.9335	14.7516
58.8	16.9598	14.7756
58.9	16.9779	14.7997
59	17.0033	14.8237
59.1	16.9981	14.8478
59.2	16.9899	14.8719
59.3		14.8959
59.4		14.9199
59.5		14.944
59.6		14.968
59.7		14.9921
59.8		15.0161
59.9		15.0401
60		15.0641
60.1		15.0641
60.2		15.0631
60.3		15.0621
60.4		15.0611
60.5		15.0601
60.6		15.0591
60.7		15.058
60.8		15.057
60.9		15.056
61		15.055
61.1		15.054
61.2		15.053
61.3		15.052
61.4		15.051
61.5		15.05
61.6		15.0489
61.7		15.0479
61.8	13.759	15.0469
61.9	13.7906	15.0459
62	13.9828	15.0449
62.1	13.9901	15.0439
62.2	13.9917	15.0429
62.3	13.9917	15.0419
62.4	14.0365	15.0408
62.5	14.0494	15.0398
62.6	14.0221	15.0388
62.7	14.0598	15.0378
62.8	13.9711	15.0368
62.9	13.9528	15.0358
63	14.0398	15.0348
63.1	14.056	15.0338
63.2	14.0651	15.0328
63.3	14.1006	15.0318
63.4	14.0949	15.0307
63.5	14.0889	15.0297
63.6	14.08	15.0287
63.7	14.0885	15.0277
63.8	14.0945	15.0267
63.9	14.1001	15.0257
64	14.0968	15.0247
64.1	14.1031	15.0237
64.2	14.1063	15.0227
64.3	14.0917	15.0217
64.4	14.1064	15.0206
64.5	14.1055	15.0196
64.6	14.1189	15.0186
64.7	14.1331	15.0176
64.8	14.1443	15.0166
64.9	14.1567	15.0156
65	14.1591	15.0146
65.1	14.1537	15.0136
65.2	14.1544	15.0126
65.3	14.1646	15.0116
65.4	14.1731	15.0105
65.5	14.1762	15.0095
65.6	14.1816	15.0085
65.7	14.1876	15.0075
65.8	14.1929	15.0065
65.9	14.1977	15.0055
66	14.205	15.0045
66.1	14.2069	15.0035
66.2	14.2098	15.0025
66.3	14.2108	15.0015
66.4	14.2189	15.0005
66.5	14.2206	14.9995
66.6	14.2262	14.9984
66.7	14.2351	14.9974
66.8	14.2445	14.9964
66.9	14.2526	14.9954
67	14.2616	14.9944
67.1	14.2683	14.9934
67.2	14.2792	14.9924
67.3	14.2854	14.9914
67.4	14.2915	14.9904
67.5	14.2952	14.9894
67.6	14.2975	14.9884
67.7	14.2981	14.9874
67.8	14.3059	14.9864
67.9	14.3084	14.9853
68	14.3047	14.9843
68.1	14.3093	14.9833
68.2	14.3182	14.9823
68.3	14.3221	14.9813
68.4	14.3287	14.9803
68.5	14.333	14.9793
68.6	14.3406	14.9783
68.7	14.3491	14.9773
68.8	14.3563	14.9763
68.9	14.3518	14.9753
69	14.3609	14.9743
69.1	14.3666	14.9733
69.2	14.3824	14.9723
69.3	14.3932	14.9712
69.4	14.3801	14.9702
69.5	14.392	14.9692
69.6	14.4051	14.9682
69.7	14.41	14.9672
69.8	14.3927	14.9662
69.9	14.3893	14.9652
70	14.3275	14.9642
70.1	14.4438	14.9632
70.2	14.4517	14.9622
70.3	14.4975	14.9612
70.4	14.3502	14.9602
70.5	14.1945	14.9592
70.6	13.9752	14.9582
70.7	14.0348	14.9572
70.8	14.1248	14.9562
70.9	14.2923	14.9552
71	14.9948	14.9542
71.1	15.199	14.9531
71.2	15.3566	14.9521
71.3	15.1215	14.9511
71.4	14.9659	14.9501
71.5	14.4069	14.9491
71.6	14.2075	14.9481
71.7	14.3627	14.9471
71.8	14.3669	14.9461
71.9	14.4704	14.9451
72	14.5042	14.9441
72.1	14.5443	14.9431
72.2	14.6037	14.9421
72.3	14.6615	14.9411
72.4	14.7593	14.9401
72.5	14.6635	14.9391
72.6	14.7563	14.9381
72.7	14.7648	14.9371
72.8	14.7442	14.9361
72.9	14.1958	14.9351
73	14.2059	14.9341
73.1	14.0221	14.9331
73.2	13.8667	14.9321
73.3	13.6882	14.9311
73.4	13.7322	14.93
73.5	13.7229	14.929
73.6	13.7136	14.928
73.7	14.1133	14.927
73.8	14.4867	14.926
73.9	14.5002	14.925
74	14.3721	14.924
74.1	14.402	14.923
74.2	14.398	14.922
74.3	14.4373	14.921
74.4	14.4874	14.92
74.5	14.4952	14.919
74.6	14.4963	14.918
74.7	14.5014	14.917
74.8	14.4791	14.916
74.9	14.4777	14.915
75	14.4753	14.914
75.1	14.4279	14.913
75.2	14.5068	14.912
75.3	14.5032	14.911
75.4	14.5216	14.91
75.5	14.559	14.909
75.6	14.5548	14.908
75.7	14.5616	14.907
75.8	14.562	14.906
75.9	14.5609	14.905
76	14.5707	14.904
76.1	14.5718	14.903
76.2	14.5652	14.902
76.3	14.5526	14.901
76.4	14.5438	14.9
76.5	14.5429	14.899
76.6	14.5427	14.898
76.7	14.5521	14.897
76.8	14.5615	14.896
76.9	14.5698	14.895
77	14.5855	14.894
77.1	14.5992	14.893
77.2	14.6121	14.892
77.3	14.6202	14.891
77.4	14.6182	14.89
77.5	14.6211	14.889
77.6	14.6272	14.888
77.7	14.6218	14.887
77.8	14.6187	14.886
77.9	14.6142	14.885
78	14.6096	14.884
78.1	14.6169	14.883
78.2	14.6155	14.882
78.3	14.612	14.881
78.4	14.6066	14.88
78.5	14.6014	14.879
78.6	14.6034	14.878
78.7	14.609	14.877
78.8	14.6105	14.876
78.9	14.6132	14.875
79	14.6169	14.874
79.1	14.6178	14.873
79.2	14.6167	14.872
79.3	14.6163	14.871
79.4	14.6167	14.87
79.5	14.6154	14.869
79.6	14.6099	14.868
79.7	14.6147	14.867
79.8	14.6207	14.866
79.9	14.6258	14.865
80	14.6243	14.864
80.1	14.6236	14.863
80.2	14.6199	14.862
80.3	14.6221	14.861
80.4	14.6241	14.86
80.5	14.6262	14.859
80.6	14.6274	14.858
80.7	14.6288	14.857
80.8	14.6356	14.856
80.9	14.6361	14.855
81	14.6316	14.854
81.1	14.6336	14.853
81.2	14.6359	14.852
81.3	14.6379	14.851
81.4	14.6451	14.85
81.5	14.6481	14.849
81.6	14.6512	14.848
81.7	14.6543	14.847
81.8	14.6506	14.846
81.9	14.6536	14.845
82	14.6574	14.844
82.1	14.6557	14.843
82.2	14.6556	14.842
82.3	14.6598	14.841
82.4	14.6551	14.84
82.5	14.654	14.839
82.6	14.6528	14.838
82.7	14.6522	14.837
82.8	14.6548	14.836
82.9	14.6522	14.835
83	14.6498	14.834
83.1	14.6522	14.833
83.2	14.6545	14.832
83.3	14.6497	14.8311
83.4	14.6464	14.8301
83.5	14.6464	14.8291
83.6	14.6487	14.8281
83.7	14.6489	14.8271
83.8	14.6551	14.8261
83.9	14.6588	14.8251
84	14.6529	14.8241
84.1	14.652	14.8231
84.2	14.6542	14.8221
84.3	14.655	14.8211
84.4	14.6544	14.8201
84.5	14.6531	14.8191
84.6	14.6509	14.8181
84.7	14.658	14.8171
84.8	14.6657	14.8161
84.9	14.6663	14.8151
85	14.6673	14.8141
85.1	14.6725	14.8131
85.2	14.6732	14.8121
85.3	14.6686	14.8111
85.4	14.6697	14.8101
85.5	14.6657	14.8091
85.6	14.6668	14.8082
85.7	14.6725	14.8072
85.8	14.678	14.8062
85.9	14.6832	14.8052
86	14.6927	14.8042
86.1	14.7004	14.8032
86.2	14.6964	14.8022
86.3	14.697	14.8012
86.4	14.6947	14.8002
86.5	14.6912	14.7992
86.6	14.6906	14.7982
86.7	14.6918	14.7972
86.8	14.6961	14.7962
86.9	14.6912	14.7952
87	14.6827	14.7942
87.1	14.681	14.7932
87.2	14.6783	14.7922
87.3	14.6762	14.7912
87.4	14.6717	14.7903
87.5	14.6712	14.7893
87.6	14.6621	14.7883
87.7	14.658	14.7873
87.8	14.6591	14.7863
87.9	14.6532	14.7853
88	14.6478	14.7843
88.1	14.6488	14.7833
88.2	14.6488	14.7823
88.3	14.651	14.7813
88.4	14.6513	14.7803
88.5	14.6548	14.7793
88.6	14.6609	14.7783
88.7	14.663	14.7773
88.8	14.6585	14.7763
88.9	14.657	14.7754
89	14.6496	14.7744
89.1	14.6406	14.7734
89.2	14.6352	14.7724
89.3	14.6305	14.7714
89.4	14.6282	14.7704
89.5	14.6237	14.7694
89.6	14.6231	14.7684
89.7	14.6185	14.7674
89.8	14.6216	14.7664
89.9	14.6225	14.7654
90	14.6206	14.7644
90.1	14.6187	14.7634
90.2	14.6028	14.7625
90.3	14.5966	14.7615
90.4	14.597	14.7605
90.5	14.6062	14.7595
90.6	14.6061	14.7585
90.7	14.6042	14.7575
90.8	14.6079	14.7565
90.9	14.6021	14.7555
91	14.6027	14.7545
91.1	14.6057	14.7535
91.2	14.608	14.7525
91.3	14.6082	14.7516
91.4	14.6106	14.7506
91.5	14.6191	14.7496
91.6	14.6232	14.7486
91.7	14.6299	14.7476
91.8	14.6383	14.7466
91.9	14.6396	14.7456
92	14.6223	14.7446
92.1	14.6159	14.7436
92.2	14.6212	14.7426
92.3	14.6214	14.7416
92.4	14.6398	14.7407
92.5	14.6707	14.7397
92.6	14.6896	14.7387
92.7	14.698	14.7377
92.8	14.6987	14.7367
92.9	14.6982	14.7357
93	14.6979	14.7347
93.1	14.699	14.7337
93.2	14.6901	14.7327
93.3	14.6892	14.7317
93.4	14.6927	14.7308
93.5	14.6955	14.7298
93.6	14.6982	14.7288
93.7	14.693	14.7278
93.8	14.6943	14.7268
93.9	14.694	14.7258
94	14.6959	14.7248
94.1	14.6924	14.7238
94.2	14.6855	14.7228
94.3	14.6812	14.7219
94.4	14.6727	14.7209
94.5	14.6702	14.7199
94.6	14.6668	14.7189
94.7	14.6621	14.7179
94.8	14.6597	14.7169
94.9	14.6641	14.7159
95	14.6672	14.7149
95.1	14.6627	14.7139
95.2	14.6554	14.713
95.3	14.655	14.712
95.4	14.6552	14.711
95.5	14.6561	14.71
95.6	14.6526	14.709
95.7	14.6556	14.708
95.8	14.6584	14.707
95.9	14.6555	14.706
96	14.6584	14.7051
96.1	14.6553	14.7041
96.2	14.6656	14.7031
96.3	14.6721	14.7021
96.4	14.6631	14.7011
96.5	14.6568	14.7001
96.6	14.655	14.6991
96.7	14.6472	14.6981
96.8	14.6365	14.6972
96.9	14.6281	14.6962
97	14.6266	14.6952
97.1	14.627	14.6942
97.2	14.6334	14.6932
97.3	14.627	14.6922
97.4	14.6279	14.6912
97.5	14.6213	14.6902
97.6	14.6199	14.6893
97.7	14.6213	14.6883
97.8	14.6228	14.6873
97.9	14.6241	14.6863
98	14.6285	14.6853
98.1	14.6326	14.6843
98.2	14.635	14.6833
98.3	14.6336	14.6824
98.4	14.6319	14.6814
98.5	14.6375	14.6804
98.6	14.6315	14.6794
98.7	14.6265	14.6784
98.8	14.6247	14.6774
98.9	14.625	14.6764
99	14.6268	14.6755
99.1	14.6291	14.6745
99.2	14.6333	14.6735
99.3	14.6406	14.6725
99.4	14.6256	14.6715
99.5	14.6252	14.6705
99.6	14.6177	14.6695
99.7	14.6111	14.6686
99.8	14.61	14.6676
99.9	14.5937	14.6666
100	14.5809	14.6656
100.1	14.5705	14.6646
100.2	14.563	14.6636
100.3	14.5683	14.6626
100.4	14.57	14.6617
100.5	14.5754	14.6607
100.6	14.5871	14.6597
100.7	14.5953	14.6587
100.8	14.598	14.6577
100.9	14.599	14.6567
101	14.6032	14.6558
101.1	14.6029	14.6548
101.2	14.6019	14.6538
101.3	14.6021	14.6528
101.4	14.6003	14.6518
101.5	14.604	14.6508
101.6	14.6028	14.6498
101.7	14.6012	14.6489
101.8	14.6023	14.6479
101.9	14.601	14.6469
102	14.6005	14.6459
102.1	14.5968	14.6449
102.2	14.596	14.6439
102.3	14.5947	14.643
102.4	14.5954	14.642
102.5	14.6025	14.641
102.6	14.6006	14.64
102.7	14.5991	14.639
102.8	14.5988	14.638
102.9	14.6015	14.6371
103	14.5991	14.6361
103.1	14.5944	14.6351
103.2	14.594	14.6341
103.3	14.5954	14.6331
103.4	14.593	14.6321
103.5	14.5855	14.6312
103.6	14.5868	14.6302
103.7	14.5868	14.6292
103.8	14.5825	14.6282
103.9	14.578	14.6272
104	14.574	14.6263
104.1	14.5734	14.6253
104.2	14.5713	14.6243
104.3	14.5693	14.6233
104.4	14.5733	14.6223
104.5	14.5733	14.6213
104.6	14.5717	14.6204
104.7	14.5707	14.6194
104.8	14.5697	14.6184
104.9	14.5686	14.6174
105	14.5688	14.6164
105.1	14.5656	14.6155
105.2	14.5602	14.6145
105.3	14.5613	14.6135
105.4	14.5653	14.6125
105.5	14.5644	14.6115
105.6	14.5627	14.6105
105.7	14.5607	14.6096
105.8	14.5597	14.6086
105.9	14.556	14.6076
106	14.5555	14.6066
106.1	14.5563	14.6056
106.2	14.5581	14.6047
106.3	14.5528	14.6037
106.4	14.5517	14.6027
106.5	14.5538	14.6017
106.6	14.5562	14.6007
106.7	14.5545	14.5998
106.8	14.5535	14.5988
106.9	14.554	14.5978
107	14.5537	14.5968
107.1	14.5585	14.5958
107.2	14.5597	14.5949
107.3	14.5617	14.5939
107.4	14.5645	14.5929
107.5	14.5619	14.5919
107.6	14.5596	14.5909
107.7	14.5586	14.59
107.8	14.559	14.589
107.9	14.5605	14.588
108	14.5611	14.587
108.1	14.5613	14.586
108.2	14.5645	14.5851
108.3	14.5605	14.5841
108.4	14.5632	14.5831
108.5	14.5651	14.5821
108.6	14.5546	14.5811
108.7	14.551	14.5802
108.8	14.5508	14.5792
108.9	14.5476	14.5782
109	14.5438	14.5772
109.1	14.545	14.5762
109.2	14.546	14.5753
109.3	14.5445	14.5743
109.4	14.5424	14.5733
109.5	14.5444	14.5723
109.6	14.5506	14.5714
109.7	14.5509	14.5704
109.8	14.5479	14.5694
109.9	14.5441	14.5684
110	14.5415	14.5674
110.1	14.5431	14.5665
110.2	14.5405	14.5655
110.3	14.5379	14.5645
110.4	14.5367	14.5635
110.5	14.5379	14.5626
110.6	14.5346	14.5616
110.7	14.5351	14.5606
110.8	14.5314	14.5596
110.9	14.5252	14.5586
111	14.5247	14.5577
111.1	14.5214	14.5567
111.2	14.5187	14.5557
111.3	14.5207	14.5547
111.4	14.5227	14.5538
111.5	14.5231	14.5528
111.6	14.5194	14.5518
111.7	14.5139	14.5508
111.8	14.5078	14.5498
111.9	14.5044	14.5489
112	14.5067	14.5479
112.1	14.5045	14.5469
112.2	14.5055	14.5459
112.3	14.5041	14.545
112.4	14.5035	14.544
112.5	14.5024	14.543
112.6	14.5012	14.542
112.7	14.4981	14.5411
112.8	14.4986	14.5401
112.9	14.4971	14.5391
113	14.4936	14.5381
113.1	14.4958	14.5372
113.2	14.4926	14.5362
113.3	14.4969	14.5352
113.4	14.49	14.5342
113.5	14.4887	14.5332
113.6	14.4904	14.5323
113.7	14.4834	14.5313
113.8	14.4772	14.5303
113.9	14.4861	14.5293
114	14.4823	14.5284
114.1	14.4736	14.5274
114.2	14.4722	14.5264
114.3	14.4774	14.5254
114.4	14.4822	14.5245
114.5	14.4773	14.5235
114.6	14.4672	14.5225
114.7	14.462	14.5215
114.8	14.4636	14.5206
114.9	14.4735	14.5196
115	14.4721	14.5186
115.1	14.4765	14.5176
115.2	14.4787	14.5167
115.3	14.4715	14.5157
115.4	14.4798	14.5147
115.5	14.4838	14.5137
115.6	14.4976	14.5128
115.7	14.5005	14.5118
115.8	14.5096	14.5108
115.9	14.5244	14.5098
116	14.5255	14.5089
116.1	14.5427	14.5079
116.2		14.5069
116.3		14.506
116.4		14.505
116.5		14.504
116.6		14.503
116.7		14.5021
116.8		14.5011
116.9		14.5001
117		14.5001
117.1		14.5493
117.2		14.5985
117.3		14.6476
117.4		14.6968
117.5		14.7459
117.6		14.7951
117.7		14.8442
117.8		14.8933
117.9		14.9424
118		14.9915
118.1		15.0405
118.2		15.0896
118.3		15.1386
118.4		15.1877
118.5		15.2367
118.6		15.2857
118.7	18.1891	15.3347
118.8	18.1873	15.3837
118.9	18.1784	15.4326
119	18.1873	15.4816
119.1	18.1784	15.5306
119.2	18.1873	15.5795
119.3	18.1891	15.6284
119.4	18.2253	15.6773
119.5	18.2609	15.7262
119.6	18.4485	15.7751
119.7	18.4794	15.824
119.8	18.4992	15.8729
119.9	18.5063	15.9217
120	18.5437	15.9706
120.1	18.5697	16.0194
120.2	18.6369	16.0682
120.3	18.6621	16.117
120.4	18.6718	16.1658
120.5	18.7079	16.2146
120.6	18.7597	16.2634
120.7	18.7846	16.3121
120.8	18.8332	16.3609
120.9	18.893	16.4096
121	18.9474	16.4583
121.1	18.9953	16.5071
121.2	19.0429	16.5558
121.3	19.0982	16.6044
121.4	19.1472	16.6531
121.5	19.1933	16.7018
121.6	19.2433	16.7504
121.7	19.2914	16.7991
121.8	19.3355	16.8477
121.9	19.3793	16.8963
122	19.4261	16.9449
122.1	19.4775	16.9935
122.2	19.523	17.0421
122.3	19.5741	17.0907
122.4	19.6242	17.1392
122.5	19.6726	17.1878
122.6	19.7151	17.2363
122.7	19.7618	17.2848
122.8	19.8106	17.3333
122.9	19.8611	17.3818
123	19.912	17.4303
123.1	19.9615	17.4788
123.2	20.009	17.5273
123.3	20.0575	17.5757
123.4	20.1053	17.6241
123.5	20.1576	17.6726
123.6	20.2042	17.721
123.7	20.251	17.7694
123.8	20.2969	17.8178
123.9	20.3412	17.8662
124	20.3871	17.9145
124.1	20.4402	17.9629
124.2	20.4903	18.0112
124.3	20.5395	18.0596
124.4	20.5858	18.1079
124.5	20.6365	18.1562
124.6	20.6853	18.2045
124.7	20.7365	18.2528
124.8	20.7877	18.301
124.9	20.8348	18.3493
125	20.8774	18.3976
125.1	20.9256	18.4458
125.2	20.9736	18.494
125.3	21.0186	18.5422
125.4	21.0665	18.5904
125.5	21.1127	18.6386
125.6	21.1611	18.6868
125.7	21.2085	18.735
125.8	21.2538	18.7831
125.9	21.3028	18.8313
126	21.3494	18.8794
126.1	21.3984	18.9275
126.2	21.4478	18.9756
126.3	21.4958	19.0237
126.4	21.5472	19.0718
126.5	21.5997	19.1199
126.6	21.6527	19.1679
126.7	21.6997	19.216
126.8	21.7501	19.264
126.9	21.7991	19.312
127	21.8453	19.36
127.1	21.8911	19.408
127.2	21.9408	19.456
127.3	21.9902	19.504
127.4	22.0419	19.5519
127.5	22.0942	19.5999
127.6	22.1424	19.6478
127.7	22.1955	19.6958
127.8	22.2437	19.7437
127.9	22.289	19.7916
128	22.3418	19.8395
128.1	22.3885	19.8874
128.2	22.4355	19.9352
128.3	22.4897	19.9831
128.4	22.541	20.0309
128.5	22.5966	20.0788
128.6	22.648	20.1266
128.7	22.6956	20.1744
128.8	22.7454	20.2222
128.9	22.7924	20.27
129	22.8431	20.3177
129.1	22.8925	20.3655
129.2	22.9429	20.4133
129.3	22.9949	20.461
129.4	23.0455	20.5087
129.5	23.0959	20.5564
129.6	23.1461	20.6041
129.7	23.1948	20.6518
129.8	23.2429	20.6995
129.9	23.2948	20.7472
130	23.3463	20.7948
130.1	23.4024	20.8425
130.2	23.4572	20.8901
130.3	23.5101	20.9377
130.4	23.5616	20.9853
130.5	23.6147	21.0329
130.6	23.665	21.0805
130.7	23.712	21.1281
130.8	23.7602	21.1756
130.9	23.8092	21.2232
131	23.8599	21.2707
131.1	23.9136	21.3182
131.2	23.9601	21.3657
131.3	24.0138	21.4132
131.4	24.0673	21.4607
131.5	24.1183	21.5082
131.6	24.1708	21.5557
131.7	24.2194	21.6031
131.8	24.2683	21.6506
131.9	24.3172	21.698
132	24.3681	21.7454
132.1	24.4167	21.7928
132.2	24.4643	21.8402
132.3	24.5153	21.8876
132.4	24.5647	21.935
132.5	24.6067	21.9823
132.6	24.6585	22.0297
132.7	24.7099	22.077
132.8	24.7605	22.1243
132.9	24.8168	22.1716
133	24.8649	22.2189
133.1	24.9179	22.2662
133.2	24.9692	22.3135
133.3	25.0183	22.3607
133.4	25.0654	22.408
133.5	25.1172	22.4552
133.6	25.1721	22.5025
133.7	25.2229	22.5497
133.8	25.2737	22.5969
133.9	25.3279	22.6441
134	25.381	22.6912
134.1	25.4298	22.7384
134.2	25.4787	22.7856
134.3	25.534	22.8327
134.4	25.5848	22.8798
134.5	25.6374	22.927
134.6	25.6844	22.9741
134.7	25.733	23.0212
134.8	25.7814	23.0682
134.9	25.8375	23.1153
135	25.8899	23.1624
135.1	25.9412	23.2094
135.2	25.9905	23.2565
135.3	26.0423	23.3035
135.4	26.0887	23.3505
135.5	26.14	23.3975
135.6	26.1945	23.4445
135.7	26.2461	23.4915
135.8	26.3001	23.5384
135.9	26.3535	23.5854
136	26.3993	23.6323
136.1	26.4473	23.6793
136.2	26.4955	23.7262
136.3	26.5421	23.7731
136.4	26.5903	23.82
136.5	26.6446	23.8669
136.6	26.6917	23.9137
136.7	26.7437	23.9606
136.8	26.7936	24.0074
136.9	26.8412	24.0543
137	26.8906	24.1011
137.1	26.9383	24.1479
137.2	26.9877	24.1947
137.3	27.0408	24.2415
137.4	27.0887	24.2883
137.5	27.1394	24.335
137.6	27.1902	24.3818
137.7	27.2392	24.4285
137.8	27.2862	24.4752
137.9	27.3368	24.522
138	27.3884	24.5687
138.1	27.439	24.6154
138.2	27.4905	24.662
138.3	27.541	24.7087
138.4	27.5917	24.7554
138.5	27.6456	24.802
138.6	27.7006	24.8486
138.7	27.7461	24.8953
138.8	27.7956	24.9419
138.9	27.8481	24.9885
139	27.8919	25.0351
139.1	27.9424	25.0816
139.2	27.9915	25.1282
139.3	28.0434	25.1747
139.4	28.091	25.2213
139.5	28.1398	25.2678
139.6	28.1916	25.3143
139.7	28.2389	25.3608
139.8	28.2845	25.4073
139.9	28.3344	25.4538
[truncated: 10,080 more rows]

## Sheet: M1R-mMM1-9
Run 1; Ch 3; Fc 2-1; Cy 4; M1; Conc 15.625 31.25 62.5 125 250 nM_X	Run 1; Ch 3; Fc 2-1; Cy 4; M1; Conc 15.625 31.25 62.5 125 250 nM_Y	Run 1; Ch 3; Fc 2-1; Cy 4; M1; Conc 15.625 31.25 62.5 125 250 nM; Fitted_X	Run 1; Ch 3; Fc 2-1; Cy 4; M1; Conc 15.625 31.25 62.5 125 250 nM; Fitted_Y
-60	0.355	-60	0
-59.9	0.3523	-59.9	0
-59.8	0.3506	-59.8	0
-59.7	0.3459	-59.7	0
-59.6	0.340501	-59.6	0
-59.5	0.3376	-59.5	0
-59.4	0.3332	-59.4	0
-59.3	0.3298	-59.3	0
-59.2	0.3241	-59.2	0
-59.1	0.322101	-59.1	0
-59	0.3229	-59	0
-58.9	0.3212	-58.9	0
-58.8	0.3238	-58.8	0
-58.7	0.3266	-58.7	0
-58.6	0.329001	-58.6	0
-58.5	0.3302	-58.5	0
-58.4	0.3298	-58.4	0
-58.3	0.3228	-58.3	0
-58.2	0.3209	-58.2	0
-58.1	0.320001	-58.1	0
-58	0.3137	-58	0
-57.9	0.3092	-57.9	0
-57.8	0.3083	-57.8	0
-57.7	0.3094	-57.7	0
-57.6	0.312701	-57.6	0
-57.5	0.3111	-57.5	0
-57.4	0.3094	-57.4	0
-57.3	0.309	-57.3	0
-57.2	0.3107	-57.2	0
-57.1	0.311401	-57.1	0
-57	0.3049	-57	0
-56.9	0.3068	-56.9	0
-56.8	0.3039	-56.8	0
-56.7	0.3003	-56.7	0
-56.6	0.301101	-56.6	0
-56.5	0.2949	-56.5	0
-56.4	0.2976	-56.4	0
-56.3	0.3074	-56.3	0
-56.2	0.3041	-56.2	0
-56.1	0.3071	-56.1	0
-56	0.3077	-56	0
-55.9	0.3056	-55.9	0
-55.8	0.3019	-55.8	0
-55.7	0.2995	-55.7	0
-55.6	0.293501	-55.6	0
-55.5	0.2954	-55.5	0
-55.4	0.2941	-55.4	0
-55.3	0.2974	-55.3	0
-55.2	0.2931	-55.2	0
-55.1	0.288601	-55.1	0
-55	0.2773	-55	0
-54.9	0.271	-54.9	0
-54.8	0.262	-54.8	0
-54.7	0.2614	-54.7	0
-54.6	0.2574	-54.6	0
-54.5	0.2558	-54.5	0
-54.4	0.254	-54.4	0
-54.3	0.252	-54.3	0
-54.2	0.2462	-54.2	0
-54.1	0.247401	-54.1	0
-54	0.2485	-54	0
-53.9	0.2519	-53.9	0
-53.8	0.2586	-53.8	0
-53.7	0.2539	-53.7	0
-53.6	0.257901	-53.6	0
-53.5	0.2527	-53.5	0
-53.4	0.2446	-53.4	0
-53.3	0.2418	-53.3	0
-53.2	0.2355	-53.2	0
-53.1	0.229901	-53.1	0
-53	0.2273	-53	0
-52.9	0.2215	-52.9	0
-52.8	0.23	-52.8	0
-52.7	0.2292	-52.7	0
-52.6	0.2397	-52.6	0
-52.5	0.2414	-52.5	0
-52.4	0.2381	-52.4	0
-52.3	0.2378	-52.3	0
-52.2	0.2357	-52.2	0
-52.1	0.231501	-52.1	0
-52	0.2357	-52	0
-51.9	0.2345	-51.9	0
-51.8	0.2342	-51.8	0
-51.7	0.2293	-51.7	0
-51.6	0.220901	-51.6	0
-51.5	0.2175	-51.5	0
-51.4	0.2155	-51.4	0
-51.3	0.2245	-51.3	0
-51.2	0.2257	-51.2	0
-51.1	0.227001	-51.1	0
-51	0.2268	-51	0
-50.9	0.224	-50.9	0
-50.8	0.2243	-50.8	0
-50.7	0.2261	-50.7	0
-50.6	0.223201	-50.6	0
-50.5	0.2258	-50.5	0
-50.4	0.2244	-50.4	0
-50.3	0.2247	-50.3	0
-50.2	0.2268	-50.2	0
-50.1	0.225401	-50.1	0
-50	0.2241	-50	0
-49.9	0.228	-49.9	0
-49.8	0.2298	-49.8	0
-49.7	0.2301	-49.7	0
-49.6	0.229701	-49.6	0
-49.5	0.237	-49.5	0
-49.4	0.2427	-49.4	0
-49.3	0.2431	-49.3	0
-49.2	0.2363	-49.2	0
-49.1	0.235801	-49.1	0
-49	0.2363	-49	0
-48.9	0.2365	-48.9	0
-48.8	0.2344	-48.8	0
-48.7	0.2329	-48.7	0
-48.6	0.2372	-48.6	0
-48.5	0.2417	-48.5	0
-48.4	0.2527	-48.4	0
-48.3	0.2855	-48.3	0
-48.2	0.2802	-48.2	0
-48.1	0.2904	-48.1	0
-48	0.2771	-48	0
-47.9	0.3042	-47.9	0
-47.8	0.3074	-47.8	0
-47.7	0.318	-47.7	0
-47.6	0.3173	-47.6	0
-47.5	0.3198	-47.5	0
-47.4	0.3306	-47.4	0
-47.3	0.3354	-47.3	0
-47.2	0.3472	-47.2	0
-47.1	0.3519	-47.1	0
-47	0.3603	-47	0
-46.9	0.3652	-46.9	0
-46.8	0.3753	-46.8	0
-46.7	0.3714	-46.7	0
-46.6	0.3803	-46.6	0
-46.5	0.3812	-46.5	0
-46.4	0.4037	-46.4	0
-46.3	0.4231	-46.3	0
-46.2	0.4346	-46.2	0
-46.1	0.4583	-46.1	0
-46	0.4695	-46	0
-45.9	0.4783	-45.9	0
-45.8	0.4755	-45.8	0
-45.7	0.4858	-45.7	0
-45.6	0.503398	-45.6	0
-45.5	0.5269	-45.5	0
-45.4	0.5524	-45.4	0
-45.3	0.577	-45.3	0
-45.2	0.5923	-45.2	0
-45.1	0.598998	-45.1	0
-45	0.6057	-45	0
-44.9	0.6067	-44.9	0
-44.8	0.6137	-44.8	0
-44.7	0.6156	-44.7	0
-44.6	0.620597	-44.6	0
-44.5	0.6266	-44.5	0
-44.4	0.6305	-44.4	0
-44.3	0.6361	-44.3	0
-44.2	0.6365	-44.2	0
-44.1	0.615602	-44.1	0
-44	0.612	-44	0
-43.9	0.6135	-43.9	0
-43.8	0.5876	-43.8	0
-43.7	0.5985	-43.7	0
-43.6	0.604597	-43.6	0
-43.5	0.6228	-43.5	0
-43.4	0.6394	-43.4	0
-43.3	0.647	-43.3	0
-43.2	0.6516	-43.2	0
-43.1	0.667096	-43.1	0
-43	0.6835	-43	0
-42.9	0.6912	-42.9	0
-42.8	0.7128	-42.8	0
-42.7	0.7365	-42.7	0
-42.6	0.746795	-42.6	0
-42.5	0.7532	-42.5	0
-42.4	0.7334	-42.4	0
-42.3	0.7127	-42.3	0
-42.2	0.6713	-42.2	0
-42.1	0.6414	-42.1	0
-42	0.6128	-42	0
-41.9	0.598	-41.9	0
-41.8	0.5826	-41.8	0
-41.7	0.5755	-41.7	0
-41.6	0.570201	-41.6	0
-41.5	0.5527	-41.5	0
-41.4	0.5108	-41.4	0
-41.3	0.4715	-41.3	0
-41.2	0.4386	-41.2	0
-41.1	0.413803	-41.1	0
-41	0.23	-41	0
-40.9	-0.0935	-40.9	0
-40.8	-0.1812	-40.8	0
-40.7	0.0122999	-40.7	0
-40.6	-0.0937916	-40.6	0
-40.5	0.1212	-40.5	0
-40.4	0.6056	-40.4	0
-40.3	0.6364	-40.3	0
-40.2	0.5369	-40.2	0
-40.1	0.308131	-40.1	0
-40	0.9446	-40	0
-39.9	-1.452	-39.9	0
-39.8	0.8808	-39.8	0
-39.7	0.3834	-39.7	0
-39.6	0.443803	-39.6	0
-39.5	0.4528	-39.5	0
-39.4	0.476	-39.4	0
-39.3	0.4518	-39.3	0
-39.2	0.4644	-39.2	0
-39.1	0.527692	-39.1	0
-39	0.4921	-39	0
-38.9	0.5015	-38.9	0
-38.8	0.5032	-38.8	0
-38.7	0.5258	-38.7	0
-38.6	0.534599	-38.6	0
-38.5	0.4352	-38.5	0
-38.4	0.45	-38.4	0
-38.3	0.3536	-38.3	0
-38.2	0.3127	-38.2	0
-38.1	0.274904	-38.1	0
-38	0.2649	-38	0
-37.9	0.3504	-37.9	0
-37.8	0.6843	-37.8	0
-37.7	0.9756	-37.7	0
-37.6	1.31691	-37.6	0
-37.5	0.5594	-37.5	0
-37.4	0.5673	-37.4	0
-37.3	0.6027	-37.3	0
-37.2	0.5607	-37.2	0
-37.1	0.391703	-37.1	0
-37	0.1518	-37	0
-36.9	0.1438	-36.9	0
-36.8	0.1697	-36.8	0
-36.7	0.1473	-36.7	0
-36.6	0.174098	-36.6	0
-36.5	0.1424	-36.5	0
-36.4	0.134	-36.4	0
-36.3	0.1372	-36.3	0
-36.2	0.1442	-36.2	0
-36.1	0.128203	-36.1	0
-36	0.1148	-36	0
-35.9	0.1225	-35.9	0
-35.8	0.1053	-35.8	0
-35.7	0.0929	-35.7	0
-35.6	0.0926027	-35.6	0
-35.5	0.1031	-35.5	0
-35.4	0.107	-35.4	0
-35.3	0.104	-35.3	0
-35.2	0.0788001	-35.2	0
-35.1	0.0837037	-35.1	0
-35	0.0848	-35	0
-34.9	0.0891999	-34.9	0
-34.8	0.0894	-34.8	0
-34.7	0.0882999	-34.7	0
-34.6	0.0993025	-34.6	0
-34.5	0.1168	-34.5	0
-34.4	0.1136	-34.4	0
-34.3	0.1056	-34.3	0
-34.2	0.0978001	-34.2	0
-34.1	0.0995029	-34.1	0
-34	0.1016	-34	0
-33.9	0.0932	-33.9	0
-33.8	0.0929001	-33.8	0
-33.7	0.0985	-33.7	0
-33.6	0.103403	-33.6	0
-33.5	0.1109	-33.5	0
-33.4	0.1119	-33.4	0
-33.3	0.1229	-33.3	0
-33.2	0.1256	-33.2	0
-33.1	0.133602	-33.1	0
-33	0.1342	-33	0
-32.9	0.1318	-32.9	0
-32.8	0.1324	-32.8	0
-32.7	0.1299	-32.7	0
-32.6	0.122602	-32.6	0
-32.5	0.1241	-32.5	0
-32.4	0.1237	-32.4	0
-32.3	0.1243	-32.3	0
-32.2	0.1244	-32.2	0
-32.1	0.126602	-32.1	0
-32	0.1286	-32	0
-31.9	0.1298	-31.9	0
-31.8	0.1295	-31.8	0
-31.7	0.1346	-31.7	0
-31.6	0.135603	-31.6	0
-31.5	0.1402	-31.5	0
-31.4	0.1406	-31.4	0
-31.3	0.1377	-31.3	0
-31.2	0.1358	-31.2	0
-31.1	0.140302	-31.1	0
-31	0.1396	-31	0
-30.9	0.1431	-30.9	0
-30.8	0.1405	-30.8	0
-30.7	0.1424	-30.7	0
-30.6	0.138802	-30.6	0
-30.5	0.1405	-30.5	0
-30.4	0.1425	-30.4	0
-30.3	0.1443	-30.3	0
-30.2	0.1441	-30.2	0
-30.1	0.143702	-30.1	0
-30	0.1414	-30	0
-29.9	0.1361	-29.9	0
-29.8	0.1321	-29.8	0
-29.7	0.1334	-29.7	0
-29.6	0.133702	-29.6	0
-29.5	0.1329	-29.5	0
-29.4	0.132	-29.4	0
-29.3	0.1377	-29.3	0
-29.2	0.1375	-29.2	0
-29.1	0.138702	-29.1	0
-29	0.1381	-29	0
-28.9	0.1343	-28.9	0
-28.8	0.1338	-28.8	0
-28.7	0.1369	-28.7	0
-28.6	0.139702	-28.6	0
-28.5	0.1398	-28.5	0
-28.4	0.1373	-28.4	0
-28.3	0.135	-28.3	0
-28.2	0.1322	-28.2	0
-28.1	0.131802	-28.1	0
-28	0.131	-28	0
-27.9	0.1276	-27.9	0
-27.8	0.1213	-27.8	0
-27.7	0.1193	-27.7	0
-27.6	0.116302	-27.6	0
-27.5	0.1128	-27.5	0
-27.4	0.109	-27.4	0
-27.3	0.1125	-27.3	0
-27.2	0.1124	-27.2	0
-27.1	0.110302	-27.1	0
-27	0.1085	-27	0
-26.9	0.1024	-26.9	0
-26.8	0.0995	-26.8	0
-26.7	0.0945	-26.7	0
-26.6	0.0925021	-26.6	0
-26.5	0.0926	-26.5	0
-26.4	0.0891	-26.4	0
-26.3	0.0888	-26.3	0
-26.2	0.0865	-26.2	0
-26.1	0.0808023	-26.1	0
-26	0.0772	-26	0
-25.9	0.071	-25.9	0
-25.8	0.0691	-25.8	0
-25.7	0.0667	-25.7	0
-25.6	0.0622019	-25.6	0
-25.5	0.0595999	-25.5	0
-25.4	0.0547	-25.4	0
-25.3	0.0534	-25.3	0
-25.2	0.0499	-25.2	0
-25.1	0.0468018	-25.1	0
-25	0.0419	-25	0
-24.9	0.0393	-24.9	0
-24.8	0.0300001	-24.8	0
-24.7	0.0223999	-24.7	0
-24.6	0.0203017	-24.6	0
-24.5	0.0123	-24.5	0
-24.4	0.00500001	-24.4	0
-24.3	0.00229999	-24.3	0
-24.2	-0.00229996	-24.2	0
-24.1	-0.00049866	-24.1	0
-24	0.00240001	-24	0
-23.9	0.00500003	-23.9	0
-23.8	0.00849995	-23.8	0
-23.7	0.0101	-23.7	0
-23.6	0.00640163	-23.6	0
-23.5	0.00619997	-23.5	0
-23.4	0.00509995	-23.4	0
-23.3	-0.000200054	-23.3	0
-23.2	-0.00499995	-23.2	0
-23.1	-0.00289884	-23.1	0
-23	-0.00220005	-23	0
-22.9	-0.000299977	-22.9	0
-22.8	0.000900033	-22.8	0
-22.7	0.000200039	-22.7	0
-22.6	-9.84346e-05	-22.6	0
-22.5	-0.000899957	-22.5	0
-22.4	-0.0033	-22.4	0
-22.3	0.00429998	-22.3	0
-22.2	0.0135001	-22.2	0
-22.1	0.0130016	-22.1	0
-22	0.0133	-22	0
-21.9	0.0113	-21.9	0
-21.8	0.00500001	-21.8	0
-21.7	-0.00129996	-21.7	0
-21.6	-0.0101985	-21.6	0
-21.5	-0.0121	-21.5	0
-21.4	-0.00219997	-21.4	0
-21.3	-0.0038	-21.3	0
-21.2	-0.00859998	-21.2	0
-21.1	-0.00979866	-21.1	0
-21	-0.0205	-21	0
-20.9	-0.0243	-20.9	0
-20.8	-0.0345	-20.8	0
-20.7	-0.0304	-20.7	0
-20.6	-0.0275989	-20.6	0
-20.5	-0.0228	-20.5	0
-20.4	-0.017	-20.4	0
-20.3	-0.0111	-20.3	0
-20.2	-0.000100019	-20.2	0
-20.1	2.60095e-06	-20.1	0
-20	-0.00550002	-20	0
-19.9	-0.00409997	-19.9	0
-19.8	0.00299999	-19.8	0
-19.7	0.0096	-19.7	0
-19.6	0.018201	-19.6	0
-19.5	0.0243	-19.5	0
-19.4	0.0369	-19.4	0
-19.3	0.0399	-19.3	0
-19.2	0.046	-19.2	0
-19.1	0.0434017	-19.1	0
-19	0.0456	-19	0
-18.9	0.037	-18.9	0
-18.8	0.0286	-18.8	0
-18.7	0.0304	-18.7	0
-18.6	0.0349023	-18.6	0
-18.5	0.0255	-18.5	0
-18.4	0.0221	-18.4	0
-18.3	0.0179	-18.3	0
-18.2	0.00819997	-18.2	0
-18.1	0.0111018	-18.1	0
-18	0.0134	-18	0
-17.9	0.0205	-17.9	0
-17.8	0.0249	-17.8	0
-17.7	0.0283	-17.7	0
-17.6	0.0339001	-17.6	0
-17.5	0.0308	-17.5	0
-17.4	0.0234	-17.4	0
-17.3	0.0215	-17.3	0
-17.2	0.0225	-17.2	0
-17.1	0.0196012	-17.1	0
-17	0.0179	-17	0
-16.9	0.0137	-16.9	0
-16.8	0.0134	-16.8	0
-16.7	0.0197	-16.7	0
-16.6	0.0209013	-16.6	0
-16.5	0.0189	-16.5	0
-16.4	0.0146	-16.4	0
-16.3	0.00150001	-16.3	0
-16.2	-0.00999999	-16.2	0
-16.1	-0.00989861	-16.1	0
-16	-0.0177	-16	0
-15.9	-0.0229	-15.9	0
-15.8	-0.0278	-15.8	0
-15.7	-0.0185	-15.7	0
-15.6	-0.007701	-15.6	0
-15.5	0.00239999	-15.5	0
-15.4	-0.00420001	-15.4	0
-15.3	0.000699988	-15.3	0
-15.2	-0.00909999	-15.2	0
-15.1	-0.0198982	-15.1	0
-15	-0.0171	-15	0
-14.9	-0.0141	-14.9	0
-14.8	-0.0094	-14.8	0
-14.7	-0.0114	-14.7	0
-14.6	-0.0166987	-14.6	0
-14.5	-0.0259	-14.5	0
-14.4	-0.0207	-14.4	0
-14.3	-0.0126	-14.3	0
-14.2	-0.00539999	-14.2	0
-14.1	-0.00449925	-14.1	0
-14	-0.004	-14	0
-13.9	-0.00720001	-13.9	0
-13.8	0.000600005	-13.8	0
-13.7	0.000900006	-13.7	0
-13.6	0.00150098	-13.6	0
-13.5	0.00729999	-13.5	0
-13.4	0.0113	-13.4	0
-13.3	0.0015	-13.3	0
-13.2	-0.012	-13.2	0
-13.1	-0.0208993	-13.1	0
-13	-0.0263	-13	0
-12.9	-0.0245	-12.9	0
-12.8	-0.0203	-12.8	0
-12.7	-0.0175	-12.7	0
-12.6	-0.0105999	-12.6	0
-12.5	-0.000700013	-12.5	0
-12.4	0.00529999	-12.4	0
-12.3	0.00749999	-12.3	0
-12.2	0.0111	-12.2	0
-12.1	0.0129001	-12.1	0
-12	0.0163	-12	0
-11.9	0.0179	-11.9	0
-11.8	0.0142	-11.8	0
-11.7	0.0157	-11.7	0
-11.6	0.0155008	-11.6	0
-11.5	0.0126	-11.5	0
-11.4	0.0152	-11.4	0
-11.3	0.0126	-11.3	0
-11.2	0.00980001	-11.2	0
-11.1	0.00590091	-11.1	0
-11	0.000799985	-11	0
-10.9	0.00159999	-10.9	0
-10.8	0.00300001	-10.8	0
-10.7	0.003	-10.7	0
-10.6	0.00440087	-10.6	0
-10.5	0.00179999	-10.5	0
-10.4	0.00150001	-10.4	0
-10.3	0.0017	-10.3	0
-10.2	0.000900006	-10.2	0
-10.1	0.00440069	-10.1	0
-10	0.01	-10	0
-9.89999	0.0088	-9.89999	0
-9.8	0.00750001	-9.8	0
-9.7	0.0072	-9.7	0
-9.60001	0.0124999	-9.60001	0
-9.5	0.0098	-9.5	0
-9.39999	0.0122	-9.39999	0
-9.3	0.0194	-9.3	0
-9.2	0.0216	-9.2	0
-9.10001	0.0230009	-9.10001	0
-9	0.0247	-9	0
-8.89999	0.0224	-8.89999	0
-8.8	0.0278	-8.8	0
-8.7	0.0312	-8.7	0
-8.60001	0.0280007	-8.60001	0
-8.5	0.0259	-8.5	0
-8.39999	0.0224	-8.39999	0
-8.3	0.0175	-8.3	0
-8.2	0.0177	-8.2	0
-8.10001	0.0153015	-8.10001	0
-8	0.014	-8	0
-7.89999	0.014	-7.89999	0
-7.8	0.0147	-7.8	0
-7.7	0.0149	-7.7	0
-7.60001	0.0135009	-7.60001	0
-7.5	0.0114	-7.5	0
-7.39999	0.0088	-7.39999	0
-7.3	0.0074	-7.3	0
-7.2	0.0059	-7.2	0
-7.10001	0.00510093	-7.10001	0
-7	0.0033	-7	0
-6.89999	0.0038	-6.89999	0
-6.8	0.0027	-6.8	0
-6.7	0.0038	-6.7	0
-6.60001	0.0062007	-6.60001	0
-6.5	0.0049	-6.5	0
-6.39999	0.0049	-6.39999	0
-6.3	0.0023	-6.3	0
-6.2	-0.0056	-6.2	0
-6.10001	-0.00609941	-6.10001	0
-6	-0.0032	-6	0
-5.89999	-0.0018	-5.89999	0
-5.8	0.0029	-5.8	0
-5.7	0.0096	-5.7	0
-5.60001	0.00690099	-5.60001	0
-5.5	0.0072	-5.5	0
-5.39999	0.0049	-5.39999	0
-5.3	0.003	-5.3	0
-5.2	0.0024	-5.2	0
-5.10001	0.00210081	-5.10001	0
-5	0	-5	0
-4.89999	0.0003	-4.89999	0
-4.8	0.0027	-4.8	0
-4.7	7.63976e-11	-4.7	0
-4.60001	-0.00169968	-4.60001	0
-4.5	-0.0037	-4.5	0
-4.39999	-0.0051	-4.39999	0
-4.3	-0.0062	-4.3	0
-4.2	-0.009	-4.2	0
-4.10001	-0.0133993	-4.10001	0
-4	-0.0176	-4	0
-3.89999	-0.0192	-3.89999	0
-3.8	-0.0238	-3.8	0
-3.7	-0.0283	-3.7	0
-3.60001	-0.0283993	-3.60001	0
-3.5	-0.0296	-3.5	0
-3.39999	-0.029	-3.39999	0
-3.3	-0.0289	-3.3	0
-3.2	-0.0378	-3.2	0
-3.10001	-0.0423993	-3.10001	0
-3	-0.0422	-3	0
-2.89999	-0.0511	-2.89999	0
-2.8	-0.0497	-2.8	0
-2.7	-0.0524	-2.7	0
-2.60001	-0.0584986	-2.60001	0
-2.5	-0.0606	-2.5	0
-2.39999	-0.0639	-2.39999	0
-2.3	-0.0679	-2.3	0
-2.2	-0.0671	-2.2	0
-2.10001	-0.0655998	-2.10001	0
-2	-0.0691	-2	0
-1.89999	-0.075	-1.89999	0
-1.8	-0.0822	-1.8	0
-1.7	-0.0827	-1.7	0
-1.60001	-0.0757001	-1.60001	0
-1.5	-0.0846	-1.5	0
-1.39999	-0.1001	-1.39999	0
-1.3	-0.11	-1.3	0
-1.2	-0.1117	-1.2	0
-1.10001	-0.1121	-1.10001	0
-1	-0.1133	-1	0
-0.899994	-0.1169	-0.899994	0
-0.800003	-0.1176	-0.800003	0
-0.699997		-0.699997	0
-0.600006		-0.600006	0
-0.5		-0.5	0
-0.399994		-0.399994	0
-0.300003		-0.300003	0
-0.199997		-0.199997	0
-0.100006		-0.100006	0
0		0	0
0.100006		0.100006	0
0.199997		0.199997	0.00946627
0.300003		0.300003	0.018932
0.399994		0.399994	0.0283944
0.5		0.5	0.0378562
0.600006		0.600006	0.0473161
0.699997		0.699997	0.0567726
0.800003		0.800003	0.0662285
0.899994		0.899994	0.0756811
1		1	0.0851332
1.10001		1.10001	0.0945833
1.2		1.2	0.10403
1.3		1.3	0.113476
1.39999		1.39999	0.122919
1.5		1.5	0.132361
1.60001		1.60001	0.141802
1.7		1.7	0.151239
1.8	-3.6617	1.8	0.160675
1.89999	-3.1394	1.89999	0.170108
2	-3.09222	2	0.179541
2.10001	-2.7694	2.10001	0.188971
2.2	-2.7015	2.2	0.198398
2.3	-2.38023	2.3	0.207825
2.39999	-2.3126	2.39999	0.217248
2.5	-2.1758	2.5	0.226671
2.60001	-2.2597	2.60001	0.236092
2.7	-2.3954	2.7	0.245509
2.8	-2.2533	2.8	0.254926
2.89999	-2.14889	2.89999	0.26434
3	-2.1935	3	0.273753
3.10001	-2.1082	3.10001	0.283164
3.2	-2.1724	3.2	0.292571
3.3	-2.1795	3.3	0.301979
3.39999	-2.2108	3.39999	0.311382
3.5	-2.1684	3.5	0.320786
3.60001	-2.1589	3.60001	0.330187
3.7	-2.2255	3.7	0.339585
3.8	-2.2512	3.8	0.348982
3.89999	-2.2515	3.89999	0.358376
4	-2.2641	4	0.36777
4.10001	-2.2711	4.10001	0.377162
4.2	-2.2837	4.2	0.38655
4.3	-2.2805	4.3	0.395938
4.39999	-2.2792	4.39999	0.405322
4.5	-2.257	4.5	0.414706
4.60001	-2.2471	4.60001	0.424088
4.7	-2.2372	4.7	0.433466
4.8	-2.2434	4.8	0.442844
4.89999	-2.243	4.89999	0.452219
5	-2.2426	5	0.461593
5.10001	-2.2383	5.10001	0.470965
5.2	-2.229	5.2	0.480334
5.3	-2.2233	5.3	0.489702
5.39999	-2.2107	5.39999	0.499067
5.5	-2.2006	5.5	0.508432
5.60001	-2.1933	5.60001	0.517794
5.7	-2.1861	5.7	0.527153
5.8	-2.1753	5.8	0.536512
5.89999	-2.1627	5.89999	0.545867
6	-2.1599	6	0.555222
6.10001	-2.1458	6.10001	0.564574
6.2	-2.1415	6.2	0.573924
6.3	-2.1311	6.3	0.583273
6.39999	-2.123	6.39999	0.592618
6.5	-2.1134	6.5	0.601963
6.60001	-2.1094	6.60001	0.611306
6.7	-2.1167	6.7	0.620646
6.8	-2.1146	6.8	0.629985
6.89999	-2.1008	6.89999	0.639321
7	-2.0829	7	0.648657
7.10001	-2.0768	7.10001	0.65799
7.2	-2.0716	7.2	0.66732
7.3	-2.0659	7.3	0.67665
7.39999	-2.0578	7.39999	0.685976
7.5	-2.0518	7.5	0.695302
7.60001	-2.0458	7.60001	0.704625
7.7	-2.0401	7.7	0.713946
7.8	-2.0255	7.8	0.723266
7.89999	-2.0214	7.89999	0.732582
8	-2.0155	8	0.741898
8.10001	-2.0097	8.10001	0.751212
8.2	-1.9979	8.2	0.760523
8.3	-1.9929	8.3	0.769833
8.39999	-1.9846	8.39999	0.77914
8.5	-1.977	8.5	0.788446
8.60001	-1.9662	8.60001	0.797751
8.7	-1.9587	8.7	0.807052
8.8	-1.9479	8.8	0.816353
8.89999	-1.9425	8.89999	0.82565
9	-1.9352	9	0.834947
9.10001	-1.9223	9.10001	0.844241
9.2	-1.9167	9.2	0.853533
9.3	-1.9081	9.3	0.862824
9.39999	-1.9015	9.39999	0.872111
9.5	-1.8938	9.5	0.881398
9.60001	-1.8859	9.60001	0.890684
9.7	-1.8786	9.7	0.899965
9.8	-1.8707	9.8	0.909247
9.89999	-1.862	9.89999	0.918525
10	-1.8533	10	0.927802
10.1	-1.8445	10.1	0.937078
10.2	-1.8338	10.2	0.94635
10.3	-1.8272	10.3	0.955622
10.4	-1.8167	10.4	0.96489
10.5	-1.8047	10.5	0.974158
10.6	-1.7951	10.6	0.983424
10.7	-1.7845	10.7	0.992686
10.8	-1.7753	10.8	1.00195
10.9	-1.7689	10.9	1.01121
11	-1.7582	11	1.02047
11.1	-1.7466	11.1	1.02972
11.2	-1.7344	11.2	1.03897
11.3	-1.7224	11.3	1.04823
11.4	-1.7176	11.4	1.05748
11.5	-1.7037	11.5	1.06673
11.6	-1.694	11.6	1.07597
11.7	-1.6806	11.7	1.08522
11.8	-1.6709	11.8	1.09446
11.9	-1.6599	11.9	1.1037
12	-1.651	12	1.11294
12.1	-1.6431	12.1	1.12217
12.2	-1.635	12.2	1.13141
12.3	-1.6186	12.3	1.14064
12.4	-1.6079	12.4	1.14987
12.5	-1.5935	12.5	1.1591
12.6	-1.5821	12.6	1.16833
12.7	-1.5706	12.7	1.17755
12.8	-1.5549	12.8	1.18678
12.9	-1.5442	12.9	1.196
13	-1.5351	13	1.20522
13.1	-1.5253	13.1	1.21443
13.2	-1.5109	13.2	1.22365
13.3	-1.4966	13.3	1.23286
13.4	-1.4842	13.4	1.24207
13.5	-1.4725	13.5	1.25128
13.6	-1.4601	13.6	1.26049
13.7	-1.446	13.7	1.2697
13.8	-1.4322	13.8	1.2789
13.9	-1.4236	13.9	1.2881
14	-1.41	14	1.2973
14.1	-1.3984	14.1	1.3065
14.2	-1.3859	14.2	1.3157
14.3	-1.3727	14.3	1.32489
14.4	-1.3585	14.4	1.33409
14.5	-1.3469	14.5	1.34328
14.6	-1.3354	14.6	1.35247
14.7	-1.3278	14.7	1.36165
14.8	-1.3118	14.8	1.37084
14.9	-1.2978	14.9	1.38002
15	-1.2878	15	1.3892
15.1	-1.2744	15.1	1.39838
15.2	-1.2601	15.2	1.40756
15.3	-1.2468	15.3	1.41673
15.4	-1.233	15.4	1.42591
15.5	-1.2194	15.5	1.43508
15.6	-1.2058	15.6	1.44425
15.7	-1.1919	15.7	1.45342
15.8	-1.1784	15.8	1.46258
15.9	-1.1646	15.9	1.47174
16	-1.1512	16	1.48091
16.1	-1.1366	16.1	1.49007
16.2	-1.1238	16.2	1.49923
16.3	-1.1073	16.3	1.50838
16.4	-1.099	16.4	1.51754
16.5	-1.0846	16.5	1.52669
16.6	-1.0715	16.6	1.53584
16.7	-1.0559	16.7	1.54499
16.8	-1.0417	16.8	1.55414
16.9	-1.0297	16.9	1.56328
17	-1.0195	17	1.57242
17.1	-1.0075	17.1	1.58156
17.2	-0.9957	17.2	1.5907
17.3	-0.9867	17.3	1.59984
17.4	-0.972801	17.4	1.60898
17.5	-0.9609	17.5	1.61811
17.6	-0.9513	17.6	1.62724
17.7	-0.9395	17.7	1.63637
17.8	-0.9312	17.8	1.6455
17.9	-0.9213	17.9	1.65462
18	-0.9085	18	1.66375
18.1	-0.8963	18.1	1.67287
18.2	-0.8833	18.2	1.68199
18.3	-0.873	18.3	1.69111
18.4	-0.8692	18.4	1.70023
18.5	-0.856	18.5	1.70934
18.6	-0.8414	18.6	1.71845
18.7	-0.8315	18.7	1.72756
18.8	-0.8195	18.8	1.73667
18.9	-0.811601	18.9	1.74578
19	-0.7994	19	1.75489
19.1	-0.7871	19.1	1.76399
19.2	-0.7776	19.2	1.77309
19.3	-0.7679	19.3	1.78219
19.4	-0.7584	19.4	1.79129
19.5	-0.7462	19.5	1.80038
19.6	-0.7305	19.6	1.80948
19.7	-0.7181	19.7	1.81857
19.8	-0.7063	19.8	1.82766
19.9	-0.694801	19.9	1.83675
20	-0.682	20	1.84583
20.1	-0.6697	20.1	1.85492
20.2	-0.6583	20.2	1.864
20.3	-0.6484	20.3	1.87308
20.4	-0.6394	20.4	1.88216
20.5	-0.6314	20.5	1.89123
20.6	-0.6237	20.6	1.90031
20.7	-0.6177	20.7	1.90938
20.8	-0.6097	20.8	1.91845
20.9	-0.605	20.9	1.92752
21	-0.5985	21	1.93659
21.1	-0.5869	21.1	1.94566
21.2	-0.5771	21.2	1.95472
21.3	-0.5664	21.3	1.96378
21.4	-0.5588	21.4	1.97284
21.5	-0.5508	21.5	1.9819
21.6	-0.5389	21.6	1.99095
21.7	-0.5272	21.7	2.00001
21.8	-0.5201	21.8	2.00906
21.9	-0.5116	21.9	2.01811
22	-0.5036	22	2.02716
22.1	-0.4905	22.1	2.03621
22.2	-0.4847	22.2	2.04525
22.3	-0.480599	22.3	2.05429
22.4	-0.4776	22.4	2.06333
22.5	-0.4703	22.5	2.07237
22.6	-0.4686	22.6	2.08141
22.7	-0.4647	22.7	2.09045
22.8	-0.4602	22.8	2.09948
22.9	-0.4541	22.9	2.10851
23	-0.4438	23	2.11754
23.1	-0.4382	23.1	2.12657
23.2	-0.4361	23.2	2.13559
23.3	-0.4263	23.3	2.14462
23.4	-0.4146	23.4	2.15364
23.5	-0.4068	23.5	2.16266
23.6	-0.3982	23.6	2.17168
23.7	-0.3918	23.7	2.1807
23.8	-0.3846	23.8	2.18971
23.9	-0.3743	23.9	2.19872
24	-0.3653	24	2.20773
24.1	-0.3587	24.1	2.21674
24.2	-0.3501	24.2	2.22575
24.3	-0.3437	24.3	2.23475
24.4	-0.3302	24.4	2.24376
24.5	-0.3204	24.5	2.25276
24.6	-0.3132	24.6	2.26176
24.7	-0.309899	24.7	2.27076
24.8	-0.2951	24.8	2.27975
24.9	-0.2868	24.9	2.28875
25	-0.2766	25	2.29774
25.1	-0.2664	25.1	2.30673
25.2	-0.2568	25.2	2.31572
25.3	-0.2484	25.3	2.3247
25.4	-0.238	25.4	2.33369
25.5	-0.2257	25.5	2.34267
25.6	-0.2179	25.6	2.35165
25.7	-0.2119	25.7	2.36063
25.8	-0.2059	25.8	2.36961
25.9	-0.2005	25.9	2.37858
26	-0.1967	26	2.38756
26.1	-0.19	26.1	2.39653
26.2	-0.182699	26.2	2.4055
26.3	-0.172801	26.3	2.41446
26.4	-0.1641	26.4	2.42343
26.5	-0.1538	26.5	2.43239
26.6	-0.1461	26.6	2.44136
26.7	-0.1328	26.7	2.45032
26.8	-0.1236	26.8	2.45927
26.9	-0.112901	26.9	2.46823
27	-0.1003	27	2.47719
27.1	-0.0883995	27.1	2.48614
27.2	-0.0766998	27.2	2.49509
27.3	-0.0666999	27.3	2.50404
27.4	-0.0574004	27.4	2.51299
27.5	-0.0468007	27.5	2.52193
27.6	-0.0366996	27.6	2.53088
27.7	-0.0297002	27.7	2.53982
27.8	-0.0241998	27.8	2.54876
27.9	-0.0133002	27.9	2.55769
28	-0.00539995	28	2.56663
28.1	0.00709976	28.1	2.57556
28.2	0.0161004	28.2	2.5845
28.3	0.0265996	28.3	2.59343
28.4	0.0399993	28.4	2.60236
28.5	0.0514993	28.5	2.61128
28.6	0.0620007	28.6	2.62021
28.7	0.0749007	28.7	2.62913
28.8	0.0890992	28.8	2.63805
28.9	0.102	28.9	2.64697
29	0.1148	29	2.65589
29.1	0.1247	29.1	2.6648
29.2	0.136201	29.2	2.67372
29.3	0.1489	29.3	2.68263
29.4	0.157	29.4	2.69154
29.5	0.165	29.5	2.70045
29.6	0.1736	29.6	2.70935
29.7	0.1825	29.7	2.71826
29.8	0.1921	29.8	2.72716
29.9	0.204199	29.9	2.73606
30	0.217399	30	2.74496
30.1	0.2267	30.1	2.75386
30.2	0.2351	30.2	2.76275
30.3	0.2459	30.3	2.77164
30.4	0.2594	30.4	2.78054
30.5	0.2656	30.5	2.78943
30.6	0.2749	30.6	2.79831
30.7	0.282	30.7	2.8072
30.8	0.2926	30.8	2.81608
30.9	0.2955	30.9	2.82497
31	0.3057	31	2.83385
31.1	0.311	31.1	2.84272
31.2	0.3207	31.2	2.8516
31.3	0.3279	31.3	2.86047
31.4	0.3389	31.4	2.86935
31.5	0.3481	31.5	2.87822
31.6	0.354	31.6	2.88709
31.7	0.3653	31.7	2.89596
31.8	0.3749	31.8	2.90482
31.9	0.387	31.9	2.91368
32	0.400699	32	2.92255
32.1	0.410901	32.1	2.93141
32.2	0.4227	32.2	2.94027
32.3	0.4303	32.3	2.94912
32.4	0.4378	32.4	2.95797
32.5	0.4461	32.5	2.96683
32.6	0.451	32.6	2.97568
32.7	0.4598	32.7	2.98453
32.8	0.4687	32.8	2.99337
32.9	0.4784	32.9	3.00222
33	0.489799	33	3.01106
33.1	0.4985	33.1	3.0199
33.2	0.5053	33.2	3.02874
33.3	0.5126	33.3	3.03758
33.4	0.5185	33.4	3.04642
33.5	0.5216	33.5	3.05525
33.6	0.5302	33.6	3.06408
33.7	0.5378	33.7	3.07291
33.8	0.5438	33.8	3.08174
33.9	0.555299	33.9	3.09057
34	0.5631	34	3.09939
34.1	0.5749	34.1	3.10822
34.2	0.5838	34.2	3.11704
34.3	0.5898	34.3	3.12586
34.4	0.5992	34.4	3.13467
34.5	0.6068	34.5	3.14349
34.6	0.6152	34.6	3.1523
34.7	0.622501	34.7	3.16112
34.8	0.6335	34.8	3.16992
34.9	0.6414	34.9	3.17873
35	0.6478	35	3.18754
35.1	0.6586	35.1	3.19635
35.2	0.6655	35.2	3.20515
35.3	0.6726	35.3	3.21395
35.4	0.6825	35.4	3.22275
35.5	0.696999	35.5	3.23154
35.6	0.7039	35.6	3.24034
35.7	0.7159	35.7	3.24913
35.8	0.728499	35.8	3.25792
35.9	0.7404	35.9	3.26671
36	0.750099	36	3.2755
36.1	0.756699	36.1	3.28429
36.2	0.762201	36.2	3.29308
36.3	0.777199	36.3	3.30186
36.4	0.789499	36.4	3.31064
36.5	0.798699	36.5	3.31942
36.6	0.810101	36.6	3.32819
36.7	0.8194	36.7	3.33697
36.8	0.8311	36.8	3.34574
36.9	0.839999	36.9	3.35451
37	0.8527	37	3.36328
37.1	0.8639	37.1	3.37205
37.2	0.878101	37.2	3.38082
37.3	0.8877	37.3	3.38958
37.4	0.8944	37.4	3.39834
37.5	0.9015	37.5	3.4071
37.6	0.9083	37.6	3.41586
37.7	0.919399	37.7	3.42462
37.8	0.9281	37.8	3.43337
37.9	0.9344	37.9	3.44213
38	0.9459	38	3.45088
38.1	0.953	38.1	3.45963
38.2	0.966	38.2	3.46838
38.3	0.9774	38.3	3.47712
38.4	0.9906	38.4	3.48587
38.5	1.0022	38.5	3.49461
38.6	1.0133	38.6	3.50335
38.7	1.024	38.7	3.51209
38.8	1.0355	38.8	3.52082
38.9	1.042	38.9	3.52956
39	1.0502	39	3.53829
39.1	1.0567	39.1	3.54702
39.2	1.0656	39.2	3.55575
39.3	1.075	39.3	3.56448
39.4	1.0882	39.4	3.5732
39.5	1.0987	39.5	3.58193
39.6	1.1077	39.6	3.59065
39.7	1.1189	39.7	3.59937
39.8	1.1279	39.8	3.60809
39.9	1.1427	39.9	3.61681
40	1.1482	40	3.62552
40.1	1.159	40.1	3.63424
40.2	1.1656	40.2	3.64295
40.3	1.172	40.3	3.65165
40.4	1.1789	40.4	3.66036
40.5	1.1856	40.5	3.66907
40.6	1.195	40.6	3.67777
40.7	1.2038	40.7	3.68648
40.8	1.2162	40.8	3.69517
40.9	1.2255	40.9	3.70387
41	1.2349	41	3.71257
41.1	1.2409	41.1	3.72126
41.2	1.2475	41.2	3.72996
41.3	1.2565	41.3	3.73865
41.4	1.2665	41.4	3.74734
41.5	1.2745	41.5	3.75603
41.6	1.2765	41.6	3.76471
41.7	1.2817	41.7	3.7734
41.8	1.2865	41.8	3.78208
41.9	1.2885	41.9	3.79076
42	1.295	42	3.79944
42.1	1.2995	42.1	3.80811
42.2	1.307	42.2	3.81679
42.3	1.3182	42.3	3.82546
42.4	1.3254	42.4	3.83413
42.5	1.3283	42.5	3.8428
42.6	1.3364	42.6	3.85147
42.7	1.3442	42.7	3.86013
42.8	1.3499	42.8	3.8688
42.9	1.3603	42.9	3.87746
43	1.3689	43	3.88612
43.1	1.3738	43.1	3.89478
43.2	1.3787	43.2	3.90344
43.3	1.3825	43.3	3.91209
43.4	1.3893	43.4	3.92074
43.5	1.4017	43.5	3.92939
43.6	1.4139	43.6	3.93804
43.7	1.4242	43.7	3.94669
43.8	1.4333	43.8	3.95534
43.9	1.4411	43.9	3.96398
44	1.4528	44	3.97262
44.1	1.4623	44.1	3.98126
44.2	1.4736	44.2	3.9899
44.3	1.4813	44.3	3.99854
44.4	1.4857	44.4	4.00717
44.5	1.4925	44.5	4.01581
44.6	1.5008	44.6	4.02444
44.7	1.5083	44.7	4.03307
44.8	1.5188	44.8	4.04169
44.9	1.5266	44.9	4.05032
45	1.5366	45	4.05894
45.1	1.5433	45.1	4.06757
45.2	1.5517	45.2	4.07619
45.3	1.5605	45.3	4.0848
45.4	1.5676	45.4	4.09342
45.5	1.5703	45.5	4.10204
45.6	1.5785	45.6	4.11065
45.7	1.5921	45.7	4.11926
45.8	1.5978	45.8	4.12787
45.9	1.6028	45.9	4.13648
46	1.6084	46	4.14509
46.1	1.621	46.1	4.15369
46.2	1.6344	46.2	4.16229
46.3	1.6436	46.3	4.17089
46.4	1.6509	46.4	4.17949
46.5	1.6602	46.5	4.18809
46.6	1.6679	46.6	4.19668
46.7	1.6733	46.7	4.20528
46.8	1.6823	46.8	4.21387
46.9	1.6925	46.9	4.22246
47	1.6978	47	4.23105
47.1	1.7032	47.1	4.23963
47.2	1.712	47.2	4.24822
47.3	1.7214	47.3	4.2568
47.4	1.7335	47.4	4.26538
47.5	1.7438	47.5	4.27396
47.6	1.7544	47.6	4.28254
47.7	1.766	47.7	4.29111
47.8	1.7775	47.8	4.29968
47.9	1.7845	47.9	4.30826
48	1.7986	48	4.31683
48.1	1.8103	48.1	4.3254
48.2	1.8234	48.2	4.33396
48.3	1.8338	48.3	4.34252
48.4	1.8423	48.4	4.35109
48.5	1.8494	48.5	4.35965
48.6	1.8577	48.6	4.36821
48.7	1.8646	48.7	4.37677
48.8	1.8746	48.8	4.38532
48.9	1.8881	48.9	4.39388
49	1.8936	49	4.40243
49.1	1.9054	49.1	4.41098
49.2	1.9156	49.2	4.41953
49.3	1.9246	49.3	4.42807
49.4	1.9369	49.4	4.43662
49.5	1.9485	49.5	4.44516
49.6	1.953	49.6	4.4537
49.7	1.9621	49.7	4.46224
49.8	1.9725	49.8	4.47078
49.9	1.9831	49.9	4.47931
50	1.9908	50	4.48785
50.1	2.0002	50.1	4.49638
50.2	2.0062	50.2	4.50491
50.3	2.0103	50.3	4.51344
50.4	2.0167	50.4	4.52197
50.5	2.0239	50.5	4.53049
50.6	2.035	50.6	4.53902
50.7	2.0445	50.7	4.54754
50.8	2.0521	50.8	4.55606
50.9	2.0616	50.9	4.56458
51	2.0675	51	4.57309
51.1	2.0729	51.1	4.58161
51.2	2.0857	51.2	4.59012
51.3	2.096	51.3	4.59863
51.4	2.1036	51.4	4.60714
51.5	2.1114	51.5	4.61565
51.6	2.1232	51.6	4.62415
51.7	2.1351	51.7	4.63266
51.8	2.1392	51.8	4.64116
51.9	2.1493	51.9	4.64966
52	2.1602	52	4.65816
52.1	2.1702	52.1	4.66665
52.2	2.18	52.2	4.67515
52.3	2.1821	52.3	4.68364
52.4	2.1926	52.4	4.69213
52.5	2.2035	52.5	4.70062
52.6	2.2146	52.6	4.70911
52.7	2.2238	52.7	4.7176
52.8	2.2351	52.8	4.72608
52.9	2.2434	52.9	4.73456
53	2.2509	53	4.74304
53.1	2.2613	53.1	4.75152
53.2	2.2714	53.2	4.76
53.3	2.2809	53.3	4.76847
53.4	2.2864	53.4	4.77695
53.5	2.2937	53.5	4.78542
53.6	2.3021	53.6	4.79389
53.7	2.3097	53.7	4.80236
53.8	2.3193	53.8	4.81082
53.9	2.3334	53.9	4.81929
54	2.3458	54	4.82775
54.1	2.3513	54.1	4.83621
54.2	2.3597	54.2	4.84467
54.3	2.3678	54.3	4.85313
54.4	2.3794	54.4	4.86158
54.5	2.3887	54.5	4.87004
54.6	2.3955	54.6	4.87849
54.7	2.4044	54.7	4.88694
54.8	2.4131	54.8	4.89539
54.9	2.4192	54.9	4.90383
55	2.426	55	4.91228
55.1	2.4337	55.1	4.92072
55.2	2.4391	55.2	4.92916
55.3	2.452	55.3	4.9376
55.4	2.4614	55.4	4.94604
55.5	2.4703	55.5	4.95448
55.6	2.4751	55.6	4.96291
55.7	2.4851	55.7	4.97134
55.8	2.4918	55.8	4.97977
55.9	2.5003	55.9	4.9882
56	2.5069	56	4.99663
56.1	2.5149	56.1	5.00506
56.2	2.5203	56.2	5.01348
56.3	2.5293	56.3	5.0219
56.4	2.5418	56.4	5.03032
56.5	2.55	56.5	5.03874
56.6	2.5623	56.6	5.04716
56.7	2.568	56.7	5.05557
56.8	2.5751	56.8	5.06398
56.9	2.5798	56.9	5.0724
57	2.5871	57	5.08081
57.1	2.6014	57.1	5.08921
57.2	2.6123	57.2	5.09762
57.3	2.6236	57.3	5.10602
57.4	2.6282	57.4	5.11443
57.5	2.6412	57.5	5.12283
57.6	2.6485	57.6	5.13123
57.7	2.6533	57.7	5.13962
57.8	2.6617	57.8	5.14802
57.9	2.6727	57.9	5.15641
58	2.6846	58	5.1648
58.1	2.6917	58.1	5.17319
58.2	2.6978	58.2	5.18158
58.3	2.7116	58.3	5.18997
58.4	2.7174	58.4	5.19835
58.5	2.7245	58.5	5.20674
58.6	2.7245	58.6	5.21512
58.7	2.7314	58.7	5.2235
58.8	2.7463	58.8	5.23187
58.9	2.7503	58.9	5.24025
59	2.7675	59	5.24863
59.1	2.7729	59.1	5.257
59.2	2.7878	59.2	5.26537
59.3		59.3	5.27374
59.4		59.4	5.28211
59.5		59.5	5.29047
59.6		59.6	5.29884
59.7		59.7	5.3072
59.8		59.8	5.31556
59.9		59.9	5.32391
60		60	5.33227
60.1		60.1	5.33227
60.2		60.2	5.33182
60.3		60.3	5.33137
60.4		60.4	5.33092
60.5		60.5	5.33047
60.6		60.6	5.33002
60.7		60.7	5.32957
60.8		60.8	5.32912
60.9		60.9	5.32866
61		61	5.32821
61.1		61.1	5.32776
61.2		61.2	5.32731
61.3		61.3	5.32686
61.4		61.4	5.32641
61.5		61.5	5.32596
61.6		61.6	5.32551
61.7		61.7	5.32506
61.8	6.30226	61.8	5.32461
61.9	6.10423	61.9	5.32416
62	5.69416	62	5.32371
62.1	5.39561	62.1	5.32326
62.2	5.29123	62.2	5.32281
62.3	5.23767	62.3	5.32236
62.4	5.12476	62.4	5.32191
62.5	5.12476	62.5	5.32146
62.6	4.85051	62.6	5.32101
62.7	4.82673	62.7	5.32056
62.8	4.93877	62.8	5.32011
62.9	4.98901	62.9	5.31966
63	4.89882	63	5.31921
63.1	4.95779	63.1	5.31876
63.2	4.98649	63.2	5.31831
63.3	5.01011	63.3	5.31786
63.4	5.03341	63.4	5.31741
63.5	5.06671	63.5	5.31696
63.6	5.08169	63.6	5.31651
63.7	5.11029	63.7	5.31606
63.8	5.13171	63.8	5.31561
63.9	5.13591	63.9	5.31516
64	5.13041	64	5.31471
64.1	5.13229	64.1	5.31426
64.2	5.15159	64.2	5.31381
64.3	5.17241	64.3	5.31336
64.4	5.20641	64.4	5.31291
64.5	5.22491	64.5	5.31246
64.6	5.24029	64.6	5.31201
64.7	5.25039	64.7	5.31156
64.8	5.28541	64.8	5.31111
64.9	5.29701	64.9	5.31067
65	5.27741	65	5.31022
65.1	5.29809	65.1	5.30977
65.2	5.32999	65.2	5.30932
65.3	5.33741	65.3	5.30887
65.4	5.32921	65.4	5.30842
65.5	5.31581	65.5	5.30797
65.6	5.335	65.6	5.30752
65.7	5.35099	65.7	5.30707
65.8	5.33861	65.8	5.30662
65.9	5.35011	65.9	5.30617
66	5.3336	66	5.30573
66.1	5.3259	66.1	5.30528
66.2	5.3161	66.2	5.30483
66.3	5.3293	66.3	5.30438
66.4	5.30391	66.4	5.30393
66.5	5.29281	66.5	5.30348
66.6	5.2993	66.6	5.30303
66.7	5.3111	66.7	5.30259
66.8	5.3344	66.8	5.30214
66.9	5.3448	66.9	5.30169
67	5.3483	67	5.30124
67.1	5.3555	67.1	5.30079
67.2	5.3652	67.2	5.30034
67.3	5.3763	67.3	5.29989
67.4	5.3851	67.4	5.29945
67.5	5.384	67.5	5.299
67.6	5.3778	67.6	5.29855
67.7	5.3728	67.7	5.2981
67.8	5.3761	67.8	5.29765
67.9	5.3817	67.9	5.29721
68	5.3922	68	5.29676
68.1	5.3947	68.1	5.29631
68.2	5.3863	68.2	5.29586
68.3	5.3856	68.3	5.29541
68.4	5.3794	68.4	5.29497
68.5	5.3763	68.5	5.29452
68.6	5.373	68.6	5.29407
68.7	5.3636	68.7	5.29362
68.8	5.3573	68.8	5.29317
68.9	5.3618	68.9	5.29273
69	5.354	69	5.29228
69.1	5.3549	69.1	5.29183
69.2	5.3562	69.2	5.29138
69.3	5.3531	69.3	5.29094
69.4	5.3331	69.4	5.29049
69.5	5.3725	69.5	5.29004
69.6	5.3752	69.6	5.28959
69.7	5.3513	69.7	5.28915
69.8	5.3581	69.8	5.2887
69.9	5.3703	69.9	5.28825
70	5.376	70	5.2878
70.1	5.367	70.1	5.28736
70.2	5.3803	70.2	5.28691
70.3	5.3418	70.3	5.28646
70.4	5.3607	70.4	5.28602
70.5	5.3872	70.5	5.28557
70.6	5.3965	70.6	5.28512
70.7	5.4488	70.7	5.28467
70.8	5.4924	70.8	5.28423
70.9	5.47021	70.9	5.28378
71	5.4385	71	5.28333
71.1	5.4255	71.1	5.28289
71.2	5.4283	71.2	5.28244
71.3	5.4393	71.3	5.28199
71.4	5.4156	71.4	5.28155
71.5	5.4027	71.5	5.2811
71.6	5.3657	71.6	5.28065
71.7	5.3221	71.7	5.28021
71.8	5.2521	71.8	5.27976
71.9	5.16092	71.9	5.27931
72	5.0244	72	5.27887
72.1	5.06011	72.1	5.27842
72.2	5.11801	72.2	5.27797
72.3	5.16669	72.3	5.27753
72.4	4.98581	72.4	5.27708
72.5	5.0268	72.5	5.27663
72.6	5.18931	72.6	5.27619
72.7	5.3042	72.7	5.27574
72.8	5.3612	72.8	5.2753
72.9	5.1394	72.9	5.27485
73	5.2489	73	5.2744
73.1	5.2613	73.1	5.27396
73.2	5.25089	73.2	5.27351
73.3	5.13291	73.3	5.27306
73.4	5.22349	73.4	5.27262
73.5	5.2879	73.5	5.27217
73.6	5.32298	73.6	5.27173
73.7	5.12591	73.7	5.27128
73.8	5.07709	73.8	5.27084
73.9	5.5436	73.9	5.27039
74	5.3053	74	5.26994
74.1	5.4174	74.1	5.2695
74.2	5.46981	74.2	5.26905
74.3	5.63899	74.3	5.26861
74.4	5.6909	74.4	5.26816
74.5	5.82819	74.5	5.26772
74.6	5.86179	74.6	5.26727
74.7	5.8188	74.7	5.26682
74.8	5.7882	74.8	5.26638
74.9	5.73451	74.9	5.26593
75	5.65811	75	5.26549
75.1	5.60849	75.1	5.26504
75.2	5.56459	75.2	5.2646
75.3	5.53101	75.3	5.26415
75.4	5.5296	75.4	5.26371
75.5	5.5147	75.5	5.26326
75.6	5.504	75.6	5.26282
75.7	5.4771	75.7	5.26237
75.8	5.4449	75.8	5.26193
75.9	5.4308	75.9	5.26148
76	5.4222	76	5.26104
76.1	5.4192	76.1	5.26059
76.2	5.4311	76.2	5.26015
76.3	5.4426	76.3	5.2597
76.4	5.4655	76.4	5.25926
76.5	5.5211	76.5	5.25881
76.6	5.5505	76.6	5.25837
76.7	5.56541	76.7	5.25792
76.8	5.61229	76.8	5.25748
76.9	5.65269	76.9	5.25703
77	5.69109	77	5.25659
77.1	5.706	77.1	5.25614
77.2	5.7158	77.2	5.2557
77.3	5.7248	77.3	5.25525
77.4	5.7114	77.4	5.25481
77.5	5.7183	77.5	5.25437
77.6	5.7047	77.6	5.25392
77.7	5.7115	77.7	5.25348
77.8	5.7066	77.8	5.25303
77.9	5.699	77.9	5.25259
78	5.6917	78	5.25214
78.1	5.6976	78.1	5.2517
78.2	5.6959	78.2	5.25126
78.3	5.6812	78.3	5.25081
78.4	5.684	78.4	5.25037
78.5	5.6891	78.5	5.24992
78.6	5.6916	78.6	5.24948
78.7	5.6855	78.7	5.24904
78.8	5.6764	78.8	5.24859
78.9	5.6929	78.9	5.24815
79	5.6867	79	5.2477
79.1	5.6959	79.1	5.24726
79.2	5.7102	79.2	5.24682
79.3	5.7199	79.3	5.24637
79.4	5.7187	79.4	5.24593
79.5	5.727	79.5	5.24548
79.6	5.7286	79.6	5.24504
79.7	5.7317	79.7	5.2446
79.8	5.7327	79.8	5.24415
79.9	5.7315	79.9	5.24371
80	5.7324	80	5.24327
80.1	5.7301	80.1	5.24282
80.2	5.7266	80.2	5.24238
80.3	5.727	80.3	5.24194
80.4	5.7318	80.4	5.24149
80.5	5.7314	80.5	5.24105
80.6	5.7338	80.6	5.24061
80.7	5.7341	80.7	5.24016
80.8	5.7304	80.8	5.23972
80.9	5.7335	80.9	5.23928
81	5.7356	81	5.23883
81.1	5.7352	81.1	5.23839
81.2	5.7306	81.2	5.23795
81.3	5.7327	81.3	5.2375
81.4	5.7381	81.4	5.23706
81.5	5.7385	81.5	5.23662
81.6	5.74	81.6	5.23618
81.7	5.7453	81.7	5.23573
81.8	5.7484	81.8	5.23529
81.9	5.7494	81.9	5.23485
82	5.7528	82	5.2344
82.1	5.7533	82.1	5.23396
82.2	5.7546	82.2	5.23352
82.3	5.7525	82.3	5.23308
82.4	5.7531	82.4	5.23263
82.5	5.7563	82.5	5.23219
82.6	5.7592	82.6	5.23175
82.7	5.763	82.7	5.23131
82.8	5.7641	82.8	5.23086
82.9	5.7658	82.9	5.23042
83	5.7647	83	5.22998
83.1	5.7643	83.1	5.22954
83.2	5.7647	83.2	5.22909
83.3	5.7615	83.3	5.22865
83.4	5.7601	83.4	5.22821
83.5	5.7574	83.5	5.22777
83.6	5.758	83.6	5.22733
83.7	5.7586	83.7	5.22688
83.8	5.757	83.8	5.22644
83.9	5.7588	83.9	5.226
84	5.7606	84	5.22556
84.1	5.7584	84.1	5.22512
84.2	5.7674	84.2	5.22467
84.3	5.7713	84.3	5.22423
84.4	5.7714	84.4	5.22379
84.5	5.7717	84.5	5.22335
84.6	5.766	84.6	5.22291
84.7	5.7623	84.7	5.22246
84.8	5.7622	84.8	5.22202
84.9	5.769	84.9	5.22158
85	5.776	85	5.22114
85.1	5.7754	85.1	5.2207
85.2	5.772	85.2	5.22026
85.3	5.7652	85.3	5.21982
85.4	5.7659	85.4	5.21937
85.5	5.7662	85.5	5.21893
85.6	5.7681	85.6	5.21849
85.7	5.7675	85.7	5.21805
85.8	5.7717	85.8	5.21761
85.9	5.7711	85.9	5.21717
86	5.7715	86	5.21673
86.1	5.7743	86.1	5.21628
86.2	5.785	86.2	5.21584
86.3	5.7972	86.3	5.2154
86.4	5.8084	86.4	5.21496
86.5	5.804	86.5	5.21452
86.6	5.7986	86.6	5.21408
86.7	5.8026	86.7	5.21364
86.8	5.8141	86.8	5.2132
86.9	5.8153	86.9	5.21276
87	5.8159	87	5.21232
87.1	5.8181	87.1	5.21187
87.2	5.8227	87.2	5.21143
87.3	5.8246	87.3	5.21099
87.4	5.8287	87.4	5.21055
87.5	5.8261	87.5	5.21011
87.6	5.8234	87.6	5.20967
87.7	5.8222	87.7	5.20923
87.8	5.8215	87.8	5.20879
87.9	5.812	87.9	5.20835
88	5.8169	88	5.20791
88.1	5.8204	88.1	5.20747
88.2	5.8231	88.2	5.20703
88.3	5.8331	88.3	5.20659
88.4	5.8366	88.4	5.20615
88.5	5.8416	88.5	5.20571
88.6	5.8483	88.6	5.20527
88.7	5.8512	88.7	5.20483
88.8	5.8629	88.8	5.20439
88.9	5.8794	88.9	5.20395
89	5.901	89	5.20351
89.1	5.9215	89.1	5.20307
89.2	5.9255	89.2	5.20263
89.3	5.9289	89.3	5.20219
89.4	5.9389	89.4	5.20175
89.5	5.9477	89.5	5.20131
89.6	5.9568	89.6	5.20087
89.7	5.9567	89.7	5.20043
89.8	5.9512	89.8	5.19999
89.9	5.9491	89.9	5.19955
90	5.9552	90	5.19911
90.1	5.9638	90.1	5.19867
90.2	5.9769	90.2	5.19823
90.3	5.9853	90.3	5.19779
90.4	5.9869	90.4	5.19735
90.5	5.987	90.5	5.19691
90.6	5.982	90.6	5.19647
90.7	5.9732	90.7	5.19603
90.8	5.9715	90.8	5.19559
90.9	5.967	90.9	5.19515
91	5.9648	91	5.19471
91.1	5.9695	91.1	5.19427
91.2	5.9778	91.2	5.19383
91.3	5.9937	91.3	5.19339
91.4	6.0071	91.4	5.19296
91.5	6.0263	91.5	5.19252
91.6	6.0428	91.6	5.19208
91.7	6.0476	91.7	5.19164
91.8	6.0227	91.8	5.1912
91.9	6.0061	91.9	5.19076
92	6.0011	92	5.19032
92.1	5.9786	92.1	5.18988
92.2	5.9645	92.2	5.18944
92.3	5.9637	92.3	5.189
92.4	5.9815	92.4	5.18857
92.5	5.9906	92.5	5.18813
92.6	5.9833	92.6	5.18769
92.7	5.9817	92.7	5.18725
92.8	5.9854	92.8	5.18681
92.9	5.9807	92.9	5.18637
93	5.9791	93	5.18593
93.1	5.9687	93.1	5.18549
93.2	5.9504	93.2	5.18506
93.3	5.9413	93.3	5.18462
93.4	5.9328	93.4	5.18418
93.5	5.9256	93.5	5.18374
93.6	5.9216	93.6	5.1833
93.7	5.9324	93.7	5.18286
93.8	5.9393	93.8	5.18243
93.9	5.9399	93.9	5.18199
94	5.9424	94	5.18155
94.1	5.9433	94.1	5.18111
94.2	5.9495	94.2	5.18067
94.3	5.9455	94.3	5.18023
94.4	5.9322	94.4	5.1798
94.5	5.9427	94.5	5.17936
94.6	5.9403	94.6	5.17892
94.7	5.9411	94.7	5.17848
94.8	5.9419	94.8	5.17804
94.9	5.9409	94.9	5.17761
95	5.9342	95	5.17717
95.1	5.9289	95.1	5.17673
95.2	5.9284	95.2	5.17629
95.3	5.9326	95.3	5.17586
95.4	5.9395	95.4	5.17542
95.5	5.9478	95.5	5.17498
95.6	5.9556	95.6	5.17454
95.7	5.9601	95.7	5.1741
95.8	5.9549	95.8	5.17367
95.9	5.9548	95.9	5.17323
96	5.9498	96	5.17279
96.1	5.946	96.1	5.17235
96.2	5.9483	96.2	5.17192
96.3	5.9454	96.3	5.17148
96.4	5.9476	96.4	5.17104
96.5	5.9509	96.5	5.17061
96.6	5.9566	96.6	5.17017
96.7	5.9558	96.7	5.16973
96.8	5.9575	96.8	5.16929
96.9	5.96	96.9	5.16886
97	5.9669	97	5.16842
97.1	5.9722	97.1	5.16798
97.2	5.9743	97.2	5.16755
97.3	5.973	97.3	5.16711
97.4	5.9729	97.4	5.16667
97.5	5.9784	97.5	5.16623
97.6	5.9789	97.6	5.1658
97.7	5.9847	97.7	5.16536
97.8	5.995	97.8	5.16492
97.9	5.997	97.9	5.16449
98	5.995	98	5.16405
98.1	5.993	98.1	5.16361
98.2	5.9958	98.2	5.16318
98.3	5.9964	98.3	5.16274
98.4	5.9935	98.4	5.1623
98.5	5.9949	98.5	5.16187
98.6	5.996	98.6	5.16143
98.7	6.0001	98.7	5.16099
98.8	6.0007	98.8	5.16056
98.9	6.0039	98.9	5.16012
99	6.0037	99	5.15969
99.1	6.0057	99.1	5.15925
99.2	5.9998	99.2	5.15881
99.3	5.998	99.3	5.15838
99.4	5.9974	99.4	5.15794
99.5	5.9943	99.5	5.1575
99.6	5.9955	99.6	5.15707
99.7	5.9953	99.7	5.15663
99.8	6.0002	99.8	5.1562
99.9	6.0002	99.9	5.15576
100	6.0007	100	5.15532
100.1	6.0009	100.1	5.15489
100.2	5.9968	100.2	5.15445
100.3	6.0011	100.3	5.15402
100.4	6.0035	100.4	5.15358
100.5	6.0062	100.5	5.15314
100.6	6.0029	100.6	5.15271
100.7	5.997	100.7	5.15227
100.8	5.9909	100.8	5.15184
100.9	5.99	100.9	5.1514
101	5.9839	101	5.15097
101.1	5.9841	101.1	5.15053
101.2	5.9811	101.2	5.15009
101.3	5.9762	101.3	5.14966
101.4	5.9769	101.4	5.14922
101.5	5.9766	101.5	5.14879
101.6	5.9788	101.6	5.14835
101.7	5.9772	101.7	5.14792
101.8	5.9711	101.8	5.14748
101.9	5.9714	101.9	5.14705
102	5.9704	102	5.14661
102.1	5.9696	102.1	5.14618
102.2	5.9694	102.2	5.14574
102.3	5.9706	102.3	5.14531
102.4	5.9706	102.4	5.14487
102.5	5.9667	102.5	5.14444
102.6	5.9629	102.6	5.144
102.7	5.9603	102.7	5.14357
102.8	5.9602	102.8	5.14313
102.9	5.9622	102.9	5.1427
103	5.9611	103	5.14226
103.1	5.96	103.1	5.14183
103.2	5.9608	103.2	5.14139
103.3	5.9536	103.3	5.14096
103.4	5.95	103.4	5.14052
103.5	5.953	103.5	5.14009
103.6	5.9523	103.6	5.13965
103.7	5.9517	103.7	5.13922
103.8	5.9492	103.8	5.13878
103.9	5.9477	103.9	5.13835
104	5.9477	104	5.13791
104.1	5.9482	104.1	5.13748
104.2	5.9479	104.2	5.13705
104.3	5.9522	104.3	5.13661
104.4	5.9547	104.4	5.13618
104.5	5.9558	104.5	5.13574
104.6	5.9587	104.6	5.13531
104.7	5.9624	104.7	5.13487
104.8	5.9647	104.8	5.13444
104.9	5.966	104.9	5.13401
105	5.9667	105	5.13357
105.1	5.9672	105.1	5.13314
105.2	5.9675	105.2	5.1327
105.3	5.9717	105.3	5.13227
105.4	5.9748	105.4	5.13183
105.5	5.9717	105.5	5.1314
105.6	5.9704	105.6	5.13097
105.7	5.9685	105.7	5.13053
105.8	5.9691	105.8	5.1301
105.9	5.9654	105.9	5.12967
106	5.965	106	5.12923
106.1	5.9591	106.1	5.1288
106.2	5.96	106.2	5.12836
106.3	5.9659	106.3	5.12793
106.4	5.9656	106.4	5.1275
106.5	5.967	106.5	5.12706
106.6	5.9686	106.6	5.12663
106.7	5.97	106.7	5.1262
106.8	5.9681	106.8	5.12576
106.9	5.969	106.9	5.12533
107	5.9693	107	5.1249
107.1	5.967	107.1	5.12446
107.2	5.9667	107.2	5.12403
107.3	5.9669	107.3	5.1236
107.4	5.9678	107.4	5.12316
107.5	5.9664	107.5	5.12273
107.6	5.966	107.6	5.1223
107.7	5.9647	107.7	5.12186
107.8	5.968	107.8	5.12143
107.9	5.9772	107.9	5.121
108	5.9771	108	5.12056
108.1	5.9804	108.1	5.12013
108.2	5.9801	108.2	5.1197
108.3	5.9819	108.3	5.11927
108.4	5.9836	108.4	5.11883
108.5	5.9861	108.5	5.1184
108.6	5.993	108.6	5.11797
108.7	5.9991	108.7	5.11753
108.8	6.0022	108.8	5.1171
108.9	6.0049	108.9	5.11667
109	6.0069	109	5.11624
109.1	6.0105	109.1	5.1158
109.2	6.0144	109.2	5.11537
109.3	6.0159	109.3	5.11494
109.4	6.0193	109.4	5.11451
109.5	6.0243	109.5	5.11407
109.6	6.0244	109.6	5.11364
109.7	6.031	109.7	5.11321
109.8	6.0397	109.8	5.11278
109.9	6.0424	109.9	5.11234
110	6.0485	110	5.11191
110.1	6.0544	110.1	5.11148
110.2	6.0584	110.2	5.11105
110.3	6.0606	110.3	5.11061
110.4	6.0573	110.4	5.11018
110.5	6.0606	110.5	5.10975
110.6	6.0657	110.6	5.10932
110.7	6.0678	110.7	5.10889
110.8	6.0704	110.8	5.10845
110.9	6.0721	110.9	5.10802
111	6.0772	111	5.10759
111.1	6.0786	111.1	5.10716
111.2	6.084	111.2	5.10673
111.3	6.0821	111.3	5.10629
111.4	6.0827	111.4	5.10586
111.5	6.0864	111.5	5.10543
111.6	6.0908	111.6	5.105
111.7	6.0968	111.7	5.10457
111.8	6.1046	111.8	5.10414
111.9	6.1078	111.9	5.1037
112	6.1153	112	5.10327
112.1	6.1213	112.1	5.10284
112.2	6.1274	112.2	5.10241
112.3	6.134	112.3	5.10198
112.4	6.1351	112.4	5.10155
112.5	6.1381	112.5	5.10112
112.6	6.1377	112.6	5.10068
112.7	6.1398	112.7	5.10025
112.8	6.1405	112.8	5.09982
112.9	6.1456	112.9	5.09939
113	6.1481	113	5.09896
113.1	6.1477	113.1	5.09853
113.2	6.1524	113.2	5.0981
113.3	6.1619	113.3	5.09767
113.4	6.1627	113.4	5.09724
113.5	6.1709	113.5	5.0968
113.6	6.1725	113.6	5.09637
113.7	6.1681	113.7	5.09594
113.8	6.167	113.8	5.09551
113.9	6.1636	113.9	5.09508
114	6.1613	114	5.09465
114.1	6.1601	114.1	5.09422
114.2	6.1644	114.2	5.09379
114.3	6.1675	114.3	5.09336
114.4	6.1651	114.4	5.09293
114.5	6.1681	114.5	5.0925
114.6	6.1685	114.6	5.09207
114.7	6.1674	114.7	5.09163
114.8	6.1639	114.8	5.0912
114.9	6.1584	114.9	5.09077
115	6.1612	115	5.09034
115.1	6.1596	115.1	5.08991
115.2	6.1553	115.2	5.08948
115.3	6.1481	115.3	5.08905
115.4	6.1534	115.4	5.08862
115.5	6.1534	115.5	5.08819
115.6	6.1521	115.6	5.08776
115.7	6.1463	115.7	5.08733
115.8	6.1463	115.8	5.0869
115.9	6.1499	115.9	5.08647
116	6.1501	116	5.08604
116.1	6.1521	116.1	5.08561
116.2		116.2	5.08518
116.3		116.3	5.08475
116.4		116.4	5.08432
116.5		116.5	5.08389
116.6		116.6	5.08346
116.7		116.7	5.08303
116.8		116.8	5.0826
116.9		116.9	5.08217
117		117	5.08217
117.1		117.1	5.09941
117.2		117.2	5.11664
117.3		117.3	5.13387
117.4		117.4	5.15109
117.5		117.5	5.1683
117.6		117.6	5.18551
117.7		117.7	5.20272
117.8		117.8	5.21991
117.9		117.9	5.2371
118		118	5.25429
118.1		118.1	5.27147
118.2		118.2	5.28865
118.3		118.3	5.30581
118.4		118.4	5.32298
118.5		118.5	5.34014
118.6		118.6	5.35729
118.7	3.907	118.7	5.37443
118.8	4.23571	118.8	5.39157
118.9	4.2377	118.9	5.40871
119	4.24968	119	5.42584
119.1	4.2604	119.1	5.44296
119.2	4.3279	119.2	5.46008
119.3	4.3279	119.3	5.47718
119.4	4.49491	119.4	5.49429
119.5	4.54474	119.5	5.51139
119.6	4.68124	119.6	5.52849
119.7	4.20921	119.7	5.54558
119.8	4.28309	119.8	5.56265
119.9	4.33871	119.9	5.57973
120	4.17462	120	5.5968
120.1	4.24121	120.1	5.61387
120.2	4.3007	120.2	5.63093
120.3	4.2746	120.3	5.64798
120.4	4.2676	120.4	5.66503
120.5	4.32819	120.5	5.68207
120.6	4.3452	120.6	5.69911
120.7	4.3492	120.7	5.71614
120.8	4.3547	120.8	5.73317
120.9	4.36249	120.9	5.75019
121	4.36859	121	5.7672
121.1	4.3699	121.1	5.78421
121.2	4.38221	121.2	5.80121
121.3	4.40309	121.3	5.81821
121.4	4.4138	121.4	5.8352
121.5	4.4151	121.5	5.85218
121.6	4.4345	121.6	5.86917
121.7	4.4578	121.7	5.88614
121.8	4.4746	121.8	5.9031
121.9	4.4865	121.9	5.92007
122	4.5088	122	5.93703
122.1	4.5316	122.1	5.95398
122.2	4.5565	122.2	5.97092
122.3	4.5819	122.3	5.98786
122.4	4.6014	122.4	6.00479
122.5	4.617	122.5	6.02172
122.6	4.6306	122.6	6.03865
122.7	4.6446	122.7	6.05557
122.8	4.6607	122.8	6.07247
122.9	4.6791	122.9	6.08938
123	4.7018	123	6.10628
123.1	4.7168	123.1	6.12318
123.2	4.7317	123.2	6.14007
123.3	4.7462	123.3	6.15694
123.4	4.7613	123.4	6.17382
123.5	4.7797	123.5	6.19069
123.6	4.7985	123.6	6.20756
123.7	4.8146	123.7	6.22442
123.8	4.8281	123.8	6.24127
123.9	4.8461	123.9	6.25812
124	4.8635	124	6.27497
124.1	4.8783	124.1	6.29181
124.2	4.892	124.2	6.30864
124.3	4.9114	124.3	6.32546
124.4	4.9263	124.4	6.34228
124.5	4.9377	124.5	6.3591
124.6	4.9521	124.6	6.37591
124.7	4.9711	124.7	6.39271
124.8	4.99	124.8	6.40951
124.9	5.0028	124.9	6.4263
125	5.0159	125	6.44309
125.1	5.032	125.1	6.45987
125.2	5.051	125.2	6.47665
125.3	5.0707	125.3	6.49341
125.4	5.0886	125.4	6.51018
125.5	5.1079	125.5	6.52694
125.6	5.124	125.6	6.54369
125.7	5.1399	125.7	6.56044
125.8	5.1548	125.8	6.57718
125.9	5.1734	125.9	6.59391
126	5.1926	126	6.61064
126.1	5.2136	126.1	6.62737
126.2	5.2316	126.2	6.64409
126.3	5.2485	126.3	6.6608
126.4	5.2629	126.4	6.67751
126.5	5.2828	126.5	6.69421
126.6	5.302	126.6	6.71091
126.7	5.3134	126.7	6.7276
126.8	5.3299	126.8	6.74428
126.9	5.344	126.9	6.76096
127	5.3585	127	6.77763
127.1	5.3727	127.1	6.7943
127.2	5.3871	127.2	6.81097
127.3	5.4025	127.3	6.82762
127.4	5.4205	127.4	6.84427
127.5	5.4368	127.5	6.86092
127.6	5.4506	127.6	6.87756
127.7	5.4674	127.7	6.8942
127.8	5.4838	127.8	6.91082
127.9	5.5023	127.9	6.92745
128	5.5203	128	6.94407
128.1	5.5399	128.1	6.96068
128.2	5.5548	128.2	6.97729
128.3	5.5731	128.3	6.99388
128.4	5.5904	128.4	7.01048
128.5	5.6047	128.5	7.02707
128.6	5.623	128.6	7.04366
128.7	5.638	128.7	7.06023
128.8	5.6547	128.8	7.0768
128.9	5.6731	128.9	7.09337
129	5.6918	129	7.10994
129.1	5.7085	129.1	7.12649
129.2	5.7309	129.2	7.14304
129.3	5.7459	129.3	7.15959
129.4	5.7587	129.4	7.17613
129.5	5.7777	129.5	7.19266
129.6	5.7943	129.6	7.20919
129.7	5.8097	129.7	7.22571
129.8	5.8238	129.8	7.24223
129.9	5.8426	129.9	7.25874
130	5.8608	130	7.27525
130.1	5.8796	130.1	7.29175
130.2	5.8982	130.2	7.30824
130.3	5.9171	130.3	7.32473
130.4	5.9331	130.4	7.34121
130.5	5.9524	130.5	7.35769
130.6	5.9689	130.6	7.37417
130.7	5.9846	130.7	7.39063
130.8	6.0037	130.8	7.40709
130.9	6.0194	130.9	7.42355
131	6.0418	131	7.44
131.1	6.064	131.1	7.45645
131.2	6.0809	131.2	7.47289
131.3	6.099	131.3	7.48932
131.4	6.1142	131.4	7.50575
131.5	6.1314	131.5	7.52217
131.6	6.1467	131.6	7.53859
131.7	6.1646	131.7	7.555
131.8	6.1822	131.8	7.5714
131.9	6.202	131.9	7.5878
132	6.2159	132	7.6042
132.1	6.2289	132.1	7.62059
132.2	6.241	132.2	7.63697
132.3	6.2579	132.3	7.65335
132.4	6.2695	132.4	7.66972
132.5	6.2874	132.5	7.68609
132.6	6.3012	132.6	7.70245
132.7	6.3163	132.7	7.71881
132.8	6.3346	132.8	7.73516
132.9	6.3486	132.9	7.7515
133	6.367	133	7.76784
133.1	6.3838	133.1	7.78418
133.2	6.402	133.2	7.80051
133.3	6.4222	133.3	7.81683
133.4	6.4425	133.4	7.83315
133.5	6.4607	133.5	7.84946
133.6	6.478	133.6	7.86577
133.7	6.4983	133.7	7.88207
133.8	6.5167	133.8	7.89836
133.9	6.5336	133.9	7.91465
134	6.55	134	7.93094
134.1	6.5648	134.1	7.94722
134.2	6.5799	134.2	7.96349
134.3	6.5972	134.3	7.97976
134.4	6.6129	134.4	7.99602
134.5	6.6276	134.5	8.01228
134.6	6.6446	134.6	8.02853
134.7	6.6599	134.7	8.04478
134.8	6.6763	134.8	8.06101
134.9	6.6927	134.9	8.07725
135	6.7087	135	8.09348
135.1	6.723	135.1	8.1097
135.2	6.7381	135.2	8.12592
135.3	6.7508	135.3	8.14213
135.4	6.766	135.4	8.15834
135.5	6.7826	135.5	8.17454
135.6	6.7937	135.6	8.19074
135.7	6.8108	135.7	8.20693
135.8	6.8266	135.8	8.22312
135.9	6.8465	135.9	8.2393
136	6.8599	136	8.25547
136.1	6.8769	136.1	8.27164
136.2	6.8921	136.2	8.28781
136.3	6.9068	136.3	8.30396
136.4	6.9222	136.4	8.32011
136.5	6.9381	136.5	8.33626
136.6	6.9537	136.6	8.35241
136.7	6.974	136.7	8.36854
136.8	6.9923	136.8	8.38467
136.9	7.0081	136.9	8.4008
137	7.0225	137	8.41692
137.1	7.034	137.1	8.43303
137.2	7.0494	137.2	8.44914
137.3	7.0668	137.3	8.46524
137.4	7.083	137.4	8.48134
137.5	7.1024	137.5	8.49744
137.6	7.1173	137.6	8.51352
137.7	7.1343	137.7	8.52961
137.8	7.1526	137.8	8.54568
137.9	7.1683	137.9	8.56175
138	7.1824	138	8.57782
138.1	7.205	138.1	8.59388
138.2	7.2242	138.2	8.60993
138.3	7.2409	138.3	8.62598
138.4	7.2586	138.4	8.64202
138.5	7.2757	138.5	8.65806
138.6	7.2882	138.6	8.6741
138.7	7.3042	138.7	8.69012
138.8	7.3229	138.8	8.70614
138.9	7.337	138.9	8.72216
139	7.3559	139	8.73817
139.1	7.3764	139.1	8.75418
139.2	7.391	139.2	8.77018
139.3	7.4069	139.3	8.78617
139.4	7.4214	139.4	8.80216
139.5	7.4337	139.5	8.81815
139.6	7.4482	139.6	8.83412
139.7	7.4624	139.7	8.8501
139.8	7.4813	139.8	8.86606
[truncated: 10,081 more rows]

## Sheet: L1R-mMM1-9
-60	-0.0918	0
-59.9	-0.0936	0
-59.8	-0.0883	0
-59.7	-0.0846	0
-59.6	-0.0838006	0
-59.5	-0.0848	0
-59.4	-0.0828	0
-59.3	-0.0798	0
-59.2	-0.0793	0
-59.1	-0.0807006	0
-59	-0.0787	0
-58.9	-0.0804	0
-58.8	-0.0791999	0
-58.7	-0.0839	0
-58.6	-0.0843003	0
-58.5	-0.0782	0
-58.4	-0.0788	0
-58.3	-0.0798	0
-58.2	-0.0765	0
-58.1	-0.0728003	0
-58	-0.0768	0
-57.9	-0.0745	0
-57.8	-0.0745	0
-57.7	-0.0786	0
-57.6	-0.0746007	0
-57.5	-0.0714	0
-57.4	-0.0697	0
-57.3	-0.0692	0
-57.2	-0.0697	0
-57.1	-0.0672006	0
-57	-0.0708001	0
-56.9	-0.0661	0
-56.8	-0.0658	0
-56.7	-0.0633	0
-56.6	-0.0652001	0
-56.5	-0.0622	0
-56.4	-0.0583	0
-56.3	-0.0577	0
-56.2	-0.0529	0
-56.1	-0.0611997	0
-56	-0.0673	0
-55.9	-0.0688	0
-55.8	-0.0758	0
-55.7	-0.0733	0
-55.6	-0.0649005	0
-55.5	-0.0617999	0
-55.4	-0.062	0
-55.3	-0.0619999	0
-55.2	-0.0683001	0
-55.1	-0.0723991	0
-55	-0.0728	0
-54.9	-0.0748	0
-54.8	-0.0784	0
-54.7	-0.0772	0
-54.6	-0.0776996	0
-54.5	-0.0733999	0
-54.4	-0.0679	0
-54.3	-0.0643	0
-54.2	-0.0654999	0
-54.1	-0.0646999	0
-54	-0.0583	0
-53.9	-0.0564	0
-53.8	-0.0607	0
-53.7	-0.0625	0
-53.6	-0.0622005	0
-53.5	-0.0624	0
-53.4	-0.0585	0
-53.3	-0.0570999	0
-53.2	-0.0631	0
-53.1	-0.0662997	0
-53	-0.0742	0
-52.9	-0.0772	0
-52.8	-0.0743	0
-52.7	-0.0757	0
-52.6	-0.0748001	0
-52.5	-0.0859	0
-52.4	-0.0859	0
-52.3	-0.0996	0
-52.2	-0.0904	0
-52.1	-0.0963999	0
-52	-0.0979	0
-51.9	-0.0923	0
-51.8	-0.092	0
-51.7	-0.086	0
-51.6	-0.0786012	0
-51.5	-0.0782	0
-51.4	-0.0838	0
-51.3	-0.0884	0
-51.2	-0.0969	0
-51.1	-0.099	0
-51	-0.0977	0
-50.9	-0.0975001	0
-50.8	-0.0979999	0
-50.7	-0.1086	0
-50.6	-0.1068	0
-50.5	-0.1024	0
-50.4	-0.1031	0
-50.3	-0.1066	0
-50.2	-0.103	0
-50.1	-0.1053	0
-50	-0.1079	0
-49.9	-0.1058	0
-49.8	-0.1128	0
-49.7	-0.1079	0
-49.6	-0.102301	0
-49.5	-0.0956	0
-49.4	-0.0854	0
-49.3	-0.0817	0
-49.2	-0.0777	0
-49.1	-0.0785997	0
-49	-0.0767	0
-48.9	-0.0809999	0
-48.8	-0.0843	0
-48.7	-0.0879	0
-48.6	-0.0601016	0
-48.5	-0.0725	0
-48.4	-0.0738	0
-48.3	-0.0858	0
-48.2	-0.0764001	0
-48.1	-0.0813999	0
-48	-0.0751	0
-47.9	-0.0773	0
-47.8	-0.078	0
-47.7	-0.0734	0
-47.6	-0.0742005	0
-47.5	-0.0724001	0
-47.4	-0.0692	0
-47.3	-0.0775	0
-47.2	-0.0717	0
-47.1	-0.0744997	0
-47	-0.0695	0
-46.9	-0.0676	0
-46.8	-0.0707	0
-46.7	-0.0798	0
-46.6	-0.0861991	0
-46.5	-0.0907	0
-46.4	-0.1017	0
-46.3	-0.0872001	0
-46.2	-0.0708	0
-46.1	-0.0706998	0
-46	-0.0731	0
-45.9	-0.0766	0
-45.8	-0.0761	0
-45.7	-0.0761	0
-45.6	-0.0721008	0
-45.5	-0.0788	0
-45.4	-0.0786	0
-45.3	-0.0645	0
-45.2	-0.0503	0
-45.1	0.00179084	0
-45	0.0225	0
-44.9	0.0403	0
-44.8	0.0488001	0
-44.7	-0.0254999	0
-44.6	-0.0176042	0
-44.5	-0.0271	0
-44.4	-0.0460999	0
-44.3	-0.1179	0
-44.2	-0.2031	0
-44.1	-0.303985	0
-44	-0.3907	0
-43.9	-0.5186	0
-43.8	-0.6579	0
-43.7	-0.7045	0
-43.6	-0.759276	0
-43.5	-0.8042	0
-43.4	-0.7828	0
-43.3	-0.6234	0
-43.2	-0.5022	0
-43.1	-0.418494	0
-43	-0.3167	0
-42.9	-0.194	0
-42.8	-0.1437	0
-42.7	-0.082	0
-42.6	-0.0439008	0
-42.5	-0.0561	0
-42.4	-0.0497	0
-42.3	-0.09	0
-42.2	-0.1097	0
-42.1	-0.109601	0
-42	-0.101	0
-41.9	-0.1	0
-41.8	-0.0942	0
-41.7	-0.105	0
-41.6	-0.107501	0
-41.5	-0.1034	0
-41.4	-0.0962	0
-41.3	-0.0984	0
-41.2	-0.0897	0
-41.1	-0.0840008	0
-41	-0.2406	0
-40.9	-0.1936	0
-40.8	-0.0658	0
-40.7	-0.0837	0
-40.6	0.505611	0
-40.5	0.6703	0
-40.4	0.9439	0
-40.3	-0.3237	0
-40.2	-0.9065	0
-40.1	-0.844102	0
-40	-0.0725	0
-39.9	-1.079	0
-39.8	0.1376	0
-39.7	-0.0854	0
-39.6	-0.0513025	0
-39.5	-0.0091	0
-39.4	0.0267	0
-39.3	0.0203	0
-39.2	-0.0012	0
-39.1	0.0760885	0
-39	0.026	0
-38.9	-0.018	0
-38.8	0.0005	0
-38.7	-0.0236	0
-38.6	-0.129498	0
-38.5	-0.0901	0
-38.4	-0.1612	0
-38.3	-0.2185	0
-38.2	-0.2319	0
-38.1	-0.253897	0
-38	-0.1955	0
-37.9	-0.0981	0
-37.8	0.07	0
-37.7	0.3168	0
-37.6	0.497076	0
-37.5	0.5574	0
-37.4	0.6274	0
-37.3	0.3746	0
-37.2	0.2563	0
-37.1	0.150895	0
-37	0.0373	0
-36.9	-0.08	0
-36.8	-0.1302	0
-36.7	-0.0942	0
-36.6	-0.171494	0
-36.5	-0.226	0
-36.4	-0.2305	0
-36.3	-0.1985	0
-36.2	-0.1772	0
-36.1	-0.145198	0
-36	-0.1319	0
-35.9	-0.1384	0
-35.8	-0.1276	0
-35.7	-0.1322	0
-35.6	-0.102299	0
-35.5	-0.1018	0
-35.4	-0.1004	0
-35.3	-0.0829	0
-35.2	-0.0837	0
-35.1	-0.0783989	0
-35	-0.0792	0
-34.9	-0.0717	0
-34.8	-0.0745	0
-34.7	-0.0619	0
-34.6	-0.0469986	0
-34.5	-0.0533	0
-34.4	-0.0579	0
-34.3	-0.0746	0
-34.2	-0.0726	0
-34.1	-0.0658982	0
-34	-0.0629	0
-33.9	-0.0578	0
-33.8	-0.0566	0
-33.7	-0.0578	0
-33.6	-0.0588987	0
-33.5	-0.0604	0
-33.4	-0.0596	0
-33.3	-0.0568	0
-33.2	-0.0484	0
-33.1	-0.0477988	0
-33	-0.0504	0
-32.9	-0.0538	0
-32.8	-0.05	0
-32.7	-0.0445	0
-32.6	-0.0372995	0
-32.5	-0.0351	0
-32.4	-0.0331	0
-32.3	-0.0332	0
-32.2	-0.0398	0
-32.1	-0.0446993	0
-32	-0.0494	0
-31.9	-0.0534	0
-31.8	-0.0602	0
-31.7	-0.0635	0
-31.6	-0.060499	0
-31.5	-0.0599	0
-31.4	-0.0598	0
-31.3	-0.0632	0
-31.2	-0.0668	0
-31.1	-0.0662989	0
-31	-0.0646	0
-30.9	-0.0624	0
-30.8	-0.0642	0
-30.7	-0.0636	0
-30.6	-0.0633989	0
-30.5	-0.0659	0
-30.4	-0.0679	0
-30.3	-0.0646	0
-30.2	-0.0622	0
-30.1	-0.059999	0
-30	-0.059	0
-29.9	-0.0594	0
-29.8	-0.0592	0
-29.7	-0.0617	0
-29.6	-0.0730984	0
-29.5	-0.0792	0
-29.4	-0.0809	0
-29.3	-0.0882	0
-29.2	-0.0906	0
-29.1	-0.0876994	0
-29	-0.0906	0
-28.9	-0.0894	0
-28.8	-0.0883	0
-28.7	-0.0895	0
-28.6	-0.0860993	0
-28.5	-0.0839	0
-28.4	-0.0825	0
-28.3	-0.0862	0
-28.2	-0.085	0
-28.1	-0.0817995	0
-28	-0.0799	0
-27.9	-0.0773	0
-27.8	-0.0739	0
-27.7	-0.0709	0
-27.6	-0.0723992	0
-27.5	-0.0716	0
-27.4	-0.0718	0
-27.3	-0.073	0
-27.2	-0.0674	0
-27.1	-0.0660993	0
-27	-0.0692	0
-26.9	-0.0682	0
-26.8	-0.0681	0
-26.7	-0.0672	0
-26.6	-0.0644995	0
-26.5	-0.0612	0
-26.4	-0.0562	0
-26.3	-0.0539	0
-26.2	-0.0512	0
-26.1	-0.0512993	0
-26	-0.0542	0
-25.9	-0.0536	0
-25.8	-0.0517	0
-25.7	-0.0453	0
-25.6	-0.0399998	0
-25.5	-0.0381	0
-25.4	-0.0371	0
-25.3	-0.0386	0
-25.2	-0.0357	0
-25.1	-0.0343996	0
-25	-0.0319	0
-24.9	-0.0309	0
-24.8	-0.0339	0
-24.7	-0.0331	0
-24.6	-0.0339992	0
-24.5	-0.0325	0
-24.4	-0.0362	0
-24.3	-0.0345	0
-24.2	-0.0374	0
-24.1	-0.0401992	0
-24	-0.0419	0
-23.9	-0.0428	0
-23.8	-0.044	0
-23.7	-0.0448	0
-23.6	-0.0432994	0
-23.5	-0.0385	0
-23.4	-0.0385	0
-23.3	-0.0342	0
-23.2	-0.0281	0
-23.1	-0.0274992	0
-23	-0.0238	0
-22.9	-0.0194	0
-22.8	-0.0178	0
-22.7	-0.0151	0
-22.6	-0.0117998	0
-22.5	-0.0167	0
-22.4	-0.0191	0
-22.3	-0.0196	0
-22.2	-0.0153	0
-22.1	-0.0138999	0
-22	-0.0134	0
-21.9	-0.0103	0
-21.8	-0.0075	0
-21.7	-0.0046	0
-21.6	-0.0056995	0
-21.5	-0.0079	0
-21.4	-0.0093	0
-21.3	-0.0086	0
-21.2	-0.0037	0
-21.1	-0.0042995	0
-21	-0.0137	0
-20.9	-0.016	0
-20.8	-0.0203	0
-20.7	-0.0243	0
-20.6	-0.0263999	0
-20.5	-0.0244	0
-20.4	-0.0227	0
-20.3	-0.0184	0
-20.2	-0.0192	0
-20.1	-0.0265998	0
-20	-0.0299	0
-19.9	-0.024	0
-19.8	-0.0187	0
-19.7	-0.0164	0
-19.6	-0.0205995	0
-19.5	-0.0182	0
-19.4	-0.0132	0
-19.3	-0.0088	0
-19.2	-0.0122	0
-19.1	-0.0090002	0
-19	-0.012	0
-18.9	-0.0063	0
-18.8	-0.0085	0
-18.7	-0.0132	0
-18.6	-0.0120001	0
-18.5	-0.0058	0
-18.4	-0.0037	0
-18.3	-0.0092	0
-18.2	-0.0098	0
-18.1	-0.0113	0
-18	-0.0123	0
-17.9	-0.0124	0
-17.8	-0.0101	0
-17.7	-0.0158	0
-17.6	-0.0164002	0
-17.5	-0.02	0
-17.4	-0.0174	0
-17.3	-0.0146	0
-17.2	-0.0159	0
-17.1	-0.0153004	0
-17	-0.0183	0
-16.9	-0.0222	0
-16.8	-0.0281	0
-16.7	-0.0286	0
-16.6	-0.0249005	0
-16.5	-0.0277	0
-16.4	-0.0266	0
-16.3	-0.0279	0
-16.2	-0.0344	0
-16.1	-0.0378995	0
-16	-0.0459	0
-15.9	-0.0519	0
-15.8	-0.05	0
-15.7	-0.0479	0
-15.6	-0.0503995	0
-15.5	-0.0507	0
-15.4	-0.0417	0
-15.3	-0.031	0
-15.2	-0.0411	0
-15.1	-0.046699	0
-15	-0.0497	0
-14.9	-0.0516	0
-14.8	-0.0491	0
-14.7	-0.0449	0
-14.6	-0.0381003	0
-14.5	-0.0414	0
-14.4	-0.0343	0
-14.3	-0.0249	0
-14.2	-0.0172	0
-14.1	-0.0170001	0
-14	-0.0185	0
-13.9	-0.0165	0
-13.8	-0.0114	0
-13.7	-0.0023	0
-13.6	-0.0020993	0
-13.5	-0.0067	0
-13.4	-0.0101	0
-13.3	-0.0155	0
-13.2	-0.0173	0
-13.1	-0.0124003	0
-13	-0.0076	0
-12.9	-0.0011	0
-12.8	0.00459999	0
-12.7	0.0072	0
-12.6	0.0108002	0
-12.5	0.0084	0
-12.4	0.0054	0
-12.3	-0.0027	0
-12.2	-0.0148	0
-12.1	-0.0248988	0
-12	-0.0238	0
-11.9	-0.0242	0
-11.8	-0.0163	0
-11.7	-0.0113	0
-11.6	-0.0126992	0
-11.5	-0.0096	0
-11.4	-0.0033	0
-11.3	0.0004	0
-11.2	0.0056	0
-11.1	0.00780025	0
-11	0.0104	0
-10.9	0.0113	0
-10.8	0.012	0
-10.7	0.0115	0
-10.6	0.0167998	0
-10.5	0.0216	0
-10.4	0.0184	0
-10.3	0.0144	0
-10.2	0.0135	0
-10.1	0.0123003	0
-10	0.012	0
-9.89999	0.0105	0
-9.8	0.0087	0
-9.7	0.007	0
-9.60001	0.00660067	0
-9.5	0.0003	0
-9.39999	-0.0048	0
-9.3	-0.0085	0
-9.2	-0.0106	0
-9.10001	-0.0103997	0
-9	-0.0174	0
-8.89999	-0.0198	0
-8.8	-0.0212	0
-8.7	-0.0243	0
-8.60001	-0.0276991	0
-8.5	-0.0283	0
-8.39999	-0.0292	0
-8.3	-0.023	0
-8.2	-0.0159	0
-8.10001	-0.0130998	0
-8	-0.0097	0
-7.89999	3.29e-09	0
-7.8	0.0045	0
-7.7	0.0087	0
-7.60001	0.0124998	0
-7.5	0.0152	0
-7.39999	0.0161	0
-7.3	0.016	0
-7.2	0.0161	0
-7.10001	0.0168004	0
-7	0.0198	0
-6.89999	0.0179	0
-6.8	0.0126	0
-6.7	0.0148	0
-6.60001	0.0148004	0
-6.5	0.0184	0
-6.39999	0.0189	0
-6.3	0.0217	0
-6.2	0.0236	0
-6.10001	0.0216002	0
-6	0.0226	0
-5.89999	0.0201	0
-5.8	0.016	0
-5.7	0.0131	0
-5.60001	0.0111004	0
-5.5	0.0093	0
-5.39999	0.0047	0
-5.3	0.0013	0
-5.2	-0.0004	0
-5.10001	-0.0014997	0
-5	0	0
-4.89999	-0.0019	0
-4.8	0.0006	0
-4.7	0.0028	0
-4.60001	0.00280053	0
-4.5	0.0036	0
-4.39999	0.0041	0
-4.3	0.0012	0
-4.2	0.0046	0
-4.10001	0.00599998	0
-4	0.0043	0
-3.89999	0.0041	0
-3.8	0.0014	0
-3.7	-0.005	0
-3.60001	-0.0062994	0
-3.5	-0.0084	0
-3.39999	-0.0101	0
-3.3	-0.009	0
-3.2	-0.006	0
-3.10001	-0.0013002	0
-3	-0.0021	0
-2.89999	-0.0046	0
-2.8	-0.0054	0
-2.7	-0.01	0
-2.60001	-0.0205989	0
-2.5	-0.0182	0
-2.39999	-0.0207	0
-2.3	-0.0253	0
-2.2	-0.0285	0
-2.10001	-0.0316	0
-2	-0.0327	0
-1.89999	-0.0352	0
-1.8	-0.033	0
-1.7	-0.0333	0
-1.60001	-0.0406995	0
-1.5	-0.0452	0
-1.39999	-0.0367	0
-1.3	-0.0294	0
-1.2	-0.035	0
-1.10001	-0.0329	0
-1	-0.035	0
-0.899994	-0.0367	0
-0.800003	-0.0378	0
-0.699997		0
-0.600006		0
-0.5		0
-0.399994		0
-0.300003		0
-0.199997		0
-0.100006		0
0		0
0.100006		0
0.199997		0.0109185
0.300003		0.0218373
0.399994		0.0327533
0.5		0.0436697
0.600006		0.0545848
0.699997		0.065497
0.800003		0.0764096
0.899994		0.0873193
1		0.0982294
1.10001		0.109138
1.2		0.120044
1.3		0.130951
1.39999		0.141854
1.5		0.152758
1.60001		0.163661
1.7		0.17456
1.8	2.115	0.18546
1.89999	2.1062	0.196358
2	2.1062	0.207255
2.10001	2.1062	0.218151
2.2	2.1315	0.229045
2.3	2.1444	0.239939
2.39999	2.1444	0.25083
2.5	2.1444	0.261721
2.60001	2.113	0.272611
2.7	2.1566	0.283498
2.8	2.2343	0.294386
2.89999	2.23091	0.305271
3	2.2772	0.316156
3.10001	2.3169	0.32704
3.2	2.3394	0.337921
3.3	2.3576	0.348802
3.39999	2.378	0.35968
3.5	2.3775	0.370559
3.60001	2.397	0.381437
3.7	2.4196	0.392312
3.8	2.4356	0.403187
3.89999	2.4367	0.414059
4	2.4342	0.424932
4.10001	2.4428	0.435803
4.2	2.458	0.446671
4.3	2.4703	0.45754
4.39999	2.4705	0.468406
4.5	2.4731	0.479273
4.60001	2.4815	0.490138
4.7	2.4832	0.501
4.8	2.4821	0.511863
4.89999	2.4891	0.522722
5	2.4992	0.533583
5.10001	2.5109	0.544441
5.2	2.5249	0.555297
5.3	2.5347	0.566154
5.39999	2.5496	0.577007
5.5	2.5576	0.587861
5.60001	2.5689	0.598714
5.7	2.5771	0.609564
5.8	2.5871	0.620414
5.89999	2.5987	0.631261
6	2.6049	0.642109
6.10001	2.6153	0.652955
6.2	2.6218	0.663799
6.3	2.6318	0.674643
6.39999	2.6422	0.685484
6.5	2.657	0.696326
6.60001	2.6658	0.707166
6.7	2.6743	0.718003
6.8	2.6858	0.728841
6.89999	2.7012	0.739676
7	2.7088	0.750511
7.10001	2.7196	0.761345
7.2	2.7303	0.772176
7.3	2.7413	0.783008
7.39999	2.7549	0.793836
7.5	2.7656	0.804665
7.60001	2.7757	0.815493
7.7	2.7849	0.826318
7.8	2.7944	0.837143
7.89999	2.8053	0.847966
8	2.8147	0.858789
8.10001	2.828	0.86961
8.2	2.8449	0.880429
8.3	2.8612	0.891248
8.39999	2.8774	0.902064
8.5	2.8871	0.912881
8.60001	2.8994	0.923696
8.7	2.9107	0.934509
8.8	2.9258	0.945322
8.89999	2.935	0.956132
9	2.9492	0.966942
9.10001	2.9639	0.977751
9.2	2.9793	0.988558
9.3	2.9915	0.999364
9.39999	3.0079	1.01017
9.5	3.0242	1.02097
9.60001	3.0388	1.03178
9.7	3.053	1.04258
9.8	3.0673	1.05338
9.89999	3.0779	1.06417
10	3.0954	1.07497
10.1	3.1091	1.08577
10.2	3.1227	1.09656
10.3	3.1358	1.10736
10.4	3.1463	1.11815
10.5	3.1605	1.12894
10.6	3.1728	1.13973
10.7	3.1846	1.15052
10.8	3.1976	1.16131
10.9	3.2092	1.17209
11	3.2179	1.18288
11.1	3.2347	1.19366
11.2	3.2514	1.20444
11.3	3.2621	1.21523
11.4	3.2782	1.226
11.5	3.2932	1.23678
11.6	3.3053	1.24756
11.7	3.3203	1.25834
11.8	3.3316	1.26911
11.9	3.3464	1.27989
12	3.3634	1.29066
12.1	3.3745	1.30143
12.2	3.3925	1.3122
12.3	3.4104	1.32297
12.4	3.4242	1.33374
12.5	3.4385	1.3445
12.6	3.4536	1.35527
12.7	3.4681	1.36603
12.8	3.4809	1.3768
12.9	3.4928	1.38756
13	3.5032	1.39832
13.1	3.5178	1.40908
13.2	3.5304	1.41983
13.3	3.5433	1.43059
13.4	3.5573	1.44135
13.5	3.5683	1.4521
13.6	3.5808	1.46285
13.7	3.5926	1.4736
13.8	3.6073	1.48436
13.9	3.6256	1.4951
14	3.645	1.50585
14.1	3.6605	1.5166
14.2	3.6712	1.52734
14.3	3.6843	1.53809
14.4	3.6938	1.54883
14.5	3.7076	1.55957
14.6	3.7229	1.57031
14.7	3.7393	1.58105
14.8	3.7519	1.59179
14.9	3.7681	1.60253
15	3.7871	1.61326
15.1	3.8021	1.624
15.2	3.8155	1.63473
15.3	3.8285	1.64546
15.4	3.8414	1.65619
15.5	3.8534	1.66692
15.6	3.8662	1.67765
15.7	3.8839	1.68838
15.8	3.9026	1.6991
15.9	3.9165	1.70983
16	3.9321	1.72055
16.1	3.9438	1.73128
16.2	3.9577	1.74199
16.3	3.9727	1.75272
16.4	3.987	1.76343
16.5	4.0047	1.77415
16.6	4.018	1.78487
16.7	4.0368	1.79558
16.8	4.0503	1.80629
16.9	4.0647	1.81701
17	4.0778	1.82772
17.1	4.0949	1.83843
17.2	4.1106	1.84914
17.3	4.1232	1.85984
17.4	4.1402	1.87055
17.5	4.1562	1.88125
17.6	4.1673	1.89196
17.7	4.1836	1.90266
17.8	4.201	1.91336
17.9	4.2177	1.92406
18	4.2325	1.93476
18.1	4.248	1.94546
18.2	4.2649	1.95615
18.3	4.2789	1.96685
18.4	4.2897	1.97754
18.5	4.3032	1.98824
18.6	4.3186	1.99893
18.7	4.3313	2.00962
18.8	4.3484	2.02031
18.9	4.3659	2.03099
19	4.383	2.04168
19.1	4.3995	2.05237
19.2	4.4151	2.06305
19.3	4.4324	2.07373
19.4	4.4481	2.08441
19.5	4.4611	2.09509
19.6	4.4744	2.10577
19.7	4.4864	2.11645
19.8	4.5009	2.12713
19.9	4.5164	2.1378
20	4.528	2.14848
20.1	4.5405	2.15915
20.2	4.5545	2.16982
20.3	4.5705	2.18049
20.4	4.5837	2.19116
20.5	4.6003	2.20183
20.6	4.6157	2.2125
20.7	4.6292	2.22316
20.8	4.6426	2.23383
20.9	4.6586	2.24449
21	4.6698	2.25515
21.1	4.6828	2.26581
21.2	4.6949	2.27647
21.3	4.7104	2.28713
21.4	4.7206	2.29779
21.5	4.7358	2.30844
21.6	4.7512	2.3191
21.7	4.7691	2.32975
21.8	4.7818	2.3404
21.9	4.7929	2.35105
22	4.8082	2.3617
22.1	4.8178	2.37235
22.2	4.8319	2.383
22.3	4.8421	2.39364
22.4	4.853	2.40429
22.5	4.8661	2.41493
22.6	4.879	2.42558
22.7	4.8908	2.43622
22.8	4.9027	2.44686
22.9	4.9189	2.4575
23	4.9337	2.46813
23.1	4.9521	2.47877
23.2	4.9645	2.48941
23.3	4.9777	2.50004
23.4	4.9922	2.51067
23.5	5.0101	2.5213
23.6	5.0264	2.53193
23.7	5.0403	2.54256
23.8	5.0563	2.55319
23.9	5.0675	2.56382
24	5.0771	2.57444
24.1	5.0904	2.58507
24.2	5.1068	2.59569
24.3	5.1189	2.60631
24.4	5.1293	2.61693
24.5	5.1468	2.62755
24.6	5.1617	2.63817
24.7	5.1753	2.64879
24.8	5.1884	2.6594
24.9	5.2001	2.67001
25	5.2114	2.68063
25.1	5.2223	2.69124
25.2	5.2331	2.70185
25.3	5.2463	2.71246
25.4	5.2595	2.72307
25.5	5.2749	2.73368
25.6	5.2871	2.74428
25.7	5.3016	2.75489
25.8	5.3132	2.76549
25.9	5.33	2.77609
26	5.3415	2.78669
26.1	5.3562	2.79729
26.2	5.3712	2.80789
26.3	5.3871	2.81849
26.4	5.4031	2.82908
26.5	5.4174	2.83968
26.6	5.4305	2.85027
26.7	5.4429	2.86087
26.8	5.4593	2.87146
26.9	5.4692	2.88205
27	5.4841	2.89264
27.1	5.4965	2.90322
27.2	5.5076	2.91381
27.3	5.5218	2.92439
27.4	5.5355	2.93498
27.5	5.5491	2.94556
27.6	5.5631	2.95614
27.7	5.5773	2.96672
27.8	5.5916	2.9773
27.9	5.6038	2.98788
28	5.6188	2.99846
28.1	5.6304	3.00903
28.2	5.647	3.01961
28.3	5.6604	3.03018
28.4	5.6814	3.04075
28.5	5.6997	3.05132
28.6	5.7145	3.06189
28.7	5.7282	3.07246
28.8	5.742	3.08303
28.9	5.757	3.09359
29	5.7647	3.10416
29.1	5.7762	3.11472
29.2	5.7861	3.12528
29.3	5.8029	3.13584
29.4	5.8169	3.1464
29.5	5.8294	3.15696
29.6	5.8359	3.16752
29.7	5.8468	3.17808
29.8	5.8605	3.18863
29.9	5.8685	3.19918
30	5.8803	3.20974
30.1	5.8963	3.22029
30.2	5.9089	3.23084
30.3	5.9233	3.24138
30.4	5.9381	3.25193
30.5	5.9514	3.26248
30.6	5.9632	3.27303
30.7	5.9777	3.28357
30.8	5.9946	3.29411
30.9	6.0108	3.30465
31	6.0234	3.31519
31.1	6.0382	3.32573
31.2	6.0533	3.33627
31.3	6.0642	3.34681
31.4	6.0762	3.35734
31.5	6.0883	3.36788
31.6	6.1011	3.37841
31.7	6.114	3.38894
31.8	6.1265	3.39947
31.9	6.1475	3.41
32	6.1587	3.42053
32.1	6.1717	3.43106
32.2	6.1829	3.44158
32.3	6.194	3.45211
32.4	6.2055	3.46263
32.5	6.2161	3.47315
32.6	6.2302	3.48367
32.7	6.242	3.4942
32.8	6.2546	3.50471
32.9	6.2673	3.51523
33	6.2852	3.52575
33.1	6.2978	3.53626
33.2	6.3085	3.54678
33.3	6.3195	3.55729
33.4	6.3346	3.5678
33.5	6.3444	3.57831
33.6	6.3598	3.58882
33.7	6.3679	3.59933
33.8	6.3788	3.60983
33.9	6.3864	3.62034
34	6.3988	3.63084
34.1	6.4087	3.64134
34.2	6.4229	3.65185
34.3	6.4377	3.66235
34.4	6.4502	3.67285
34.5	6.4556	3.68334
34.6	6.4626	3.69384
34.7	6.4732	3.70434
34.8	6.4852	3.71483
34.9	6.4916	3.72532
35	6.5031	3.73582
35.1	6.5193	3.74631
35.2	6.5336	3.7568
35.3	6.5473	3.76728
35.4	6.5594	3.77777
35.5	6.5715	3.78826
35.6	6.5874	3.79874
35.7	6.6028	3.80923
35.8	6.6148	3.81971
35.9	6.6292	3.83019
36	6.6431	3.84067
36.1	6.6548	3.85115
36.2	6.6691	3.86163
36.3	6.6759	3.8721
36.4	6.6855	3.88258
36.5	6.6982	3.89305
36.6	6.7095	3.90353
36.7	6.7183	3.914
36.8	6.7266	3.92447
36.9	6.7314	3.93494
37	6.7406	3.9454
37.1	6.7499	3.95587
37.2	6.7606	3.96634
37.3	6.7699	3.9768
37.4	6.7816	3.98726
37.5	6.7941	3.99773
37.6	6.8032	4.00819
37.7	6.811	4.01865
37.8	6.8229	4.0291
37.9	6.8309	4.03956
38	6.8431	4.05002
38.1	6.8519	4.06047
38.2	6.8644	4.07093
38.3	6.8716	4.08138
38.4	6.8835	4.09183
38.5	6.8991	4.10228
38.6	6.9122	4.11273
38.7	6.9226	4.12318
38.8	6.9336	4.13362
38.9	6.9446	4.14407
39	6.9549	4.15451
39.1	6.9622	4.16496
39.2	6.9737	4.1754
39.3	6.991	4.18584
39.4	6.9965	4.19628
39.5	7.0029	4.20672
39.6	7.0143	4.21715
39.7	7.0258	4.22759
39.8	7.0398	4.23802
39.9	7.0533	4.24845
40	7.0653	4.25889
40.1	7.0776	4.26932
40.2	7.0897	4.27975
40.3	7.1035	4.29018
40.4	7.1147	4.3006
40.5	7.1237	4.31103
40.6	7.1397	4.32146
40.7	7.152	4.33188
40.8	7.1622	4.3423
40.9	7.1783	4.35272
41	7.1905	4.36314
41.1	7.2011	4.37356
41.2	7.2116	4.38398
41.3	7.2207	4.39439
41.4	7.2313	4.40481
41.5	7.2409	4.41522
41.6	7.2515	4.42564
41.7	7.258	4.43605
41.8	7.2695	4.44646
41.9	7.2826	4.45687
42	7.2949	4.46728
42.1	7.3064	4.47768
42.2	7.3212	4.48809
42.3	7.3337	4.49849
42.4	7.3487	4.5089
42.5	7.3642	4.5193
42.6	7.3777	4.5297
42.7	7.3901	4.5401
42.8	7.4086	4.5505
42.9	7.423	4.5609
43	7.4349	4.57129
43.1	7.4463	4.58169
43.2	7.4597	4.59208
43.3	7.4726	4.60247
43.4	7.4876	4.61287
43.5	7.5043	4.62326
43.6	7.5163	4.63365
43.7	7.5295	4.64403
43.8	7.5478	4.65442
43.9	7.56	4.6648
44	7.5705	4.67519
44.1	7.582	4.68557
44.2	7.595	4.69596
44.3	7.6088	4.70633
44.4	7.6229	4.71671
44.5	7.6347	4.72709
44.6	7.6437	4.73747
44.7	7.6548	4.74785
44.8	7.6692	4.75822
44.9	7.6761	4.76859
45	7.6888	4.77897
45.1	7.7024	4.78934
45.2	7.7196	4.79971
45.3	7.7294	4.81008
45.4	7.7422	4.82044
45.5	7.757	4.83081
45.6	7.7708	4.84118
45.7	7.7826	4.85154
45.8	7.7946	4.8619
45.9	7.8101	4.87226
46	7.8193	4.88262
46.1	7.8305	4.89298
46.2	7.8428	4.90334
46.3	7.8522	4.9137
46.4	7.862	4.92405
46.5	7.8727	4.93441
46.6	7.8842	4.94476
46.7	7.8947	4.95512
46.8	7.9099	4.96546
46.9	7.9246	4.97581
47	7.9339	4.98616
47.1	7.9467	4.99651
47.2	7.96	5.00686
47.3	7.9712	5.0172
47.4	7.9797	5.02755
47.5	7.9918	5.03789
47.6	8.0023	5.04823
47.7	8.0145	5.05857
47.8	8.0245	5.06891
47.9	8.0349	5.07925
48	8.043	5.08958
48.1	8.0544	5.09992
48.2	8.0645	5.11026
48.3	8.0727	5.12059
48.4	8.0826	5.13092
48.5	8.0924	5.14125
48.6	8.1005	5.15158
48.7	8.1072	5.16191
48.8	8.1163	5.17223
48.9	8.1252	5.18256
49	8.1338	5.19289
49.1	8.1463	5.20321
49.2	8.1549	5.21353
49.3	8.1644	5.22385
49.4	8.1772	5.23417
49.5	8.1875	5.24449
49.6	8.197	5.25481
49.7	8.2088	5.26513
49.8	8.2228	5.27544
49.9	8.2303	5.28576
50	8.2452	5.29607
50.1	8.2577	5.30638
50.2	8.269	5.31669
50.3	8.2793	5.327
50.4	8.2905	5.33731
50.5	8.3018	5.34762
50.6	8.3133	5.35792
50.7	8.3205	5.36823
50.8	8.331	5.37853
50.9	8.3408	5.38883
51	8.3524	5.39914
51.1	8.3604	5.40944
51.2	8.3697	5.41974
51.3	8.3783	5.43003
51.4	8.3927	5.44033
51.5	8.4069	5.45062
51.6	8.419	5.46092
51.7	8.4311	5.47121
51.8	8.4445	5.4815
51.9	8.4542	5.49179
52	8.4636	5.50208
52.1	8.4761	5.51237
52.2	8.4885	5.52266
52.3	8.499	5.53294
52.4	8.5123	5.54323
52.5	8.5266	5.55351
52.6	8.5376	5.5638
52.7	8.5493	5.57408
52.8	8.5627	5.58435
52.9	8.5762	5.59463
53	8.588	5.60491
53.1	8.5976	5.61519
53.2	8.6046	5.62546
53.3	8.6163	5.63574
53.4	8.628	5.64601
53.5	8.6436	5.65628
53.6	8.6541	5.66655
53.7	8.6722	5.67682
53.8	8.6834	5.68709
53.9	8.6955	5.69736
54	8.708	5.70762
54.1	8.7198	5.71789
54.2	8.7293	5.72815
54.3	8.741	5.73841
54.4	8.7525	5.74867
54.5	8.7639	5.75893
54.6	8.7739	5.76919
54.7	8.786	5.77945
54.8	8.8017	5.78971
54.9	8.8154	5.79996
55	8.8273	5.81022
55.1	8.8391	5.82047
55.2	8.8527	5.83072
55.3	8.8684	5.84097
55.4	8.8806	5.85122
55.5	8.8928	5.86147
55.6	8.905	5.87172
55.7	8.9185	5.88196
55.8	8.9284	5.89221
55.9	8.9388	5.90245
56	8.951	5.91269
56.1	8.9587	5.92293
56.2	8.9732	5.93317
56.3	8.9873	5.94341
56.4	9.0007	5.95365
56.5	9.0113	5.96389
56.6	9.0223	5.97412
56.7	9.0326	5.98436
56.8	9.0442	5.99459
56.9	9.0554	6.00482
57	9.0689	6.01505
57.1	9.0801	6.02528
57.2	9.0891	6.03551
57.3	9.1	6.04573
57.4	9.1102	6.05596
57.5	9.1249	6.06619
57.6	9.1327	6.07641
57.7	9.1424	6.08663
57.8	9.1498	6.09685
57.9	9.1679	6.10707
58	9.1817	6.11729
58.1	9.1954	6.12751
58.2	9.209	6.13773
58.3	9.2175	6.14794
58.4	9.2186	6.15815
58.5	9.228	6.16837
58.6	9.2405	6.17858
58.7	9.2667	6.18879
58.8	9.2755	6.199
58.9	9.279	6.20921
59	9.2848	6.21941
59.1	9.279	6.22962
59.2	9.279	6.23983
59.3		6.25003
59.4		6.26023
59.5		6.27043
59.6		6.28063
59.7		6.29083
59.8		6.30103
59.9		6.31123
60		6.32142
60.1		6.32142
60.2		6.32125
60.3		6.32108
60.4		6.32091
60.5		6.32073
60.6		6.32056
60.7		6.32039
60.8		6.32022
60.9		6.32005
61		6.31988
61.1		6.3197
61.2		6.31953
61.3		6.31936
61.4		6.31919
61.5		6.31902
61.6		6.31885
61.7		6.31867
61.8	7.33992	6.3185
61.9	7.32271	6.31833
62	7.32271	6.31816
62.1	7.33992	6.31799
62.2	7.33992	6.31782
62.3	7.3477	6.31764
62.4	7.32271	6.31747
62.5	7.3101	6.3173
62.6	7.3583	6.31713
62.7	7.30291	6.31696
62.8	7.32819	6.31679
62.9	7.3132	6.31661
63	7.2863	6.31644
63.1	7.3008	6.31627
63.2	7.3125	6.3161
63.3	7.292	6.31593
63.4	7.2824	6.31576
63.5	7.2903	6.31558
63.6	7.2826	6.31541
63.7	7.2897	6.31524
63.8	7.2851	6.31507
63.9	7.3037	6.3149
64	7.2963	6.31473
64.1	7.2877	6.31456
64.2	7.2971	6.31438
64.3	7.294	6.31421
64.4	7.2908	6.31404
64.5	7.2801	6.31387
64.6	7.2779	6.3137
64.7	7.2799	6.31353
64.8	7.2824	6.31335
64.9	7.2789	6.31318
65	7.2816	6.31301
65.1	7.2875	6.31284
65.2	7.289	6.31267
65.3	7.2892	6.3125
65.4	7.2916	6.31233
65.5	7.2932	6.31215
65.6	7.2897	6.31198
65.7	7.2938	6.31181
65.8	7.3007	6.31164
65.9	7.2959	6.31147
66	7.2921	6.3113
66.1	7.2952	6.31112
66.2	7.2938	6.31095
66.3	7.2968	6.31078
66.4	7.3027	6.31061
66.5	7.3068	6.31044
66.6	7.3087	6.31027
66.7	7.3097	6.3101
66.8	7.3117	6.30992
66.9	7.3145	6.30975
67	7.3141	6.30958
67.1	7.3156	6.30941
67.2	7.3154	6.30924
67.3	7.3214	6.30907
67.4	7.3223	6.3089
67.5	7.3206	6.30872
67.6	7.3211	6.30855
67.7	7.3212	6.30838
67.8	7.3214	6.30821
67.9	7.3142	6.30804
68	7.3069	6.30787
68.1	7.3034	6.3077
68.2	7.3115	6.30753
68.3	7.3161	6.30735
68.4	7.3204	6.30718
68.5	7.3204	6.30701
68.6	7.3219	6.30684
68.7	7.3232	6.30667
68.8	7.3387	6.3065
68.9	7.3598	6.30633
69	7.363	6.30615
69.1	7.358	6.30598
69.2	7.3609	6.30581
69.3	7.3646	6.30564
69.4	7.36	6.30547
69.5	7.3276	6.3053
69.6	7.3241	6.30513
69.7	7.3237	6.30496
69.8	7.3202	6.30478
69.9	7.3174	6.30461
70	7.3191	6.30444
70.1	7.3426	6.30427
70.2	7.3072	6.3041
70.3	7.3	6.30393
70.4	7.2396	6.30376
70.5	7.2594	6.30359
70.6	7.30161	6.30341
70.7	7.39501	6.30324
70.8	7.49079	6.30307
70.9	7.5114	6.3029
71	7.51651	6.30273
71.1	7.55019	6.30256
71.2	7.55779	6.30239
71.3	7.65671	6.30222
71.4	7.68601	6.30204
71.5	7.6257	6.30187
71.6	7.51489	6.3017
71.7	7.39378	6.30153
71.8	7.19532	6.30136
71.9	7.19772	6.30119
72	7.2281	6.30102
72.1	7.31401	6.30085
72.2	7.41801	6.30067
72.3	7.55729	6.3005
72.4	7.53222	6.30033
72.5	7.6339	6.30016
72.6	7.7153	6.29999
72.7	7.7227	6.29982
72.8	7.7272	6.29965
72.9	7.6697	6.29948
73	7.3325	6.2993
73.1	7.2012	6.29913
73.2	7.1007	6.29896
73.3	7.0189	6.29879
73.4	6.9271	6.29862
73.5	6.9167	6.29845
73.6	6.9615	6.29828
73.7	6.9915	6.29811
73.8	7.0277	6.29794
73.9	6.9963	6.29776
74	6.9979	6.29759
74.1	7.1462	6.29742
74.2	7.1611	6.29725
74.3	7.1723	6.29708
74.4	7.2165	6.29691
74.5	7.2469	6.29674
74.6	7.3503	6.29657
74.7	7.4155	6.2964
74.8	7.4636	6.29623
74.9	7.51979	6.29605
75	7.57	6.29588
75.1	7.6109	6.29571
75.2	7.5997	6.29554
75.3	7.6113	6.29537
75.4	7.57521	6.2952
75.5	7.5581	6.29503
75.6	7.5315	6.29486
75.7	7.5215	6.29469
75.8	7.5008	6.29451
75.9	7.4831	6.29434
76	7.4705	6.29417
76.1	7.4793	6.294
76.2	7.46	6.29383
76.3	7.4454	6.29366
76.4	7.4406	6.29349
76.5	7.4534	6.29332
76.6	7.4423	6.29315
76.7	7.439	6.29298
76.8	7.4404	6.2928
76.9	7.4456	6.29263
77	7.4425	6.29246
77.1	7.4379	6.29229
77.2	7.4439	6.29212
77.3	7.4463	6.29195
77.4	7.4465	6.29178
77.5	7.4439	6.29161
77.6	7.4404	6.29144
77.7	7.4437	6.29127
77.8	7.4459	6.2911
77.9	7.4464	6.29092
78	7.4465	6.29075
78.1	7.4456	6.29058
78.2	7.4455	6.29041
78.3	7.4493	6.29024
78.4	7.4529	6.29007
78.5	7.4528	6.2899
78.6	7.4505	6.28973
78.7	7.448	6.28956
78.8	7.4464	6.28939
78.9	7.4479	6.28922
79	7.4485	6.28904
79.1	7.4457	6.28887
79.2	7.4449	6.2887
79.3	7.4395	6.28853
79.4	7.4404	6.28836
79.5	7.4422	6.28819
79.6	7.4411	6.28802
79.7	7.4401	6.28785
79.8	7.442	6.28768
79.9	7.4418	6.28751
80	7.4442	6.28734
80.1	7.439	6.28717
80.2	7.4405	6.28699
80.3	7.4428	6.28682
80.4	7.441	6.28665
80.5	7.4422	6.28648
80.6	7.4368	6.28631
80.7	7.4315	6.28614
80.8	7.4341	6.28597
80.9	7.4339	6.2858
81	7.4337	6.28563
81.1	7.434	6.28546
81.2	7.4375	6.28529
81.3	7.4386	6.28512
81.4	7.441	6.28495
81.5	7.4439	6.28477
81.6	7.4447	6.2846
81.7	7.4516	6.28443
81.8	7.4532	6.28426
81.9	7.4538	6.28409
82	7.4538	6.28392
82.1	7.4547	6.28375
82.2	7.4586	6.28358
82.3	7.4642	6.28341
82.4	7.4667	6.28324
82.5	7.465	6.28307
82.6	7.4605	6.2829
82.7	7.4625	6.28273
82.8	7.4604	6.28255
82.9	7.4613	6.28238
83	7.467	6.28221
83.1	7.47	6.28204
83.2	7.4743	6.28187
83.3	7.472	6.2817
83.4	7.4715	6.28153
83.5	7.4718	6.28136
83.6	7.4755	6.28119
83.7	7.4727	6.28102
83.8	7.4735	6.28085
83.9	7.4722	6.28068
84	7.4719	6.28051
84.1	7.4741	6.28034
84.2	7.4802	6.28017
84.3	7.4884	6.28
84.4	7.4846	6.27982
84.5	7.4841	6.27965
84.6	7.4805	6.27948
84.7	7.4784	6.27931
84.8	7.476	6.27914
84.9	7.4703	6.27897
85	7.4707	6.2788
85.1	7.4719	6.27863
85.2	7.4693	6.27846
85.3	7.4669	6.27829
85.4	7.4683	6.27812
85.5	7.4708	6.27795
85.6	7.4724	6.27778
85.7	7.4732	6.27761
85.8	7.4737	6.27744
85.9	7.474	6.27727
86	7.4815	6.2771
86.1	7.4769	6.27692
86.2	7.4738	6.27675
86.3	7.4708	6.27658
86.4	7.4636	6.27641
86.5	7.4592	6.27624
86.6	7.4563	6.27607
86.7	7.4527	6.2759
86.8	7.4441	6.27573
86.9	7.4458	6.27556
87	7.4443	6.27539
87.1	7.4419	6.27522
87.2	7.4336	6.27505
87.3	7.4269	6.27488
87.4	7.4133	6.27471
87.5	7.413	6.27454
87.6	7.4035	6.27437
87.7	7.401	6.2742
87.8	7.3995	6.27403
87.9	7.3976	6.27386
88	7.4097	6.27369
88.1	7.4142	6.27351
88.2	7.4154	6.27334
88.3	7.4225	6.27317
88.4	7.4271	6.273
88.5	7.4279	6.27283
88.6	7.4265	6.27266
88.7	7.4237	6.27249
88.8	7.4186	6.27232
88.9	7.4211	6.27215
89	7.4208	6.27198
89.1	7.4289	6.27181
89.2	7.433	6.27164
89.3	7.4251	6.27147
89.4	7.4234	6.2713
89.5	7.4147	6.27113
89.6	7.4063	6.27096
89.7	7.3992	6.27079
89.8	7.3931	6.27062
89.9	7.391	6.27045
90	7.3947	6.27028
90.1	7.3974	6.27011
90.2	7.3977	6.26994
90.3	7.4047	6.26977
90.4	7.4191	6.2696
90.5	7.4227	6.26943
90.6	7.433	6.26926
90.7	7.4459	6.26908
90.8	7.448	6.26891
90.9	7.447	6.26874
91	7.4485	6.26857
91.1	7.449	6.2684
91.2	7.4472	6.26823
91.3	7.4486	6.26806
91.4	7.451	6.26789
91.5	7.4576	6.26772
91.6	7.4684	6.26755
91.7	7.4709	6.26738
91.8	7.4738	6.26721
91.9	7.4729	6.26704
92	7.4752	6.26687
92.1	7.4667	6.2667
92.2	7.4587	6.26653
92.3	7.45	6.26636
92.4	7.4327	6.26619
92.5	7.427	6.26602
92.6	7.4431	6.26585
92.7	7.4577	6.26568
92.8	7.4716	6.26551
92.9	7.4764	6.26534
93	7.488	6.26517
93.1	7.4905	6.265
93.2	7.4971	6.26483
93.3	7.5022	6.26466
93.4	7.5034	6.26449
93.5	7.5028	6.26432
93.6	7.495	6.26415
93.7	7.4881	6.26398
93.8	7.4711	6.26381
93.9	7.4684	6.26364
94	7.4653	6.26347
94.1	7.4688	6.2633
94.2	7.4681	6.26313
94.3	7.4627	6.26296
94.4	7.461	6.26279
94.5	7.4617	6.26262
94.6	7.4563	6.26245
94.7	7.4479	6.26228
94.8	7.4487	6.26211
94.9	7.4468	6.26194
95	7.4514	6.26177
95.1	7.4525	6.2616
95.2	7.4617	6.26142
95.3	7.4634	6.26125
95.4	7.4621	6.26108
95.5	7.4726	6.26091
95.6	7.4786	6.26074
95.7	7.4828	6.26057
95.8	7.486	6.2604
95.9	7.4869	6.26023
96	7.4916	6.26006
96.1	7.4931	6.25989
96.2	7.493	6.25972
96.3	7.493	6.25955
96.4	7.4914	6.25938
96.5	7.4907	6.25921
96.6	7.4864	6.25904
96.7	7.4782	6.25887
96.8	7.4717	6.2587
96.9	7.4634	6.25853
97	7.4576	6.25836
97.1	7.4502	6.25819
97.2	7.4496	6.25802
97.3	7.4564	6.25785
97.4	7.4568	6.25768
97.5	7.4589	6.25751
97.6	7.4603	6.25734
97.7	7.4581	6.25717
97.8	7.4533	6.257
97.9	7.4522	6.25683
98	7.4552	6.25666
98.1	7.4574	6.25649
98.2	7.459	6.25632
98.3	7.462	6.25615
98.4	7.4669	6.25598
98.5	7.4712	6.25581
98.6	7.4739	6.25564
98.7	7.4752	6.25547
98.8	7.4819	6.2553
98.9	7.4819	6.25513
99	7.4841	6.25496
99.1	7.4838	6.25479
99.2	7.4812	6.25462
99.3	7.4745	6.25445
99.4	7.4618	6.25428
99.5	7.4552	6.25411
99.6	7.4522	6.25394
99.7	7.4502	6.25377
99.8	7.4528	6.2536
99.9	7.4462	6.25343
100	7.4426	6.25326
100.1	7.4446	6.25309
100.2	7.4461	6.25292
100.3	7.4482	6.25276
100.4	7.4473	6.25259
100.5	7.4446	6.25242
100.6	7.4404	6.25225
100.7	7.4352	6.25208
100.8	7.4328	6.25191
100.9	7.4367	6.25174
101	7.4354	6.25157
101.1	7.4267	6.2514
101.2	7.4359	6.25123
101.3	7.4397	6.25106
101.4	7.4395	6.25089
101.5	7.4471	6.25072
101.6	7.4495	6.25055
101.7	7.4478	6.25038
101.8	7.4465	6.25021
101.9	7.4446	6.25004
102	7.4453	6.24987
102.1	7.4479	6.2497
102.2	7.4512	6.24953
102.3	7.4522	6.24936
102.4	7.4477	6.24919
102.5	7.4469	6.24902
102.6	7.448	6.24885
102.7	7.4474	6.24868
102.8	7.4463	6.24851
102.9	7.4442	6.24834
103	7.449	6.24817
103.1	7.4447	6.248
103.2	7.4487	6.24783
103.3	7.4475	6.24766
103.4	7.445	6.24749
103.5	7.4472	6.24732
103.6	7.4448	6.24715
103.7	7.442	6.24698
103.8	7.4473	6.24681
103.9	7.4529	6.24664
104	7.4535	6.24647
104.1	7.446	6.2463
104.2	7.445	6.24613
104.3	7.4459	6.24596
104.4	7.4435	6.24579
104.5	7.4426	6.24562
104.6	7.44	6.24545
104.7	7.4405	6.24528
104.8	7.4395	6.24512
104.9	7.4416	6.24495
105	7.4409	6.24478
105.1	7.4428	6.24461
105.2	7.442	6.24444
105.3	7.4398	6.24427
105.4	7.4404	6.2441
105.5	7.4423	6.24393
105.6	7.4425	6.24376
105.7	7.4382	6.24359
105.8	7.4381	6.24342
105.9	7.4319	6.24325
106	7.4346	6.24308
106.1	7.4336	6.24291
106.2	7.4294	6.24274
106.3	7.4298	6.24257
106.4	7.4316	6.2424
106.5	7.4329	6.24223
106.6	7.4349	6.24206
106.7	7.4339	6.24189
106.8	7.4333	6.24172
106.9	7.4334	6.24155
107	7.4304	6.24138
107.1	7.4314	6.24121
107.2	7.4329	6.24104
107.3	7.4332	6.24087
107.4	7.4347	6.24071
107.5	7.4363	6.24054
107.6	7.4296	6.24037
107.7	7.4263	6.2402
107.8	7.4243	6.24003
107.9	7.4233	6.23986
108	7.4243	6.23969
108.1	7.4229	6.23952
108.2	7.4241	6.23935
108.3	7.4212	6.23918
108.4	7.4193	6.23901
108.5	7.4238	6.23884
108.6	7.4226	6.23867
108.7	7.4226	6.2385
108.8	7.4218	6.23833
108.9	7.4196	6.23816
109	7.4181	6.23799
109.1	7.415	6.23782
109.2	7.4127	6.23765
109.3	7.4104	6.23748
109.4	7.4103	6.23732
109.5	7.4119	6.23715
109.6	7.407	6.23698
109.7	7.4088	6.23681
109.8	7.4153	6.23664
109.9	7.4134	6.23647
110	7.4067	6.2363
110.1	7.4047	6.23613
110.2	7.4073	6.23596
110.3	7.4029	6.23579
110.4	7.404	6.23562
110.5	7.4018	6.23545
110.6	7.3994	6.23528
110.7	7.3989	6.23511
110.8	7.3972	6.23494
110.9	7.4002	6.23477
111	7.4004	6.2346
111.1	7.3968	6.23443
111.2	7.3974	6.23427
111.3	7.3982	6.2341
111.4	7.3982	6.23393
111.5	7.3972	6.23376
111.6	7.3959	6.23359
111.7	7.39	6.23342
111.8	7.3882	6.23325
111.9	7.3845	6.23308
112	7.3834	6.23291
112.1	7.3816	6.23274
112.2	7.3817	6.23257
112.3	7.3831	6.2324
112.4	7.3788	6.23223
112.5	7.3758	6.23206
112.6	7.3783	6.23189
112.7	7.3792	6.23173
112.8	7.3813	6.23156
112.9	7.3809	6.23139
113	7.3803	6.23122
113.1	7.3823	6.23105
113.2	7.3807	6.23088
113.3	7.3876	6.23071
113.4	7.3831	6.23054
113.5	7.3793	6.23037
113.6	7.3802	6.2302
113.7	7.3838	6.23003
113.8	7.3813	6.22986
113.9	7.3888	6.22969
114	7.374	6.22952
114.1	7.373	6.22936
114.2	7.3714	6.22919
114.3	7.3719	6.22902
114.4	7.3729	6.22885
114.5	7.3713	6.22868
114.6	7.3667	6.22851
114.7	7.3614	6.22834
114.8	7.3606	6.22817
114.9	7.3668	6.228
115	7.3666	6.22783
115.1	7.3662	6.22766
115.2	7.3769	6.22749
115.3	7.3692	6.22732
115.4	7.3594	6.22716
115.5	7.3676	6.22699
115.6	7.3768	6.22682
115.7	7.3858	6.22665
115.8	7.3816	6.22648
115.9	7.3858	6.22631
116	7.3888	6.22614
116.1	7.3858	6.22597
116.2		6.2258
116.3		6.22563
116.4		6.22546
116.5		6.22529
116.6		6.22513
116.7		6.22496
116.8		6.22479
116.9		6.22462
117		6.22462
117.1		6.24519
117.2		6.26576
117.3		6.28632
117.4		6.30688
117.5		6.32744
117.6		6.34799
117.7		6.36854
117.8		6.38908
117.9		6.40962
118		6.43015
118.1		6.45069
118.2		6.47121
118.3		6.49173
118.4		6.51225
118.5		6.53277
118.6		6.55328
118.7	10.468	6.57378
118.8	10.468	6.59428
118.9	10.4481	6.61478
119	10.468	6.63527
119.1	10.468	6.65576
119.2	10.468	6.67625
119.3	10.468	6.69673
119.4	10.468	6.7172
119.5	10.5985	6.73768
119.6	10.6017	6.75815
119.7	10.6269	6.77861
119.8	10.6404	6.79907
119.9	10.6627	6.81953
120	10.6913	6.83998
120.1	10.7141	6.86043
120.2	10.721	6.88087
120.3	10.7327	6.90131
120.4	10.766	6.92174
120.5	10.8084	6.94218
120.6	10.809	6.9626
120.7	10.8197	6.98303
120.8	10.8357	7.00344
120.9	10.8449	7.02386
121	10.8576	7.04427
121.1	10.8608	7.06468
121.2	10.8699	7.08508
121.3	10.8788	7.10548
121.4	10.8877	7.12587
121.5	10.9051	7.14626
121.6	10.9168	7.16665
121.7	10.9359	7.18703
121.8	10.9475	7.2074
121.9	10.9627	7.22778
122	10.9776	7.24815
122.1	10.9909	7.26852
122.2	11.0076	7.28888
122.3	11.0251	7.30923
122.4	11.0519	7.32958
122.5	11.072	7.34993
122.6	11.0897	7.37028
122.7	11.1051	7.39062
122.8	11.1228	7.41095
122.9	11.1368	7.43129
123	11.1497	7.45162
123.1	11.1625	7.47194
123.2	11.177	7.49226
123.3	11.1961	7.51257
123.4	11.2118	7.53289
123.5	11.2317	7.5532
123.6	11.2459	7.5735
123.7	11.2639	7.5938
123.8	11.2819	7.61409
123.9	11.2951	7.63438
124	11.3062	7.65467
124.1	11.3191	7.67496
124.2	11.3312	7.69524
124.3	11.3457	7.71551
124.4	11.3588	7.73578
124.5	11.3741	7.75605
124.6	11.3876	7.77631
124.7	11.4001	7.79657
124.8	11.4127	7.81682
124.9	11.422	7.83707
125	11.4365	7.85732
125.1	11.4524	7.87756
125.2	11.4705	7.8978
125.3	11.4883	7.91803
125.4	11.503	7.93826
125.5	11.5193	7.95849
125.6	11.5392	7.97871
125.7	11.5598	7.99893
125.8	11.5814	8.01914
125.9	11.6028	8.03935
126	11.6252	8.05955
126.1	11.6415	8.07976
126.2	11.6564	8.09995
126.3	11.6755	8.12014
126.4	11.6927	8.14033
126.5	11.7129	8.16052
126.6	11.7281	8.1807
126.7	11.7449	8.20088
126.8	11.7647	8.22105
126.9	11.7867	8.24122
127	11.803	8.26138
127.1	11.8198	8.28154
127.2	11.8397	8.3017
127.3	11.8567	8.32185
127.4	11.8755	8.342
127.5	11.8885	8.36214
127.6	11.9088	8.38228
127.7	11.9283	8.40242
127.8	11.9464	8.42255
127.9	11.9614	8.44268
128	11.9784	8.4628
128.1	11.9934	8.48292
128.2	12.0105	8.50304
128.3	12.031	8.52315
128.4	12.0495	8.54325
128.5	12.0732	8.56336
128.6	12.0953	8.58346
128.7	12.1162	8.60356
128.8	12.1342	8.62364
128.9	12.154	8.64373
129	12.1753	8.66381
129.1	12.1937	8.68389
129.2	12.215	8.70397
129.3	12.2354	8.72404
129.4	12.2516	8.7441
129.5	12.2646	8.76417
129.6	12.2849	8.78423
129.7	12.3009	8.80428
129.8	12.324	8.82433
129.9	12.3396	8.84438
130	12.3581	8.86442
130.1	12.3735	8.88446
130.2	12.3961	8.9045
130.3	12.4187	8.92452
130.4	12.438	8.94455
130.5	12.4582	8.96457
130.6	12.4798	8.98459
130.7	12.4974	9.00461
130.8	12.5174	9.02461
130.9	12.5435	9.04462
131	12.5642	9.06462
131.1	12.5868	9.08462
131.2	12.6068	9.10462
131.3	12.6228	9.1246
131.4	12.6402	9.14459
131.5	12.6652	9.16457
131.6	12.6899	9.18455
131.7	12.7083	9.20453
131.8	12.7258	9.22449
131.9	12.7436	9.24446
132	12.7591	9.26442
132.1	12.7791	9.28438
132.2	12.8013	9.30433
132.3	12.8213	9.32428
132.4	12.8414	9.34422
132.5	12.8599	9.36417
132.6	12.8767	9.38411
132.7	12.8979	9.40404
132.8	12.9221	9.42396
132.9	12.9404	9.44389
133	12.96	9.46381
133.1	12.9777	9.48373
133.2	12.9982	9.50365
133.3	13.0131	9.52355
133.4	13.0307	9.54346
133.5	13.0507	9.56336
133.6	13.0717	9.58326
133.7	13.0914	9.60315
133.8	13.1106	9.62303
133.9	13.1279	9.64292
134	13.1481	9.6628
134.1	13.1674	9.68268
134.2	13.1889	9.70256
134.3	13.21	9.72242
134.4	13.2291	9.74229
134.5	13.2478	9.76215
134.6	13.2655	9.78201
134.7	13.2848	9.80186
134.8	13.3076	9.8217
134.9	13.3266	9.84155
135	13.3434	9.86139
135.1	13.3615	9.88123
135.2	13.3821	9.90106
135.3	13.397	9.92089
135.4	13.4146	9.94071
135.5	13.4355	9.96054
135.6	13.4606	9.98035
135.7	13.4818	10.0002
135.8	13.502	10.02
135.9	13.5206	10.0398
136	13.5432	10.0596
136.1	13.5649	10.0794
136.2	13.5864	10.0992
136.3	13.6045	10.119
136.4	13.6237	10.1387
136.5	13.6427	10.1585
136.6	13.6596	10.1783
136.7	13.6767	10.1981
136.8	13.6957	10.2178
136.9	13.7146	10.2376
137	13.7298	10.2574
137.1	13.7501	10.2771
137.2	13.7704	10.2969
137.3	13.7926	10.3166
137.4	13.8135	10.3364
137.5	13.8339	10.3561
137.6	13.8499	10.3758
137.7	13.8666	10.3956
137.8	13.8872	10.4153
137.9	13.9073	10.435
138	13.9285	10.4548
138.1	13.947	10.4745
138.2	13.965	10.4942
138.3	13.9798	10.5139
138.4	13.9972	10.5336
138.5	14.0166	10.5533
138.6	14.0377	10.573
138.7	14.0583	10.5927
138.8	14.0775	10.6124
138.9	14.0935	10.6321
139	14.1137	10.6517
139.1	14.1307	10.6714
139.2	14.15	10.6911
139.3	14.1682	10.7108
139.4	14.193	10.7304
139.5	14.2146	10.7501
139.6	14.2367	10.7697
139.7	14.2587	10.7894
139.8	14.2788	10.809
139.9	14.2976	10.8287
[truncated: 10,080 more rows]

## Sheet: M1R-mMM1-10
Run 1; Ch 5; Fc 2-1; Cy 4; M1; Conc 7.8125 15.625 31.25 62.5 125 nM_X	Run 1; Ch 5; Fc 2-1; Cy 4; M1; Conc 7.8125 15.625 31.25 62.5 125 nM_Y	Run 1; Ch 5; Fc 2-1; Cy 4; M1; Conc 7.8125 15.625 31.25 62.5 125 nM; Fitted_X	Run 1; Ch 5; Fc 2-1; Cy 4; M1; Conc 7.8125 15.625 31.25 62.5 125 nM; Fitted_Y
-60	0.3407	-60	0
-59.9	0.3399	-59.9	0
-59.8	0.3398	-59.8	0
-59.7	0.3394	-59.7	0
-59.6	0.341301	-59.6	0
-59.5	0.3377	-59.5	0
-59.4	0.3344	-59.4	0
-59.3	0.3357	-59.3	0
-59.2	0.3364	-59.2	0
-59.1	0.3349	-59.1	0
-59	0.3311	-59	0
-58.9	0.3342	-58.9	0
-58.8	0.335	-58.8	0
-58.7	0.331	-58.7	0
-58.6	0.325901	-58.6	0
-58.5	0.3236	-58.5	0
-58.4	0.3191	-58.4	0
-58.3	0.3214	-58.3	0
-58.2	0.3171	-58.2	0
-58.1	0.313201	-58.1	0
-58	0.3112	-58	0
-57.9	0.3057	-57.9	0
-57.8	0.3046	-57.8	0
-57.7	0.2992	-57.7	0
-57.6	0.2933	-57.6	0
-57.5	0.2957	-57.5	0
-57.4	0.2972	-57.4	0
-57.3	0.2984	-57.3	0
-57.2	0.2927	-57.2	0
-57.1	0.287001	-57.1	0
-57	0.2867	-57	0
-56.9	0.2834	-56.9	0
-56.8	0.2785	-56.8	0
-56.7	0.2829	-56.7	0
-56.6	0.281301	-56.6	0
-56.5	0.2867	-56.5	0
-56.4	0.2863	-56.4	0
-56.3	0.2999	-56.3	0
-56.2	0.3077	-56.2	0
-56.1	0.3126	-56.1	0
-56	0.3147	-56	0
-55.9	0.3093	-55.9	0
-55.8	0.3096	-55.8	0
-55.7	0.3096	-55.7	0
-55.6	0.308101	-55.6	0
-55.5	0.3089	-55.5	0
-55.4	0.3013	-55.4	0
-55.3	0.295	-55.3	0
-55.2	0.2874	-55.2	0
-55.1	0.290601	-55.1	0
-55	0.287	-55	0
-54.9	0.2869	-54.9	0
-54.8	0.2826	-54.8	0
-54.7	0.2776	-54.7	0
-54.6	0.268102	-54.6	0
-54.5	0.2645	-54.5	0
-54.4	0.2556	-54.4	0
-54.3	0.246	-54.3	0
-54.2	0.2365	-54.2	0
-54.1	0.230301	-54.1	0
-54	0.2181	-54	0
-53.9	0.2135	-53.9	0
-53.8	0.2161	-53.8	0
-53.7	0.2094	-53.7	0
-53.6	0.204801	-53.6	0
-53.5	0.2044	-53.5	0
-53.4	0.1986	-53.4	0
-53.3	0.1942	-53.3	0
-53.2	0.1852	-53.2	0
-53.1	0.184701	-53.1	0
-53	0.1868	-53	0
-52.9	0.1817	-52.9	0
-52.8	0.1789	-52.8	0
-52.7	0.1746	-52.7	0
-52.6	0.169401	-52.6	0
-52.5	0.1686	-52.5	0
-52.4	0.1647	-52.4	0
-52.3	0.1563	-52.3	0
-52.2	0.1587	-52.2	0
-52.1	0.166599	-52.1	0
-52	0.1762	-52	0
-51.9	0.174	-51.9	0
-51.8	0.1818	-51.8	0
-51.7	0.1837	-51.7	0
-51.6	0.1826	-51.6	0
-51.5	0.1867	-51.5	0
-51.4	0.195	-51.4	0
-51.3	0.203	-51.3	0
-51.2	0.2083	-51.2	0
-51.1	0.199701	-51.1	0
-51	0.198	-51	0
-50.9	0.199	-50.9	0
-50.8	0.1899	-50.8	0
-50.7	0.1877	-50.7	0
-50.6	0.183601	-50.6	0
-50.5	0.1792	-50.5	0
-50.4	0.1791	-50.4	0
-50.3	0.1776	-50.3	0
-50.2	0.1715	-50.2	0
-50.1	0.1714	-50.1	0
-50	0.1687	-50	0
-49.9	0.1646	-49.9	0
-49.8	0.1685	-49.8	0
-49.7	0.1709	-49.7	0
-49.6	0.1704	-49.6	0
-49.5	0.1685	-49.5	0
-49.4	0.1709	-49.4	0
-49.3	0.1701	-49.3	0
-49.2	0.1695	-49.2	0
-49.1	0.1768	-49.1	0
-49	0.1772	-49	0
-48.9	0.1819	-48.9	0
-48.8	0.18	-48.8	0
-48.7	0.1831	-48.7	0
-48.6	0.1836	-48.6	0
-48.5	0.1805	-48.5	0
-48.4	0.1867	-48.4	0
-48.3	0.1821	-48.3	0
-48.2	0.1772	-48.2	0
-48.1	0.173801	-48.1	0
-48	0.1724	-48	0
-47.9	0.1675	-47.9	0
-47.8	0.1236	-47.8	0
-47.7	0.1105	-47.7	0
-47.6	0.0696006	-47.6	0
-47.5	0.145	-47.5	0
-47.4	0.1485	-47.4	0
-47.3	0.1417	-47.3	0
-47.2	0.1379	-47.2	0
-47.1	0.133501	-47.1	0
-47	0.1322	-47	0
-46.9	0.1293	-46.9	0
-46.8	0.13	-46.8	0
-46.7	0.1271	-46.7	0
-46.6	0.124601	-46.6	0
-46.5	0.1281	-46.5	0
-46.4	0.1301	-46.4	0
-46.3	0.1301	-46.3	0
-46.2	0.1307	-46.2	0
-46.1	0.1309	-46.1	0
-46	0.1314	-46	0
-45.9	0.1555	-45.9	0
-45.8	0.1598	-45.8	0
-45.7	0.1425	-45.7	0
-45.6	0.0947067	-45.6	0
-45.5	0.0681001	-45.5	0
-45.4	0.0596	-45.4	0
-45.3	0.1008	-45.3	0
-45.2	0.1121	-45.2	0
-45.1	0.123499	-45.1	0
-45	0.1289	-45	0
-44.9	0.1185	-44.9	0
-44.8	0.0708001	-44.8	0
-44.7	0.0692001	-44.7	0
-44.6	0.0691993	-44.6	0
-44.5	0.0764	-44.5	0
-44.4	0.0714001	-44.4	0
-44.3	0.118	-44.3	0
-44.2	0.1224	-44.2	0
-44.1	0.114095	-44.1	0
-44	0.1008	-44	0
-43.9	0.0991001	-43.9	0
-43.8	0.0885	-43.8	0
-43.7	0.0832	-43.7	0
-43.6	0.0752993	-43.6	0
-43.5	0.0792999	-43.5	0
-43.4	0.0926999	-43.4	0
-43.3	0.1009	-43.3	0
-43.2	0.0999999	-43.2	0
-43.1	0.105299	-43.1	0
-43	0.1161	-43	0
-42.9	0.1431	-42.9	0
-42.8	0.1321	-42.8	0
-42.7	0.0981001	-42.7	0
-42.6	0.0855995	-42.6	0
-42.5	0.0775	-42.5	0
-42.4	0.0297	-42.4	0
-42.3	0.0172001	-42.3	0
-42.2	0.00519999	-42.2	0
-42.1	-0.0369965	-42.1	0
-42	-0.0598	-42	0
-41.9	-0.0823999	-41.9	0
-41.8	-0.0945	-41.8	0
-41.7	-0.0999001	-41.7	0
-41.6	-0.111198	-41.6	0
-41.5	-0.14	-41.5	0
-41.4	-0.1369	-41.4	0
-41.3	-0.1423	-41.3	0
-41.2	-0.1739	-41.2	0
-41.1	-0.276882	-41.1	0
-41	-0.0928999	-41	0
-40.9	-0.2325	-40.9	0
-40.8	-0.4727	-40.8	0
-40.7	-0.4291	-40.7	0
-40.6	0.335614	-40.6	0
-40.5	0.4205	-40.5	0
-40.4	0.653	-40.4	0
-40.3	-0.5715	-40.3	0
-40.2	-1.1574	-40.2	0
-40.1	-1.45697	-40.1	0
-40	-0.4577	-40	0
-39.9	-2.4014	-39.9	0
-39.8	0.1087	-39.8	0
-39.7	-0.2872	-39.7	0
-39.6	-0.517399	-39.6	0
-39.5	-0.4776	-39.5	0
-39.4	-0.4893	-39.4	0
-39.3	-0.4656	-39.3	0
-39.2	-0.4805	-39.2	0
-39.1	-0.417808	-39.1	0
-39	-0.4492	-39	0
-38.9	-0.431	-38.9	0
-38.8	-0.4632	-38.8	0
-38.7	-0.4404	-38.7	0
-38.6	-0.567995	-38.6	0
-38.5	-0.476	-38.5	0
-38.4	-0.5342	-38.4	0
-38.3	-0.6092	-38.3	0
-38.2	-0.6438	-38.2	0
-38.1	-0.643797	-38.1	0
-38	-0.6779	-38	0
-37.9	-0.5958	-37.9	0
-37.8	-0.1749	-37.8	0
-37.7	0.1778	-37.7	0
-37.6	0.346583	-37.6	0
-37.5	0.4562	-37.5	0
-37.4	0.0333001	-37.4	0
-37.3	-0.0699001	-37.3	0
-37.2	-0.2133	-37.2	0
-37.1	-0.328298	-37.1	0
-37	-0.3271	-37	0
-36.9	-0.2852	-36.9	0
-36.8	-0.2455	-36.8	0
-36.7	-0.2334	-36.7	0
-36.6	-0.262296	-36.6	0
-36.5	-0.2547	-36.5	0
-36.4	-0.2955	-36.4	0
-36.3	-0.3128	-36.3	0
-36.2	-0.3337	-36.2	0
-36.1	-0.369895	-36.1	0
-36	-0.3792	-36	0
-35.9	-0.3608	-35.9	0
-35.8	-0.3374	-35.8	0
-35.7	-0.3538	-35.7	0
-35.6	-0.351997	-35.6	0
-35.5	-0.3578	-35.5	0
-35.4	-0.3594	-35.4	0
-35.3	-0.3623	-35.3	0
-35.2	-0.3602	-35.2	0
-35.1	-0.356797	-35.1	0
-35	-0.3519	-35	0
-34.9	-0.3594	-34.9	0
-34.8	-0.3601	-34.8	0
-34.7	-0.3546	-34.7	0
-34.6	-0.338899	-34.6	0
-34.5	-0.3313	-34.5	0
-34.4	-0.3311	-34.4	0
-34.3	-0.3335	-34.3	0
-34.2	-0.3327	-34.2	0
-34.1	-0.331698	-34.1	0
-34	-0.3314	-34	0
-33.9	-0.3297	-33.9	0
-33.8	-0.3299	-33.8	0
-33.7	-0.3275	-33.7	0
-33.6	-0.324898	-33.6	0
-33.5	-0.327	-33.5	0
-33.4	-0.3255	-33.4	0
-33.3	-0.3253	-33.3	0
-33.2	-0.3211	-33.2	0
-33.1	-0.320398	-33.1	0
-33	-0.3184	-33	0
-32.9	-0.3152	-32.9	0
-32.8	-0.3162	-32.8	0
-32.7	-0.3147	-32.7	0
-32.6	-0.315797	-32.6	0
-32.5	-0.3137	-32.5	0
-32.4	-0.3142	-32.4	0
-32.3	-0.3146	-32.3	0
-32.2	-0.3119	-32.2	0
-32.1	-0.315197	-32.1	0
-32	-0.3138	-32	0
-31.9	-0.3132	-31.9	0
-31.8	-0.3112	-31.8	0
-31.7	-0.3081	-31.7	0
-31.6	-0.303798	-31.6	0
-31.5	-0.3019	-31.5	0
-31.4	-0.2953	-31.4	0
-31.3	-0.2918	-31.3	0
-31.2	-0.291	-31.2	0
-31.1	-0.288498	-31.1	0
-31	-0.2897	-31	0
-30.9	-0.2873	-30.9	0
-30.8	-0.2866	-30.8	0
-30.7	-0.289	-30.7	0
-30.6	-0.292797	-30.6	0
-30.5	-0.2941	-30.5	0
-30.4	-0.292	-30.4	0
-30.3	-0.2877	-30.3	0
-30.2	-0.2874	-30.2	0
-30.1	-0.287297	-30.1	0
-30	-0.2835	-30	0
-29.9	-0.2841	-29.9	0
-29.8	-0.2858	-29.8	0
-29.7	-0.2842	-29.7	0
-29.6	-0.286498	-29.6	0
-29.5	-0.2882	-29.5	0
-29.4	-0.2961	-29.4	0
-29.3	-0.2992	-29.3	0
-29.2	-0.3054	-29.2	0
-29.1	-0.306398	-29.1	0
-29	-0.3072	-29	0
-28.9	-0.308	-28.9	0
-28.8	-0.3065	-28.8	0
-28.7	-0.3098	-28.7	0
-28.6	-0.311098	-28.6	0
-28.5	-0.316	-28.5	0
-28.4	-0.3191	-28.4	0
-28.3	-0.3182	-28.3	0
-28.2	-0.3215	-28.2	0
-28.1	-0.320798	-28.1	0
-28	-0.3221	-28	0
-27.9	-0.3242	-27.9	0
-27.8	-0.3262	-27.8	0
-27.7	-0.3291	-27.7	0
-27.6	-0.330298	-27.6	0
-27.5	-0.3288	-27.5	0
-27.4	-0.3274	-27.4	0
-27.3	-0.3309	-27.3	0
-27.2	-0.333	-27.2	0
-27.1	-0.331698	-27.1	0
-27	-0.3317	-27	0
-26.9	-0.3315	-26.9	0
-26.8	-0.3326	-26.8	0
-26.7	-0.3334	-26.7	0
-26.6	-0.333298	-26.6	0
-26.5	-0.3304	-26.5	0
-26.4	-0.3269	-26.4	0
-26.3	-0.3214	-26.3	0
-26.2	-0.3188	-26.2	0
-26.1	-0.318799	-26.1	0
-26	-0.3175	-26	0
-25.9	-0.3185	-25.9	0
-25.8	-0.3171	-25.8	0
-25.7	-0.3158	-25.7	0
-25.6	-0.314798	-25.6	0
-25.5	-0.3153	-25.5	0
-25.4	-0.3133	-25.4	0
-25.3	-0.3152	-25.3	0
-25.2	-0.3141	-25.2	0
-25.1	-0.310799	-25.1	0
-25	-0.3117	-25	0
-24.9	-0.3085	-24.9	0
-24.8	-0.3047	-24.8	0
-24.7	-0.2996	-24.7	0
-24.6	-0.298598	-24.6	0
-24.5	-0.2969	-24.5	0
-24.4	-0.2953	-24.4	0
-24.3	-0.2953	-24.3	0
-24.2	-0.2958	-24.2	0
-24.1	-0.293399	-24.1	0
-24	-0.2908	-24	0
-23.9	-0.2907	-23.9	0
-23.8	-0.2941	-23.8	0
-23.7	-0.2939	-23.7	0
-23.6	-0.292198	-23.6	0
-23.5	-0.2898	-23.5	0
-23.4	-0.2898	-23.4	0
-23.3	-0.2861	-23.3	0
-23.2	-0.2821	-23.2	0
-23.1	-0.274099	-23.1	0
-23	-0.2705	-23	0
-22.9	-0.2654	-22.9	0
-22.8	-0.2592	-22.8	0
-22.7	-0.2594	-22.7	0
-22.6	-0.259498	-22.6	0
-22.5	-0.2585	-22.5	0
-22.4	-0.2574	-22.4	0
-22.3	-0.2515	-22.3	0
-22.2	-0.2461	-22.2	0
-22.1	-0.237399	-22.1	0
-22	-0.2232	-22	0
-21.9	-0.2159	-21.9	0
-21.8	-0.2087	-21.8	0
-21.7	-0.2093	-21.7	0
-21.6	-0.215598	-21.6	0
-21.5	-0.2154	-21.5	0
-21.4	-0.206	-21.4	0
-21.3	-0.209	-21.3	0
-21.2	-0.211	-21.2	0
-21.1	-0.214298	-21.1	0
-21	-0.2157	-21	0
-20.9	-0.2143	-20.9	0
-20.8	-0.2174	-20.8	0
-20.7	-0.2171	-20.7	0
-20.6	-0.213599	-20.6	0
-20.5	-0.2102	-20.5	0
-20.4	-0.2073	-20.4	0
-20.3	-0.2042	-20.3	0
-20.2	-0.1919	-20.2	0
-20.1	-0.1846	-20.1	0
-20	-0.1797	-20	0
-19.9	-0.1808	-19.9	0
-19.8	-0.1777	-19.8	0
-19.7	-0.1835	-19.7	0
-19.6	-0.180699	-19.6	0
-19.5	-0.1811	-19.5	0
-19.4	-0.1733	-19.4	0
-19.3	-0.1683	-19.3	0
-19.2	-0.164	-19.2	0
-19.1	-0.163998	-19.1	0
-19	-0.1619	-19	0
-18.9	-0.157	-18.9	0
-18.8	-0.1554	-18.8	0
-18.7	-0.1537	-18.7	0
-18.6	-0.153201	-18.6	0
-18.5	-0.1565	-18.5	0
-18.4	-0.1559	-18.4	0
-18.3	-0.1492	-18.3	0
-18.2	-0.1542	-18.2	0
-18.1	-0.162699	-18.1	0
-18	-0.1661	-18	0
-17.9	-0.1635	-17.9	0
-17.8	-0.1574	-17.8	0
-17.7	-0.1524	-17.7	0
-17.6	-0.1532	-17.6	0
-17.5	-0.1544	-17.5	0
-17.4	-0.1408	-17.4	0
-17.3	-0.1297	-17.3	0
-17.2	-0.12	-17.2	0
-17.1	-0.1165	-17.1	0
-17	-0.1291	-17	0
-16.9	-0.13	-16.9	0
-16.8	-0.1252	-16.8	0
-16.7	-0.1154	-16.7	0
-16.6	-0.1125	-16.6	0
-16.5	-0.113	-16.5	0
-16.4	-0.1127	-16.4	0
-16.3	-0.1159	-16.3	0
-16.2	-0.1053	-16.2	0
-16.1	-0.103901	-16.1	0
-16	-0.0968	-16	0
-15.9	-0.0903	-15.9	0
-15.8	-0.0721	-15.8	0
-15.7	-0.0719	-15.7	0
-15.6	-0.0545	-15.6	0
-15.5	-0.0573	-15.5	0
-15.4	-0.0735	-15.4	0
-15.3	-0.0533	-15.3	0
-15.2	-0.0531	-15.2	0
-15.1	-0.0478991	-15.1	0
-15	-0.0492	-15	0
-14.9	-0.0498	-14.9	0
-14.8	-0.0506	-14.8	0
-14.7	-0.0451	-14.7	0
-14.6	-0.041999	-14.6	0
-14.5	-0.0379	-14.5	0
-14.4	-0.0356	-14.4	0
-14.3	-0.0301	-14.3	0
-14.2	-0.0286	-14.2	0
-14.1	-0.0241986	-14.1	0
-14	-0.0249	-14	0
-13.9	-0.0286	-13.9	0
-13.8	-0.0371	-13.8	0
-13.7	-0.0315	-13.7	0
-13.6	-0.030998	-13.6	0
-13.5	-0.0296	-13.5	0
-13.4	-0.033	-13.4	0
-13.3	-0.0326	-13.3	0
-13.2	-0.0307	-13.2	0
-13.1	-0.0259998	-13.1	0
-13	-0.0158	-13	0
-12.9	-0.0147	-12.9	0
-12.8	-0.016	-12.8	0
-12.7	-0.0243	-12.7	0
-12.6	-0.0309967	-12.6	0
-12.5	-0.0414	-12.5	0
-12.4	-0.0403	-12.4	0
-12.3	-0.0371	-12.3	0
-12.2	-0.0364	-12.2	0
-12.1	-0.034898	-12.1	0
-12	-0.0409	-12	0
-11.9	-0.044	-11.9	0
-11.8	-0.0462	-11.8	0
-11.7	-0.0399	-11.7	0
-11.6	-0.0321991	-11.6	0
-11.5	-0.0349	-11.5	0
-11.4	-0.0444	-11.4	0
-11.3	-0.0513	-11.3	0
-11.2	-0.0543	-11.2	0
-11.1	-0.0543986	-11.1	0
-11	-0.0511	-11	0
-10.9	-0.0496	-10.9	0
-10.8	-0.0477	-10.8	0
-10.7	-0.0425	-10.7	0
-10.6	-0.0424983	-10.6	0
-10.5	-0.039	-10.5	0
-10.4	-0.0408	-10.4	0
-10.3	-0.0412	-10.3	0
-10.2	-0.0416	-10.2	0
-10.1	-0.0429982	-10.1	0
-10	-0.0481	-10	0
-9.89999	-0.0483	-9.89999	0
-9.8	-0.0502	-9.8	0
-9.7	-0.0502	-9.7	0
-9.60001	-0.0577974	-9.60001	0
-9.5	-0.0565	-9.5	0
-9.39999	-0.0614	-9.39999	0
-9.3	-0.0697	-9.3	0
-9.2	-0.0739	-9.2	0
-9.10001	-0.0733986	-9.10001	0
-9	-0.0748	-9	0
-8.89999	-0.0736	-8.89999	0
-8.8	-0.0673	-8.8	0
-8.7	-0.0583	-8.7	0
-8.60001	-0.0538002	-8.60001	0
-8.5	-0.0501	-8.5	0
-8.39999	-0.0481	-8.39999	0
-8.3	-0.037	-8.3	0
-8.2	-0.0393	-8.2	0
-8.10001	-0.0379996	-8.10001	0
-8	-0.0408	-8	0
-7.89999	-0.0355	-7.89999	0
-7.8	-0.0294	-7.8	0
-7.7	-0.0271	-7.7	0
-7.60001	-0.0206	-7.60001	0
-7.5	-0.0232	-7.5	0
-7.39999	-0.0216	-7.39999	0
-7.3	-0.0216	-7.3	0
-7.2	-0.0233	-7.2	0
-7.10001	-0.0247988	-7.10001	0
-7	-0.0187	-7	0
-6.89999	-0.01	-6.89999	0
-6.8	-0.0062	-6.8	0
-6.7	-0.0056	-6.7	0
-6.60001	-0.00749906	-6.60001	0
-6.5	-0.0095	-6.5	0
-6.39999	-0.0053	-6.39999	0
-6.3	-0.000400001	-6.3	0
-6.2	0.0029	-6.2	0
-6.10001	0.00660037	-6.10001	0
-6	0.0091	-6	0
-5.89999	0.009	-5.89999	0
-5.8	0.0054	-5.8	0
-5.7	0.0058	-5.7	0
-5.60001	0.00770076	-5.60001	0
-5.5	0.0109	-5.5	0
-5.39999	0.0094	-5.39999	0
-5.3	0.0063	-5.3	0
-5.2	0.0053	-5.2	0
-5.10001	0.00620066	-5.10001	0
-5	-0.0003	-5	0
-4.89999	-0.0038	-4.89999	0
-4.8	-0.0033	-4.8	0
-4.7	-0.0012	-4.7	0
-4.60001	-0.00469892	-4.60001	0
-4.5	-0.006	-4.5	0
-4.39999	-0.0061	-4.39999	0
-4.3	-0.0079	-4.3	0
-4.2	-0.0093	-4.2	0
-4.10001	-0.0070993	-4.10001	0
-4	-0.0087	-4	0
-3.89999	-0.0071	-3.89999	0
-3.8	-0.0092	-3.8	0
-3.7	-0.0135	-3.7	0
-3.60001	-0.0130991	-3.60001	0
-3.5	-0.0087	-3.5	0
-3.39999	-0.0044	-3.39999	0
-3.3	-0.0128	-3.3	0
-3.2	-0.0169	-3.2	0
-3.10001	-0.0180991	-3.10001	0
-3	-0.0144	-3	0
-2.89999	-0.0166	-2.89999	0
-2.8	-0.0165	-2.8	0
-2.7	-0.011	-2.7	0
-2.60001	-0.0119989	-2.60001	0
-2.5	-0.0102	-2.5	0
-2.39999	-0.0174	-2.39999	0
-2.3	-0.0167	-2.3	0
-2.2	-0.0227	-2.2	0
-2.10001	-0.0181001	-2.10001	0
-2	-0.0286	-2	0
-1.89999	-0.0363	-1.89999	0
-1.8	-0.0377	-1.8	0
-1.7	-0.045	-1.7	0
-1.60001	-0.0581985	-1.60001	0
-1.5	-0.0686	-1.5	0
-1.39999	-0.0703	-1.39999	0
-1.3	-0.0731996	-1.3	0
-1.2	-0.0703	-1.2	0
-1.10001	-0.0686	-1.10001	0
-1	-0.0686	-1	0
-0.899994	-0.0703	-0.899994	0
-0.800003	-0.0712	-0.800003	0
-0.699997		-0.699997	0
-0.600006		-0.600006	0
-0.5		-0.5	0
-0.399994		-0.399994	0
-0.300003		-0.300003	0
-0.199997		-0.199997	0
-0.100006		-0.100006	0
0		0	0
0.100006		0.100006	0
0.199997		0.199997	0.00860992
0.300003		0.300003	0.0172188
0.399994		0.399994	0.0258241
0.5		0.5	0.0344283
0.600006		0.600006	0.0430302
0.699997		0.699997	0.0516285
0.800003		0.800003	0.0602258
0.899994		0.899994	0.0688194
1		1	0.077412
1.10001		1.10001	0.0860022
1.2		1.2	0.0945888
1.3		1.3	0.103174
1.39999		1.39999	0.111756
1.5		1.5	0.120337
1.60001		1.60001	0.128916
1.7		1.7	0.137491
1.8	-1.1376	1.8	0.146065
1.89999	-1.25455	1.89999	0.154635
2	-1.5162	2	0.163205
2.10001	-1.5553	2.10001	0.171772
2.2	-1.64657	2.2	0.180335
2.3	-1.7305	2.3	0.188897
2.39999	-1.7305	2.39999	0.197456
2.5	-1.9028	2.5	0.206014
2.60001	-1.9952	2.60001	0.214569
2.7	-1.9466	2.7	0.223121
2.8	-1.7346	2.8	0.231672
2.89999	-1.95023	2.89999	0.240219
3	-1.9616	3	0.248765
3.10001	-2.0085	3.10001	0.257308
3.2	-2.008	3.2	0.265849
3.3	-2.0125	3.3	0.274388
3.39999	-2.07971	3.39999	0.282923
3.5	-2.061	3.5	0.291458
3.60001	-2.0666	3.60001	0.29999
3.7	-2.1141	3.7	0.308518
3.8	-2.0731	3.8	0.317046
3.89999	-2.07341	3.89999	0.32557
4	-2.0694	4	0.334093
4.10001	-2.0846	4.10001	0.342613
4.2	-2.0882	4.2	0.35113
4.3	-2.0886	4.3	0.359646
4.39999	-2.05601	4.39999	0.368158
4.5	-2.0327	4.5	0.37667
4.60001	-2.0208	4.60001	0.385179
4.7	-2.0066	4.7	0.393684
4.8	-2.0094	4.8	0.402188
4.89999	-1.9936	4.89999	0.410689
5	-1.9804	5	0.419189
5.10001	-1.962	5.10001	0.427686
5.2	-1.9539	5.2	0.43618
5.3	-1.9452	5.3	0.444673
5.39999	-1.9316	5.39999	0.453162
5.5	-1.9154	5.5	0.46165
5.60001	-1.8982	5.60001	0.470136
5.7	-1.8885	5.7	0.478618
5.8	-1.8643	5.8	0.4871
5.89999	-1.852	5.89999	0.495577
6	-1.8392	6	0.504054
6.10001	-1.8274	6.10001	0.512528
6.2	-1.8176	6.2	0.520999
6.3	-1.8091	6.3	0.529468
6.39999	-1.7927	6.39999	0.537934
6.5	-1.7769	6.5	0.5464
6.60001	-1.761	6.60001	0.554862
6.7	-1.7492	6.7	0.563321
6.8	-1.7366	6.8	0.57178
6.89999	-1.7216	6.89999	0.580234
7	-1.7095	7	0.588688
7.10001	-1.6928	7.10001	0.597139
7.2	-1.6774	7.2	0.605586
7.3	-1.661	7.3	0.614033
7.39999	-1.6477	7.39999	0.622476
7.5	-1.6332	7.5	0.630918
7.60001	-1.6212	7.60001	0.639358
7.7	-1.6038	7.7	0.647794
7.8	-1.5883	7.8	0.656229
7.89999	-1.5684	7.89999	0.66466
8	-1.551	8	0.673091
8.10001	-1.534	8.10001	0.681519
8.2	-1.5205	8.2	0.689944
8.3	-1.5092	8.3	0.698367
8.39999	-1.4949	8.39999	0.706787
8.5	-1.4804	8.5	0.715206
8.60001	-1.4677	8.60001	0.723623
8.7	-1.4518	8.7	0.732036
8.8	-1.4371	8.8	0.740448
8.89999	-1.4236	8.89999	0.748856
9	-1.4093	9	0.757264
9.10001	-1.3882	9.10001	0.765669
9.2	-1.372	9.2	0.77407
9.3	-1.3576	9.3	0.782471
9.39999	-1.3453	9.39999	0.790868
9.5	-1.3354	9.5	0.799264
9.60001	-1.3247	9.60001	0.807658
9.7	-1.3139	9.7	0.816048
9.8	-1.2973	9.8	0.824437
9.89999	-1.2833	9.89999	0.832822
10	-1.2674	10	0.841207
10.1	-1.2543	10.1	0.849589
10.2	-1.2395	10.2	0.857968
10.3	-1.2246	10.3	0.866345
10.4	-1.2088	10.4	0.874719
10.5	-1.1932	10.5	0.883092
10.6	-1.1739	10.6	0.891463
10.7	-1.1611	10.7	0.89983
10.8	-1.1494	10.8	0.908196
10.9	-1.1372	10.9	0.916559
11	-1.1215	11	0.92492
11.1	-1.1102	11.1	0.93328
11.2	-1.0983	11.2	0.941635
11.3	-1.0887	11.3	0.94999
11.4	-1.0709	11.4	0.958341
11.5	-1.0586	11.5	0.966691
11.6	-1.0417	11.6	0.975039
11.7	-1.0233	11.7	0.983383
11.8	-1.0106	11.8	0.991726
11.9	-0.992501	11.9	1.00007
12	-0.9775	12	1.0084
12.1	-0.9633	12.1	1.01674
12.2	-0.9514	12.2	1.02507
12.3	-0.9371	12.3	1.03341
12.4	-0.9277	12.4	1.04173
12.5	-0.9172	12.5	1.05006
12.6	-0.8984	12.6	1.05839
12.7	-0.8797	12.7	1.06671
12.8	-0.8687	12.8	1.07503
12.9	-0.8569	12.9	1.08334
13	-0.846	13	1.09166
13.1	-0.8281	13.1	1.09997
13.2	-0.8152	13.2	1.10828
13.3	-0.8027	13.3	1.11659
13.4	-0.7886	13.4	1.1249
13.5	-0.7746	13.5	1.1332
13.6	-0.7615	13.6	1.1415
13.7	-0.7494	13.7	1.1498
13.8	-0.7355	13.8	1.1581
13.9	-0.7187	13.9	1.16639
14	-0.7082	14	1.17469
14.1	-0.6959	14.1	1.18298
14.2	-0.6849	14.2	1.19127
14.3	-0.6711	14.3	1.19955
14.4	-0.6597	14.4	1.20783
14.5	-0.651	14.5	1.21612
14.6	-0.6344	14.6	1.2244
14.7	-0.6176	14.7	1.23267
14.8	-0.6034	14.8	1.24095
14.9	-0.5902	14.9	1.24922
15	-0.5703	15	1.25749
15.1	-0.555	15.1	1.26575
15.2	-0.5449	15.2	1.27402
15.3	-0.5323	15.3	1.28228
15.4	-0.517201	15.4	1.29054
15.5	-0.499	15.5	1.2988
15.6	-0.4798	15.6	1.30706
15.7	-0.4642	15.7	1.31531
15.8	-0.4479	15.8	1.32356
15.9	-0.4324	15.9	1.33181
16	-0.4172	16	1.34006
16.1	-0.4073	16.1	1.3483
16.2	-0.393	16.2	1.35655
16.3	-0.3816	16.3	1.36479
16.4	-0.3684	16.4	1.37302
16.5	-0.3555	16.5	1.38126
16.6	-0.3402	16.6	1.38949
16.7	-0.3282	16.7	1.39772
16.8	-0.3191	16.8	1.40595
16.9	-0.3067	16.9	1.41418
17	-0.2898	17	1.4224
17.1	-0.2743	17.1	1.43063
17.2	-0.2583	17.2	1.43884
17.3	-0.2469	17.3	1.44706
17.4	-0.229301	17.4	1.45528
17.5	-0.2154	17.5	1.46349
17.6	-0.1951	17.6	1.4717
17.7	-0.1808	17.7	1.47991
17.8	-0.1646	17.8	1.48812
17.9	-0.150801	17.9	1.49632
18	-0.1402	18	1.50452
18.1	-0.127	18.1	1.51272
18.2	-0.1144	18.2	1.52092
18.3	-0.0972998	18.3	1.52911
18.4	-0.0840998	18.4	1.5373
18.5	-0.0669998	18.5	1.54549
18.6	-0.0518001	18.6	1.55368
18.7	-0.0379002	18.7	1.56187
18.8	-0.0239001	18.8	1.57005
18.9	-0.00910017	18.9	1.57823
19	0.00429989	19	1.58641
19.1	0.0228998	19.1	1.59459
19.2	0.0358999	19.2	1.60276
19.3	0.0523001	19.3	1.61094
19.4	0.0657001	19.4	1.6191
19.5	0.0767	19.5	1.62727
19.6	0.0909999	19.6	1.63544
19.7	0.1048	19.7	1.6436
19.8	0.1198	19.8	1.65176
19.9	0.1345	19.9	1.65992
20	0.1473	20	1.66808
20.1	0.1587	20.1	1.67623
20.2	0.1742	20.2	1.68438
20.3	0.188	20.3	1.69253
20.4	0.203599	20.4	1.70068
20.5	0.2212	20.5	1.70883
20.6	0.2389	20.6	1.71697
20.7	0.2503	20.7	1.72511
20.8	0.2641	20.8	1.73325
20.9	0.282099	20.9	1.74138
21	0.2938	21	1.74952
21.1	0.3046	21.1	1.75765
21.2	0.321	21.2	1.76578
21.3	0.3367	21.3	1.7739
21.4	0.3506	21.4	1.78203
21.5	0.3638	21.5	1.79015
21.6	0.3799	21.6	1.79827
21.7	0.390399	21.7	1.80639
21.8	0.4003	21.8	1.81451
21.9	0.4137	21.9	1.82262
22	0.4249	22	1.83073
22.1	0.437501	22.1	1.83884
22.2	0.4555	22.2	1.84695
22.3	0.4675	22.3	1.85505
22.4	0.484299	22.4	1.86315
22.5	0.4969	22.5	1.87125
22.6	0.5118	22.6	1.87935
22.7	0.5234	22.7	1.88745
22.8	0.536	22.8	1.89554
22.9	0.554199	22.9	1.90363
23	0.5717	23	1.91172
23.1	0.5836	23.1	1.91981
23.2	0.594501	23.2	1.92789
23.3	0.610099	23.3	1.93597
23.4	0.627399	23.4	1.94405
23.5	0.645	23.5	1.95213
23.6	0.6623	23.6	1.96021
23.7	0.6731	23.7	1.96828
23.8	0.6853	23.8	1.97635
23.9	0.6977	23.9	1.98442
24	0.709	24	1.99248
24.1	0.729101	24.1	2.00055
24.2	0.7459	24.2	2.00861
24.3	0.7613	24.3	2.01667
24.4	0.7742	24.4	2.02473
24.5	0.7907	24.5	2.03278
24.6	0.801	24.6	2.04084
24.7	0.8171	24.7	2.04889
24.8	0.8297	24.8	2.05693
24.9	0.8413	24.9	2.06498
25	0.8553	25	2.07303
25.1	0.8723	25.1	2.08107
25.2	0.8815	25.2	2.08911
25.3	0.8941	25.3	2.09714
25.4	0.9074	25.4	2.10518
25.5	0.9217	25.5	2.11321
25.6	0.9378	25.6	2.12124
25.7	0.9533	25.7	2.12927
25.8	0.9695	25.8	2.1373
25.9	0.9835	25.9	2.14532
26	0.9922	26	2.15334
26.1	1.0058	26.1	2.16136
26.2	1.0238	26.2	2.16938
26.3	1.0348	26.3	2.17739
26.4	1.051	26.4	2.18541
26.5	1.0603	26.5	2.19342
26.6	1.0743	26.6	2.20143
26.7	1.0861	26.7	2.20943
26.8	1.0982	26.8	2.21743
26.9	1.109	26.9	2.22544
27	1.1222	27	2.23344
27.1	1.136	27.1	2.24143
27.2	1.1466	27.2	2.24943
27.3	1.1572	27.3	2.25742
27.4	1.1685	27.4	2.26541
27.5	1.1812	27.5	2.2734
27.6	1.1967	27.6	2.28138
27.7	1.2047	27.7	2.28937
27.8	1.2191	27.8	2.29735
27.9	1.2373	27.9	2.30533
28	1.2498	28	2.31331
28.1	1.263	28.1	2.32128
28.2	1.2754	28.2	2.32925
28.3	1.2854	28.3	2.33722
28.4	1.3023	28.4	2.34519
28.5	1.3136	28.5	2.35316
28.6	1.3263	28.6	2.36112
28.7	1.3381	28.7	2.36908
28.8	1.3516	28.8	2.37704
28.9	1.3609	28.9	2.385
29	1.372	29	2.39295
29.1	1.3858	29.1	2.40091
29.2	1.3966	29.2	2.40886
29.3	1.409	29.3	2.4168
29.4	1.4231	29.4	2.42475
29.5	1.4332	29.5	2.43269
29.6	1.44	29.6	2.44064
29.7	1.4487	29.7	2.44858
29.8	1.459	29.8	2.45651
29.9	1.469	29.9	2.46445
30	1.4792	30	2.47238
30.1	1.496	30.1	2.48031
30.2	1.5069	30.2	2.48824
30.3	1.519	30.3	2.49616
30.4	1.5322	30.4	2.50409
30.5	1.546	30.5	2.51201
30.6	1.5578	30.6	2.51993
30.7	1.5727	30.7	2.52785
30.8	1.5821	30.8	2.53576
30.9	1.594	30.9	2.54367
31	1.6055	31	2.55158
31.1	1.6156	31.1	2.55949
31.2	1.6278	31.2	2.5674
31.3	1.6417	31.3	2.5753
31.4	1.6516	31.4	2.5832
31.5	1.6639	31.5	2.5911
31.6	1.6747	31.6	2.599
31.7	1.6838	31.7	2.6069
31.8	1.6938	31.8	2.61479
31.9	1.7046	31.9	2.62268
32	1.7172	32	2.63057
32.1	1.7306	32.1	2.63845
32.2	1.741	32.2	2.64634
32.3	1.7502	32.3	2.65422
32.4	1.7644	32.4	2.6621
32.5	1.7721	32.5	2.66997
32.6	1.7853	32.6	2.67785
32.7	1.7941	32.7	2.68572
32.8	1.8073	32.8	2.69359
32.9	1.8177	32.9	2.70146
33	1.8281	33	2.70933
33.1	1.835	33.1	2.71719
33.2	1.8504	33.2	2.72505
33.3	1.8621	33.3	2.73291
33.4	1.8741	33.4	2.74077
33.5	1.8835	33.5	2.74862
33.6	1.8929	33.6	2.75648
33.7	1.9041	33.7	2.76433
33.8	1.9187	33.8	2.77218
33.9	1.934	33.9	2.78002
34	1.9446	34	2.78787
34.1	1.9553	34.1	2.79571
34.2	1.9706	34.2	2.80355
34.3	1.9814	34.3	2.81139
34.4	1.9931	34.4	2.81922
34.5	2.0024	34.5	2.82706
34.6	2.0149	34.6	2.83489
34.7	2.026	34.7	2.84272
34.8	2.0388	34.8	2.85054
34.9	2.05	34.9	2.85837
35	2.0663	35	2.86619
35.1	2.0754	35.1	2.87401
35.2	2.087	35.2	2.88183
35.3	2.1001	35.3	2.88964
35.4	2.1142	35.4	2.89745
35.5	2.1204	35.5	2.90527
35.6	2.132	35.6	2.91308
35.7	2.1433	35.7	2.92088
35.8	2.1561	35.8	2.92869
35.9	2.1711	35.9	2.93649
36	2.1865	36	2.94429
36.1	2.1987	36.1	2.95209
36.2	2.2061	36.2	2.95988
36.3	2.2149	36.3	2.96768
36.4	2.2239	36.4	2.97547
36.5	2.2376	36.5	2.98326
36.6	2.2499	36.6	2.99104
36.7	2.2588	36.7	2.99883
36.8	2.2697	36.8	3.00661
36.9	2.281	36.9	3.01439
37	2.2931	37	3.02217
37.1	2.3041	37.1	3.02995
37.2	2.3137	37.2	3.03772
37.3	2.3227	37.3	3.04549
37.4	2.3365	37.4	3.05326
37.5	2.3504	37.5	3.06103
37.6	2.3624	37.6	3.06879
37.7	2.3772	37.7	3.07656
37.8	2.3936	37.8	3.08432
37.9	2.4055	37.9	3.09208
38	2.4147	38	3.09983
38.1	2.4256	38.1	3.10759
38.2	2.4369	38.2	3.11534
38.3	2.4448	38.3	3.12309
38.4	2.4544	38.4	3.13084
38.5	2.463	38.5	3.13858
38.6	2.4751	38.6	3.14632
38.7	2.4875	38.7	3.15407
38.8	2.4995	38.8	3.1618
38.9	2.5109	38.9	3.16954
39	2.5216	39	3.17728
39.1	2.5368	39.1	3.18501
39.2	2.5495	39.2	3.19274
39.3	2.5542	39.3	3.20046
39.4	2.5655	39.4	3.20819
39.5	2.5725	39.5	3.21592
39.6	2.5856	39.6	3.22364
39.7	2.5979	39.7	3.23136
39.8	2.6078	39.8	3.23907
39.9	2.6209	39.9	3.24679
40	2.6299	40	3.2545
40.1	2.6402	40.1	3.26221
40.2	2.6525	40.2	3.26992
40.3	2.6629	40.3	3.27762
40.4	2.6745	40.4	3.28533
40.5	2.6868	40.5	3.29303
40.6	2.696	40.6	3.30073
40.7	2.7058	40.7	3.30843
40.8	2.7164	40.8	3.31612
40.9	2.7246	40.9	3.32382
41	2.7371	41	3.33151
41.1	2.7416	41.1	3.3392
41.2	2.7555	41.2	3.34688
41.3	2.7623	41.3	3.35457
41.4	2.7716	41.4	3.36225
41.5	2.7763	41.5	3.36993
41.6	2.7854	41.6	3.37761
41.7	2.798	41.7	3.38528
41.8	2.8111	41.8	3.39296
41.9	2.8176	41.9	3.40063
42	2.8232	42	3.4083
42.1	2.8351	42.1	3.41596
42.2	2.8434	42.2	3.42363
42.3	2.8533	42.3	3.43129
42.4	2.8623	42.4	3.43895
42.5	2.8742	42.5	3.44661
42.6	2.8822	42.6	3.45427
42.7	2.8896	42.7	3.46192
42.8	2.8986	42.8	3.46957
42.9	2.908	42.9	3.47722
43	2.9177	43	3.48487
43.1	2.9271	43.1	3.49252
43.2	2.9362	43.2	3.50016
43.3	2.9502	43.3	3.5078
43.4	2.9613	43.4	3.51544
43.5	2.9674	43.5	3.52307
43.6	2.9736	43.6	3.53071
43.7	2.9803	43.7	3.53834
43.8	2.9896	43.8	3.54597
43.9	2.9954	43.9	3.5536
44	3.0053	44	3.56123
44.1	3.0127	44.1	3.56885
44.2	3.025	44.2	3.57647
44.3	3.0331	44.3	3.58409
44.4	3.0449	44.4	3.59171
44.5	3.0522	44.5	3.59932
44.6	3.0623	44.6	3.60694
44.7	3.0756	44.7	3.61455
44.8	3.0865	44.8	3.62215
44.9	3.0943	44.9	3.62976
45	3.1017	45	3.63737
45.1	3.1181	45.1	3.64497
45.2	3.1252	45.2	3.65257
45.3	3.1337	45.3	3.66016
45.4	3.1472	45.4	3.66776
45.5	3.156	45.5	3.67535
45.6	3.168	45.6	3.68295
45.7	3.1772	45.7	3.69054
45.8	3.1863	45.8	3.69812
45.9	3.197	45.9	3.70571
46	3.2086	46	3.71329
46.1	3.2203	46.1	3.72087
46.2	3.2311	46.2	3.72845
46.3	3.2393	46.3	3.73602
46.4	3.2487	46.4	3.7436
46.5	3.2606	46.5	3.75117
46.6	3.2725	46.6	3.75874
46.7	3.286	46.7	3.76631
46.8	3.2965	46.8	3.77387
46.9	3.3071	46.9	3.78144
47	3.316	47	3.789
47.1	3.3257	47.1	3.79656
47.2	3.3407	47.2	3.80411
47.3	3.3507	47.3	3.81167
47.4	3.3611	47.4	3.81922
47.5	3.3735	47.5	3.82677
47.6	3.387	47.6	3.83432
47.7	3.4013	47.7	3.84187
47.8	3.4136	47.8	3.84941
47.9	3.426	47.9	3.85695
48	3.4339	48	3.86449
48.1	3.4468	48.1	3.87203
48.2	3.457	48.2	3.87956
48.3	3.47	48.3	3.8871
48.4	3.4825	48.4	3.89463
48.5	3.4919	48.5	3.90216
48.6	3.4996	48.6	3.90968
48.7	3.5082	48.7	3.91721
48.8	3.5171	48.8	3.92473
48.9	3.5265	48.9	3.93225
49	3.5385	49	3.93977
49.1	3.5523	49.1	3.94728
49.2	3.5625	49.2	3.9548
49.3	3.5771	49.3	3.96231
49.4	3.5885	49.4	3.96982
49.5	3.5981	49.5	3.97733
49.6	3.6092	49.6	3.98483
49.7	3.6237	49.7	3.99234
49.8	3.635	49.8	3.99984
49.9	3.6459	49.9	4.00734
50	3.6619	50	4.01483
50.1	3.6709	50.1	4.02233
50.2	3.6833	50.2	4.02982
50.3	3.6937	50.3	4.03731
50.4	3.706	50.4	4.0448
50.5	3.7193	50.5	4.05228
50.6	3.7326	50.6	4.05977
50.7	3.7415	50.7	4.06725
50.8	3.7502	50.8	4.07473
50.9	3.7609	50.9	4.08221
51	3.7737	51	4.08968
51.1	3.7872	51.1	4.09716
51.2	3.7923	51.2	4.10463
51.3	3.8034	51.3	4.11209
51.4	3.8161	51.4	4.11956
51.5	3.8262	51.5	4.12703
51.6	3.8406	51.6	4.13449
51.7	3.8518	51.7	4.14195
51.8	3.8609	51.8	4.14941
51.9	3.8696	51.9	4.15686
52	3.8795	52	4.16432
52.1	3.8842	52.1	4.17177
52.2	3.8943	52.2	4.17922
52.3	3.9059	52.3	4.18667
52.4	3.9176	52.4	4.19411
52.5	3.9294	52.5	4.20156
52.6	3.9378	52.6	4.209
52.7	3.9441	52.7	4.21644
52.8	3.952	52.8	4.22387
52.9	3.9626	52.9	4.23131
53	3.9726	53	4.23874
53.1	3.985	53.1	4.24617
53.2	3.9897	53.2	4.2536
53.3	3.9991	53.3	4.26103
53.4	4.009	53.4	4.26845
53.5	4.0213	53.5	4.27587
53.6	4.0303	53.6	4.28329
53.7	4.0377	53.7	4.29071
53.8	4.0467	53.8	4.29813
53.9	4.0547	53.9	4.30554
54	4.0609	54	4.31295
54.1	4.0773	54.1	4.32036
54.2	4.0892	54.2	4.32777
54.3	4.0971	54.3	4.33517
54.4	4.1073	54.4	4.34258
54.5	4.1203	54.5	4.34998
54.6	4.1307	54.6	4.35738
54.7	4.1467	54.7	4.36477
54.8	4.1576	54.8	4.37217
54.9	4.1675	54.9	4.37956
55	4.1799	55	4.38695
55.1	4.1888	55.1	4.39434
55.2	4.1938	55.2	4.40173
55.3	4.2004	55.3	4.40911
55.4	4.2079	55.4	4.41649
55.5	4.2158	55.5	4.42387
55.6	4.2265	55.6	4.43125
55.7	4.2395	55.7	4.43862
55.8	4.248	55.8	4.446
55.9	4.2576	55.9	4.45337
56	4.2626	56	4.46074
56.1	4.2688	56.1	4.4681
56.2	4.2769	56.2	4.47547
56.3	4.2882	56.3	4.48283
56.4	4.2962	56.4	4.49019
56.5	4.3077	56.5	4.49755
56.6	4.3127	56.6	4.50491
56.7	4.3189	56.7	4.51226
56.8	4.3263	56.8	4.51961
56.9	4.3318	56.9	4.52696
57	4.3351	57	4.53431
57.1	4.3388	57.1	4.54166
57.2	4.3462	57.2	4.549
57.3	4.3575	57.3	4.55634
57.4	4.367	57.4	4.56368
57.5	4.3789	57.5	4.57102
57.6	4.3802	57.6	4.57836
57.7	4.3847	57.7	4.58569
57.8	4.391	57.8	4.59302
57.9	4.4041	57.9	4.60035
58	4.4142	58	4.60768
58.1	4.4226	58.1	4.615
58.2	4.4385	58.2	4.62232
58.3	4.4491	58.3	4.62964
58.4	4.4658	58.4	4.63696
58.5	4.4637	58.5	4.64428
58.6	4.4679	58.6	4.65159
58.7	4.4707	58.7	4.65891
58.8	4.4716	58.8	4.66621
58.9	4.477	58.9	4.67352
59	4.4867	59	4.68083
59.1	4.5168	59.1	4.68813
59.2	4.5168	59.2	4.69543
59.3		59.3	4.70273
59.4		59.4	4.71003
59.5		59.5	4.71733
59.6		59.6	4.72462
59.7		59.7	4.73191
59.8		59.8	4.7392
59.9		59.9	4.74649
60		60	4.75377
60.1		60.1	4.75377
60.2		60.2	4.75295
60.3		60.3	4.75213
60.4		60.4	4.7513
60.5		60.5	4.75048
60.6		60.6	4.74966
60.7		60.7	4.74884
60.8		60.8	4.74802
60.9		60.9	4.7472
61		61	4.74637
61.1		61.1	4.74555
61.2		61.2	4.74473
61.3		61.3	4.74391
61.4		61.4	4.74309
61.5		61.5	4.74227
61.6		61.6	4.74145
61.7		61.7	4.74063
61.8	8.07246	61.8	4.73981
61.9	7.45005	61.9	4.73899
62	7.35593	62	4.73817
62.1	7.22808	62.1	4.73735
62.2	7.12808	62.2	4.73653
62.3	7.07697	62.3	4.73571
62.4	6.98873	62.4	4.73489
62.5	6.98873	62.5	4.73407
62.6	6.99208	62.6	4.73325
62.7	6.89938	62.7	4.73244
62.8	6.98932	62.8	4.73162
62.9	6.99092	62.9	4.7308
63	7.06381	63	4.72998
63.1	6.95829	63.1	4.72916
63.2	7.0359	63.2	4.72834
63.3	7.0929	63.3	4.72753
63.4	7.02101	63.4	4.72671
63.5	7.06821	63.5	4.72589
63.6	7.08879	63.6	4.72507
63.7	7.05629	63.7	4.72426
63.8	7.06091	63.8	4.72344
63.9	7.05271	63.9	4.72262
64	7.03801	64	4.7218
64.1	7.04299	64.1	4.72099
64.2	7.0437	64.2	4.72017
64.3	7.0539	64.3	4.71935
64.4	7.05621	64.4	4.71854
64.5	7.0713	64.5	4.71772
64.6	7.0623	64.6	4.71691
64.7	7.05209	64.7	4.71609
64.8	7.03741	64.8	4.71527
64.9	7.0389	64.9	4.71446
65	7.0352	65	4.71364
65.1	7.0329	65.1	4.71283
65.2	7.0365	65.2	4.71201
65.3	7.0439	65.3	4.7112
65.4	7.0472	65.4	4.71038
65.5	7.0487	65.5	4.70957
65.6	7.0502	65.6	4.70875
65.7	7.0431	65.7	4.70794
65.8	7.0442	65.8	4.70713
65.9	7.0599	65.9	4.70631
66	7.0743	66	4.7055
66.1	7.088	66.1	4.70468
66.2	7.1053	66.2	4.70387
66.3	7.1165	66.3	4.70306
66.4	7.1036	66.4	4.70224
66.5	7.088	66.5	4.70143
66.6	7.0917	66.6	4.70062
66.7	7.0907	66.7	4.6998
66.8	7.0734	66.8	4.69899
66.9	7.0734	66.9	4.69818
67	7.0601	67	4.69737
67.1	7.0632	67.1	4.69655
67.2	7.0466	67.2	4.69574
67.3	7.0433	67.3	4.69493
67.4	7.0328	67.4	4.69412
67.5	7.0189	67.5	4.6933
67.6	7.0137	67.6	4.69249
67.7	7.0087	67.7	4.69168
67.8	7.0016	67.8	4.69087
67.9	6.9998	67.9	4.69006
68	6.9981	68	4.68925
68.1	7	68.1	4.68844
68.2	6.9987	68.2	4.68763
68.3	6.9978	68.3	4.68682
68.4	6.9957	68.4	4.68601
68.5	6.9954	68.5	4.68519
68.6	6.9902	68.6	4.68438
68.7	6.9827	68.7	4.68357
68.8	6.9774	68.8	4.68276
68.9	6.9662	68.9	4.68195
69	6.9567	69	4.68115
69.1	6.9646	69.1	4.68034
69.2	6.9568	69.2	4.67953
69.3	6.9538	69.3	4.67872
69.4	6.9601	69.4	4.67791
69.5	6.9582	69.5	4.6771
69.6	6.8676	69.6	4.67629
69.7	6.8998	69.7	4.67548
69.8	6.9601	69.8	4.67467
69.9	6.9528	69.9	4.67387
70	6.9577	70	4.67306
70.1	6.92509	70.1	4.67225
70.2	6.85922	70.2	4.67144
70.3	6.91688	70.3	4.67063
70.4	6.9376	70.4	4.66983
70.5	6.8838	70.5	4.66902
70.6	6.91569	70.6	4.66821
70.7	6.91651	70.7	4.6674
70.8	7.00459	70.8	4.6666
70.9	7.09519	70.9	4.66579
71	7.07721	71	4.66498
71.1	7.19039	71.1	4.66418
71.2	7.42769	71.2	4.66337
71.3	7.36741	71.3	4.66256
71.4	7.16161	71.4	4.66176
71.5	7.03681	71.5	4.66095
71.6	6.66279	71.6	4.66015
71.7	6.58521	71.7	4.65934
71.8	6.59469	71.8	4.65853
71.9	6.57229	71.9	4.65773
72	6.7548	72	4.65692
72.1	6.7485	72.1	4.65612
72.2	6.73311	72.2	4.65531
72.3	6.81569	72.3	4.65451
72.4	6.76781	72.4	4.6537
72.5	6.8969	72.5	4.6529
72.6	6.8975	72.6	4.65209
72.7	7.3604	72.7	4.65129
72.8	6.5416	72.8	4.65049
72.9	6.5478	72.9	4.64968
73	6.5919	73	4.64888
73.1	6.5569	73.1	4.64807
73.2	6.4573	73.2	4.64727
73.3	6.3206	73.3	4.64647
73.4	6.5264	73.4	4.64566
73.5	6.40861	73.5	4.64486
73.6	6.47681	73.6	4.64406
73.7	7.53141	73.7	4.64325
73.8	7.46789	73.8	4.64245
73.9	6.2221	73.9	4.64165
74	6.2308	74	4.64085
74.1	6.5064	74.1	4.64004
74.2	6.61328	74.2	4.63924
74.3	6.57592	74.3	4.63844
74.4	6.64191	74.4	4.63764
74.5	6.6554	74.5	4.63684
74.6	6.65153	74.6	4.63604
74.7	5.51532	74.7	4.63523
74.8	6.97098	74.8	4.63443
74.9	6.9499	74.9	4.63363
75	6.82362	75	4.63283
75.1	6.9428	75.1	4.63203
75.2	6.9351	75.2	4.63123
75.3	6.9741	75.3	4.63043
75.4	6.92391	75.4	4.62963
75.5	6.90251	75.5	4.62883
75.6	6.8991	75.6	4.62803
75.7	6.899	75.7	4.62723
75.8	6.9235	75.8	4.62643
75.9	6.9165	75.9	4.62563
76	6.9702	76	4.62483
76.1	6.9646	76.1	4.62403
76.2	6.9761	76.2	4.62323
76.3	6.9815	76.3	4.62243
76.4	6.9951	76.4	4.62163
76.5	7	76.5	4.62083
76.6	7.0004	76.6	4.62003
76.7	6.9771	76.7	4.61923
76.8	6.9487	76.8	4.61844
76.9	6.9659	76.9	4.61764
77	6.9843	77	4.61684
77.1	6.97209	77.1	4.61604
77.2	6.93149	77.2	4.61524
77.3	6.89691	77.3	4.61445
77.4	6.9145	77.4	4.61365
77.5	6.8833	77.5	4.61285
77.6	6.8838	77.6	4.61205
77.7	6.878	77.7	4.61126
77.8	6.8881	77.8	4.61046
77.9	6.85211	77.9	4.60966
78	6.8826	78	4.60887
78.1	6.8906	78.1	4.60807
78.2	6.8673	78.2	4.60727
78.3	6.864	78.3	4.60648
78.4	6.8596	78.4	4.60568
78.5	6.8574	78.5	4.60488
78.6	6.8631	78.6	4.60409
78.7	6.8455	78.7	4.60329
78.8	6.8601	78.8	4.6025
78.9	6.8612	78.9	4.6017
79	6.8581	79	4.60091
79.1	6.8653	79.1	4.60011
79.2	6.8544	79.2	4.59932
79.3	6.8564	79.3	4.59852
79.4	6.8544	79.4	4.59773
79.5	6.8517	79.5	4.59693
79.6	6.8475	79.6	4.59614
79.7	6.8391	79.7	4.59534
79.8	6.837	79.8	4.59455
79.9	6.8385	79.9	4.59375
80	6.8408	80	4.59296
80.1	6.8362	80.1	4.59217
80.2	6.8304	80.2	4.59137
80.3	6.8327	80.3	4.59058
80.4	6.8314	80.4	4.58979
80.5	6.8318	80.5	4.58899
80.6	6.837	80.6	4.5882
80.7	6.8382	80.7	4.58741
80.8	6.8385	80.8	4.58661
80.9	6.8345	80.9	4.58582
81	6.8341	81	4.58503
81.1	6.8324	81.1	4.58424
81.2	6.8311	81.2	4.58344
81.3	6.827	81.3	4.58265
81.4	6.8277	81.4	4.58186
81.5	6.826	81.5	4.58107
81.6	6.8253	81.6	4.58028
81.7	6.8237	81.7	4.57949
81.8	6.8224	81.8	4.57869
81.9	6.8225	81.9	4.5779
82	6.8205	82	4.57711
82.1	6.8179	82.1	4.57632
82.2	6.8143	82.2	4.57553
82.3	6.8123	82.3	4.57474
82.4	6.8049	82.4	4.57395
82.5	6.8024	82.5	4.57316
82.6	6.8022	82.6	4.57237
82.7	6.8031	82.7	4.57158
82.8	6.8018	82.8	4.57079
82.9	6.8026	82.9	4.57
83	6.8044	83	4.56921
83.1	6.8029	83.1	4.56842
83.2	6.8048	83.2	4.56763
83.3	6.8041	83.3	4.56684
83.4	6.8032	83.4	4.56605
83.5	6.8026	83.5	4.56526
83.6	6.8054	83.6	4.56447
83.7	6.8064	83.7	4.56369
83.8	6.807	83.8	4.5629
83.9	6.8076	83.9	4.56211
84	6.81	84	4.56132
84.1	6.8129	84.1	4.56053
84.2	6.8113	84.2	4.55974
84.3	6.8139	84.3	4.55896
84.4	6.8176	84.4	4.55817
84.5	6.8177	84.5	4.55738
84.6	6.814	84.6	4.55659
84.7	6.8158	84.7	4.55581
84.8	6.8166	84.8	4.55502
84.9	6.8202	84.9	4.55423
85	6.8264	85	4.55345
85.1	6.8249	85.1	4.55266
85.2	6.8246	85.2	4.55187
85.3	6.8259	85.3	4.55109
85.4	6.8231	85.4	4.5503
85.5	6.8233	85.5	4.54951
85.6	6.8174	85.6	4.54873
85.7	6.8224	85.7	4.54794
85.8	6.8292	85.8	4.54716
85.9	6.8326	85.9	4.54637
86	6.8376	86	4.54558
86.1	6.8416	86.1	4.5448
86.2	6.848	86.2	4.54401
86.3	6.8519	86.3	4.54323
86.4	6.8558	86.4	4.54244
86.5	6.8562	86.5	4.54166
86.6	6.854	86.6	4.54087
86.7	6.8565	86.7	4.54009
86.8	6.8542	86.8	4.53931
86.9	6.8536	86.9	4.53852
87	6.8506	87	4.53774
87.1	6.8405	87.1	4.53695
87.2	6.8343	87.2	4.53617
87.3	6.8281	87.3	4.53539
87.4	6.8094	87.4	4.5346
87.5	6.7914	87.5	4.53382
87.6	6.7673	87.6	4.53304
87.7	6.751	87.7	4.53225
87.8	6.7329	87.8	4.53147
87.9	6.712	87.9	4.53069
88	6.6981	88	4.5299
88.1	6.7051	88.1	4.52912
88.2	6.7064	88.2	4.52834
88.3	6.707	88.3	4.52756
88.4	6.706	88.4	4.52677
88.5	6.6994	88.5	4.52599
88.6	6.6965	88.6	4.52521
88.7	6.6777	88.7	4.52443
88.8	6.6691	88.8	4.52365
88.9	6.6634	88.9	4.52287
89	6.6505	89	4.52208
89.1	6.6399	89.1	4.5213
89.2	6.6337	89.2	4.52052
89.3	6.6369	89.3	4.51974
89.4	6.6364	89.4	4.51896
89.5	6.6284	89.5	4.51818
89.6	6.6106	89.6	4.5174
89.7	6.5959	89.7	4.51662
89.8	6.5754	89.8	4.51584
89.9	6.5618	89.9	4.51506
90	6.553	90	4.51428
90.1	6.5337	90.1	4.5135
90.2	6.5226	90.2	4.51272
90.3	6.536	90.3	4.51194
90.4	6.5522	90.4	4.51116
90.5	6.5546	90.5	4.51038
90.6	6.5631	90.6	4.5096
90.7	6.5655	90.7	4.50882
90.8	6.5637	90.8	4.50805
90.9	6.5661	90.9	4.50727
91	6.5647	91	4.50649
91.1	6.5717	91.1	4.50571
91.2	6.5839	91.2	4.50493
91.3	6.5982	91.3	4.50415
91.4	6.6129	91.4	4.50338
91.5	6.6224	91.5	4.5026
91.6	6.6349	91.6	4.50182
91.7	6.6371	91.7	4.50104
91.8	6.6364	91.8	4.50026
91.9	6.6403	91.9	4.49949
92	6.6424	92	4.49871
92.1	6.6499	92.1	4.49793
92.2	6.638	92.2	4.49716
92.3	6.6376	92.3	4.49638
92.4	6.6459	92.4	4.4956
92.5	6.6414	92.5	4.49483
92.6	6.6574	92.6	4.49405
92.7	6.6597	92.7	4.49327
92.8	6.6589	92.8	4.4925
92.9	6.6597	92.9	4.49172
93	6.6657	93	4.49095
93.1	6.6691	93.1	4.49017
93.2	6.6792	93.2	4.4894
93.3	6.6849	93.3	4.48862
93.4	6.6897	93.4	4.48785
93.5	6.6896	93.5	4.48707
93.6	6.6987	93.6	4.48629
93.7	6.6958	93.7	4.48552
93.8	6.7031	93.8	4.48475
93.9	6.6992	93.9	4.48397
94	6.7007	94	4.4832
94.1	6.7105	94.1	4.48242
94.2	6.7096	94.2	4.48165
94.3	6.7027	94.3	4.48087
94.4	6.7023	94.4	4.4801
94.5	6.7066	94.5	4.47933
94.6	6.7094	94.6	4.47855
94.7	6.7104	94.7	4.47778
94.8	6.7082	94.8	4.47701
94.9	6.7137	94.9	4.47623
95	6.7177	95	4.47546
95.1	6.7274	95.1	4.47469
95.2	6.7405	95.2	4.47391
95.3	6.739	95.3	4.47314
95.4	6.7368	95.4	4.47237
95.5	6.7313	95.5	4.4716
95.6	6.7342	95.6	4.47083
95.7	6.7293	95.7	4.47005
95.8	6.728	95.8	4.46928
95.9	6.728	95.9	4.46851
96	6.7302	96	4.46774
96.1	6.7296	96.1	4.46697
96.2	6.7273	96.2	4.4662
96.3	6.7207	96.3	4.46542
96.4	6.7111	96.4	4.46465
96.5	6.6961	96.5	4.46388
96.6	6.6904	96.6	4.46311
96.7	6.6878	96.7	4.46234
96.8	6.6894	96.8	4.46157
96.9	6.6883	96.9	4.4608
97	6.6875	97	4.46003
97.1	6.6878	97.1	4.45926
97.2	6.6807	97.2	4.45849
97.3	6.678	97.3	4.45772
97.4	6.6754	97.4	4.45695
97.5	6.6708	97.5	4.45618
97.6	6.6669	97.6	4.45541
97.7	6.6688	97.7	4.45464
97.8	6.6653	97.8	4.45387
97.9	6.6642	97.9	4.4531
98	6.6605	98	4.45233
98.1	6.6496	98.1	4.45157
98.2	6.6435	98.2	4.4508
98.3	6.6366	98.3	4.45003
98.4	6.6242	98.4	4.44926
98.5	6.6175	98.5	4.44849
98.6	6.6182	98.6	4.44772
98.7	6.6116	98.7	4.44696
98.8	6.609	98.8	4.44619
98.9	6.6058	98.9	4.44542
99	6.6017	99	4.44465
99.1	6.6011	99.1	4.44389
99.2	6.5994	99.2	4.44312
99.3	6.6027	99.3	4.44235
99.4	6.6043	99.4	4.44158
99.5	6.6032	99.5	4.44082
99.6	6.5995	99.6	4.44005
99.7	6.5931	99.7	4.43928
99.8	6.5914	99.8	4.43852
99.9	6.5932	99.9	4.43775
100	6.5934	100	4.43699
100.1	6.5899	100.1	4.43622
100.2	6.5888	100.2	4.43545
100.3	6.586	100.3	4.43469
100.4	6.584	100.4	4.43392
100.5	6.5873	100.5	4.43316
100.6	6.5898	100.6	4.43239
100.7	6.5932	100.7	4.43163
100.8	6.5944	100.8	4.43086
100.9	6.5961	100.9	4.4301
101	6.5958	101	4.42933
101.1	6.5982	101.1	4.42857
101.2	6.5976	101.2	4.4278
101.3	6.5931	101.3	4.42704
101.4	6.5934	101.4	4.42627
101.5	6.5962	101.5	4.42551
101.6	6.5939	101.6	4.42475
101.7	6.5974	101.7	4.42398
101.8	6.5981	101.8	4.42322
101.9	6.6002	101.9	4.42245
102	6.6013	102	4.42169
102.1	6.6042	102.1	4.42093
102.2	6.6035	102.2	4.42016
102.3	6.6011	102.3	4.4194
102.4	6.5965	102.4	4.41864
102.5	6.5946	102.5	4.41788
102.6	6.5939	102.6	4.41711
102.7	6.595	102.7	4.41635
102.8	6.5928	102.8	4.41559
102.9	6.5908	102.9	4.41483
103	6.5924	103	4.41406
103.1	6.5935	103.1	4.4133
103.2	6.5913	103.2	4.41254
103.3	6.5904	103.3	4.41178
103.4	6.5902	103.4	4.41102
103.5	6.5867	103.5	4.41026
103.6	6.5866	103.6	4.40949
103.7	6.5905	103.7	4.40873
103.8	6.59	103.8	4.40797
103.9	6.5895	103.9	4.40721
104	6.5934	104	4.40645
104.1	6.5975	104.1	4.40569
104.2	6.594	104.2	4.40493
104.3	6.5909	104.3	4.40417
104.4	6.5881	104.4	4.40341
104.5	6.5929	104.5	4.40265
104.6	6.5949	104.6	4.40189
104.7	6.595	104.7	4.40113
104.8	6.5988	104.8	4.40037
104.9	6.5979	104.9	4.39961
105	6.5974	105	4.39885
105.1	6.5948	105.1	4.39809
105.2	6.5969	105.2	4.39733
105.3	6.5975	105.3	4.39657
105.4	6.6018	105.4	4.39581
105.5	6.6055	105.5	4.39506
105.6	6.6104	105.6	4.3943
105.7	6.6098	105.7	4.39354
105.8	6.6049	105.8	4.39278
105.9	6.6022	105.9	4.39202
106	6.5988	106	4.39126
106.1	6.6002	106.1	4.39051
106.2	6.603	106.2	4.38975
106.3	6.6025	106.3	4.38899
106.4	6.6047	106.4	4.38823
106.5	6.6035	106.5	4.38748
106.6	6.6012	106.6	4.38672
106.7	6.5997	106.7	4.38596
106.8	6.5941	106.8	4.3852
106.9	6.5938	106.9	4.38445
107	6.5923	107	4.38369
107.1	6.5885	107.1	4.38293
107.2	6.5839	107.2	4.38218
107.3	6.5883	107.3	4.38142
107.4	6.5911	107.4	4.38067
107.5	6.5876	107.5	4.37991
107.6	6.5801	107.6	4.37915
107.7	6.5742	107.7	4.3784
107.8	6.5674	107.8	4.37764
107.9	6.5632	107.9	4.37689
108	6.5532	108	4.37613
108.1	6.5457	108.1	4.37538
108.2	6.5389	108.2	4.37462
108.3	6.5404	108.3	4.37387
108.4	6.5388	108.4	4.37311
108.5	6.5356	108.5	4.37236
108.6	6.5322	108.6	4.3716
108.7	6.5254	108.7	4.37085
108.8	6.5183	108.8	4.37009
108.9	6.5136	108.9	4.36934
109	6.5094	109	4.36859
109.1	6.5006	109.1	4.36783
109.2	6.4963	109.2	4.36708
109.3	6.4932	109.3	4.36632
109.4	6.4889	109.4	4.36557
109.5	6.4882	109.5	4.36482
109.6	6.4876	109.6	4.36406
109.7	6.4845	109.7	4.36331
109.8	6.4799	109.8	4.36256
109.9	6.4756	109.9	4.36181
110	6.472	110	4.36105
110.1	6.4677	110.1	4.3603
110.2	6.462	110.2	4.35955
110.3	6.4616	110.3	4.3588
110.4	6.4618	110.4	4.35804
110.5	6.4627	110.5	4.35729
110.6	6.4542	110.6	4.35654
110.7	6.4496	110.7	4.35579
110.8	6.4476	110.8	4.35504
110.9	6.4486	110.9	4.35429
111	6.4496	111	4.35353
111.1	6.4484	111.1	4.35278
111.2	6.4444	111.2	4.35203
111.3	6.4422	111.3	4.35128
111.4	6.4387	111.4	4.35053
111.5	6.4311	111.5	4.34978
111.6	6.4293	111.6	4.34903
111.7	6.4235	111.7	4.34828
111.8	6.424	111.8	4.34753
111.9	6.4213	111.9	4.34678
112	6.421	112	4.34603
112.1	6.4188	112.1	4.34528
112.2	6.4189	112.2	4.34453
112.3	6.4187	112.3	4.34378
112.4	6.4221	112.4	4.34303
112.5	6.4232	112.5	4.34228
112.6	6.4256	112.6	4.34153
112.7	6.4267	112.7	4.34078
112.8	6.4268	112.8	4.34003
112.9	6.4298	112.9	4.33928
113	6.4315	113	4.33854
113.1	6.4282	113.1	4.33779
113.2	6.4306	113.2	4.33704
113.3	6.4421	113.3	4.33629
113.4	6.4354	113.4	4.33554
113.5	6.4303	113.5	4.33479
113.6	6.4322	113.6	4.33405
113.7	6.4423	113.7	4.3333
113.8	6.4561	113.8	4.33255
113.9	6.4701	113.9	4.3318
114	6.4728	114	4.33106
114.1	6.4776	114.1	4.33031
114.2	6.4847	114.2	4.32956
114.3	6.4957	114.3	4.32881
114.4	6.5087	114.4	4.32807
114.5	6.5184	114.5	4.32732
114.6	6.5229	114.6	4.32657
114.7	6.532	114.7	4.32583
114.8	6.5381	114.8	4.32508
114.9	6.5526	114.9	4.32434
115	6.5658	115	4.32359
115.1	6.5745	115.1	4.32284
115.2	6.5975	115.2	4.3221
115.3	6.5939	115.3	4.32135
115.4	6.5884	115.4	4.32061
115.5	6.5989	115.5	4.31986
115.6	6.6147	115.6	4.31912
115.7	6.6249	115.7	4.31837
115.8	6.6366	115.8	4.31763
115.9	6.6366	115.9	4.31688
116	6.6359	116	4.31614
116.1	6.6351	116.1	4.31539
116.2		116.2	4.31465
116.3		116.3	4.3139
116.4		116.4	4.31316
116.5		116.5	4.31242
116.6		116.6	4.31167
116.7		116.7	4.31093
116.8		116.8	4.31018
116.9		116.9	4.30944
117		117	4.30944
117.1		117.1	4.32501
117.2		117.2	4.34057
117.3		117.3	4.35612
117.4		117.4	4.37167
117.5		117.5	4.38722
117.6		117.6	4.40275
117.7		117.7	4.41829
117.8		117.8	4.43381
117.9		117.9	4.44932
118		118	4.46484
118.1		118.1	4.48034
118.2		118.2	4.49585
118.3		118.3	4.51133
118.4		118.4	4.52682
118.5		118.5	4.54231
118.6		118.6	4.55778
118.7	4.94642	118.7	4.57325
118.8	4.92788	118.8	4.58871
118.9	4.91074	118.9	4.60417
119	4.91074	119	4.61962
119.1	4.91074	119.1	4.63507
119.2	4.92788	119.2	4.6505
119.3	4.91074	119.3	4.66593
119.4	4.91074	119.4	4.68136
119.5	4.96226	119.5	4.69678
119.6	4.89864	119.6	4.7122
119.7	5.06392	119.7	4.7276
119.8	5.01208	119.8	4.743
119.9	5.07828	119.9	4.7584
120	5.05489	120	4.77379
120.1	5.03201	120.1	4.78917
120.2	5.05412	120.2	4.80455
120.3	5.13548	120.3	4.81992
120.4	5.16029	120.4	4.83528
120.5	5.20109	120.5	4.85064
120.6	5.17361	120.6	4.866
120.7	5.18941	120.7	4.88134
120.8	5.20419	120.8	4.89668
120.9	5.23139	120.9	4.91202
121	5.2332	121	4.92734
121.1	5.27631	121.1	4.94267
121.2	5.29751	121.2	4.95798
121.3	5.32479	121.3	4.97329
121.4	5.3504	121.4	4.98859
121.5	5.39689	121.5	5.00389
121.6	5.416	121.6	5.01919
121.7	5.441	121.7	5.03447
121.8	5.4561	121.8	5.04975
121.9	5.4778	121.9	5.06502
122	5.4993	122	5.08029
122.1	5.5184	122.1	5.09555
122.2	5.529	122.2	5.11081
122.3	5.5486	122.3	5.12605
122.4	5.5697	122.4	5.1413
122.5	5.5898	122.5	5.15653
122.6	5.6048	122.6	5.17176
122.7	5.626	122.7	5.18699
122.8	5.6422	122.8	5.2022
122.9	5.6624	122.9	5.21742
123	5.6817	123	5.23262
123.1	5.7023	123.1	5.24782
123.2	5.7307	123.2	5.26302
123.3	5.7521	123.3	5.2782
123.4	5.7685	123.4	5.29339
123.5	5.7877	123.5	5.30856
123.6	5.806	123.6	5.32373
123.7	5.8249	123.7	5.3389
123.8	5.848	123.8	5.35405
123.9	5.8653	123.9	5.3692
124	5.8881	124	5.38435
124.1	5.9107	124.1	5.39949
124.2	5.9361	124.2	5.41462
124.3	5.9584	124.3	5.42975
124.4	5.9786	124.4	5.44487
124.5	6.0007	124.5	5.45998
124.6	6.0182	124.6	5.47509
124.7	6.0363	124.7	5.4902
124.8	6.0556	124.8	5.50529
124.9	6.0714	124.9	5.52038
125	6.0876	125	5.53547
125.1	6.1078	125.1	5.55055
125.2	6.1259	125.2	5.56562
125.3	6.1436	125.3	5.58068
125.4	6.1582	125.4	5.59574
125.5	6.1771	125.5	5.6108
125.6	6.1968	125.6	5.62585
125.7	6.2154	125.7	5.64089
125.8	6.2393	125.8	5.65592
125.9	6.2576	125.9	5.67095
126	6.2759	126	5.68598
126.1	6.2906	126.1	5.701
126.2	6.3102	126.2	5.71601
126.3	6.3274	126.3	5.73101
126.4	6.3457	126.4	5.74601
126.5	6.3673	126.5	5.76101
126.6	6.3897	126.6	5.776
126.7	6.4102	126.7	5.79098
126.8	6.4297	126.8	5.80595
126.9	6.4506	126.9	5.82092
127	6.4723	127	5.83588
127.1	6.4919	127.1	5.85084
127.2	6.5116	127.2	5.86579
127.3	6.5325	127.3	5.88074
127.4	6.551	127.4	5.89568
127.5	6.5722	127.5	5.91061
127.6	6.5914	127.6	5.92554
127.7	6.6118	127.7	5.94046
127.8	6.6355	127.8	5.95537
127.9	6.6545	127.9	5.97028
128	6.6725	128	5.98519
128.1	6.6908	128.1	6.00008
128.2	6.7131	128.2	6.01498
128.3	6.7289	128.3	6.02986
128.4	6.7475	128.4	6.04474
128.5	6.7657	128.5	6.05961
128.6	6.7852	128.6	6.07448
128.7	6.8035	128.7	6.08934
128.8	6.8235	128.8	6.10419
128.9	6.8343	128.9	6.11904
129	6.8478	129	6.13388
129.1	6.8666	129.1	6.14872
129.2	6.8819	129.2	6.16355
129.3	6.8995	129.3	6.17838
129.4	6.9172	129.4	6.19319
129.5	6.9356	129.5	6.20801
129.6	6.9557	129.6	6.22282
129.7	6.9736	129.7	6.23762
129.8	6.9917	129.8	6.25241
129.9	7.0066	129.9	6.2672
130	7.0254	130	6.28198
130.1	7.0396	130.1	6.29676
130.2	7.0555	130.2	6.31153
130.3	7.0689	130.3	6.32629
130.4	7.086	130.4	6.34105
130.5	7.1055	130.5	6.35581
130.6	7.1189	130.6	6.37055
130.7	7.1368	130.7	6.38529
130.8	7.1566	130.8	6.40003
130.9	7.1721	130.9	6.41476
131	7.1884	131	6.42948
131.1	7.2071	131.1	6.4442
131.2	7.224	131.2	6.45891
131.3	7.2378	131.3	6.47361
131.4	7.2587	131.4	6.48831
131.5	7.282	131.5	6.503
131.6	7.3002	131.6	6.51769
131.7	7.3105	131.7	6.53237
131.8	7.3247	131.8	6.54704
131.9	7.3393	131.9	6.56171
132	7.3521	132	6.57638
132.1	7.3701	132.1	6.59103
132.2	7.3907	132.2	6.60569
132.3	7.4058	132.3	6.62033
132.4	7.4264	132.4	6.63497
132.5	7.4477	132.5	6.6496
132.6	7.4621	132.6	6.66423
132.7	7.4766	132.7	6.67885
132.8	7.4945	132.8	6.69346
132.9	7.514	132.9	6.70807
133	7.5329	133	6.72268
133.1	7.5453	133.1	6.73727
133.2	7.5595	133.2	6.75187
133.3	7.573	133.3	6.76645
133.4	7.5891	133.4	6.78103
133.5	7.6051	133.5	6.7956
133.6	7.6181	133.6	6.81017
133.7	7.6331	133.7	6.82473
133.8	7.6537	133.8	6.83929
133.9	7.6678	133.9	6.85384
134	7.6833	134	6.86838
134.1	7.697	134.1	6.88292
134.2	7.7138	134.2	6.89745
134.3	7.7305	134.3	6.91197
134.4	7.7485	134.4	6.92649
134.5	7.7659	134.5	6.94101
134.6	7.78	134.6	6.95552
134.7	7.7964	134.7	6.97002
134.8	7.8103	134.8	6.98451
134.9	7.8279	134.9	6.999
135	7.8495	135	7.01349
135.1	7.8699	135.1	7.02797
135.2	7.8847	135.2	7.04244
135.3	7.9043	135.3	7.0569
135.4	7.9215	135.4	7.07136
135.5	7.9399	135.5	7.08582
135.6	7.952	135.6	7.10027
135.7	7.9657	135.7	7.11471
135.8	7.9795	135.8	7.12914
135.9	7.9956	135.9	7.14358
136	8.0164	136	7.158
136.1	8.0279	136.1	7.17242
136.2	8.0438	136.2	7.18684
136.3	8.0602	136.3	7.20124
136.4	8.0759	136.4	7.21564
136.5	8.0919	136.5	7.23004
136.6	8.1089	136.6	7.24443
136.7	8.13	136.7	7.25881
136.8	8.1463	136.8	7.27318
136.9	8.1627	136.9	7.28756
137	8.1804	137	7.30192
137.1	8.1981	137.1	7.31628
137.2	8.2149	137.2	7.33064
137.3	8.2305	137.3	7.34498
137.4	8.251	137.4	7.35932
137.5	8.2627	137.5	7.37366
137.6	8.2738	137.6	7.38799
137.7	8.2899	137.7	7.40232
137.8	8.3115	137.8	7.41663
137.9	8.3287	137.9	7.43095
138	8.3476	138	7.44525
138.1	8.369	138.1	7.45955
138.2	8.3897	138.2	7.47385
138.3	8.4077	138.3	7.48813
138.4	8.4253	138.4	7.50242
138.5	8.4393	138.5	7.5167
138.6	8.4513	138.6	7.53097
138.7	8.4708	138.7	7.54523
138.8	8.4869	138.8	7.55949
138.9	8.4994	138.9	7.57374
139	8.5121	139	7.58799
139.1	8.5255	139.1	7.60223
139.2	8.5427	139.2	7.61647
139.3	8.5566	139.3	7.6307
139.4	8.5726	139.4	7.64492
139.5	8.5873	139.5	7.65914
139.6	8.6019	139.6	7.67335
139.7	8.6179	139.7	7.68756
139.8	8.6359	139.8	7.70176
[truncated: 10,081 more rows]

## Sheet: L1R-mMM1-10
Run 1; Ch 6; Fc 2-1; Cy 4; VACV L1; Conc 7.8125 15.625 31.25 62.5 125 nM_X	Run 1; Ch 6; Fc 2-1; Cy 4; VACV L1; Conc 7.8125 15.625 31.25 62.5 125 nM_Y	Run 1; Ch 6; Fc 2-1; Cy 4; VACV L1; Conc 7.8125 15.625 31.25 62.5 125 nM; Fitted_Y
-60	-0.1686	0
-59.9	-0.1623	0
-59.8	-0.1713	0
-59.7	-0.1632	0
-59.6	-0.160501	0
-59.5	-0.1611	0
-59.4	-0.1622	0
-59.3	-0.1639	0
-59.2	-0.162	0
-59.1	-0.161901	0
-59	-0.1655	0
-58.9	-0.1685	0
-58.8	-0.1653	0
-58.7	-0.159	0
-58.6	-0.157701	0
-58.5	-0.1565	0
-58.4	-0.1529	0
-58.3	-0.1543	0
-58.2	-0.158	0
-58.1	-0.161801	0
-58	-0.1624	0
-57.9	-0.162	0
-57.8	-0.1594	0
-57.7	-0.1672	0
-57.6	-0.163201	0
-57.5	-0.1561	0
-57.4	-0.1555	0
-57.3	-0.1559	0
-57.2	-0.1544	0
-57.1	-0.1565	0
-57	-0.1575	0
-56.9	-0.1583	0
-56.8	-0.1596	0
-56.7	-0.1599	0
-56.6	-0.1659	0
-56.5	-0.1642	0
-56.4	-0.1556	0
-56.3	-0.1504	0
-56.2	-0.1456	0
-56.1	-0.1468	0
-56	-0.1573	0
-55.9	-0.1607	0
-55.8	-0.1595	0
-55.7	-0.1623	0
-55.6	-0.1639	0
-55.5	-0.1604	0
-55.4	-0.1591	0
-55.3	-0.1575	0
-55.2	-0.1582	0
-55.1	-0.151401	0
-55	-0.1534	0
-54.9	-0.1545	0
-54.8	-0.1563	0
-54.7	-0.1552	0
-54.6	-0.150201	0
-54.5	-0.149	0
-54.4	-0.1428	0
-54.3	-0.1433	0
-54.2	-0.1458	0
-54.1	-0.1504	0
-54	-0.1457	0
-53.9	-0.1513	0
-53.8	-0.1519	0
-53.7	-0.1465	0
-53.6	-0.145	0
-53.5	-0.1469	0
-53.4	-0.1498	0
-53.3	-0.1496	0
-53.2	-0.151	0
-53.1	-0.142001	0
-53	-0.1382	0
-52.9	-0.1365	0
-52.8	-0.1268	0
-52.7	-0.1258	0
-52.6	-0.1265	0
-52.5	-0.129	0
-52.4	-0.1259	0
-52.3	-0.1276	0
-52.2	-0.128	0
-52.1	-0.127	0
-52	-0.1236	0
-51.9	-0.1131	0
-51.8	-0.1019	0
-51.7	-0.0954	0
-51.6	-0.0928002	0
-51.5	-0.0862	0
-51.4	-0.0863001	0
-51.3	-0.085	0
-51.2	-0.0912	0
-51.1	-0.0983005	0
-51	-0.0936	0
-50.9	-0.0975	0
-50.8	-0.1004	0
-50.7	-0.1009	0
-50.6	-0.0967012	0
-50.5	-0.0942	0
-50.4	-0.0955	0
-50.3	-0.0928	0
-50.2	-0.098	0
-50.1	-0.1066	0
-50	-0.1013	0
-49.9	-0.1026	0
-49.8	-0.1027	0
-49.7	-0.1052	0
-49.6	-0.1081	0
-49.5	-0.1066	0
-49.4	-0.1053	0
-49.3	-0.1097	0
-49.2	-0.1102	0
-49.1	-0.1119	0
-49	-0.1093	0
-48.9	-0.108	0
-48.8	-0.1051	0
-48.7	-0.1049	0
-48.6	-0.104301	0
-48.5	-0.1129	0
-48.4	-0.1094	0
-48.3	-0.1029	0
-48.2	-0.0968	0
-48.1	-0.1003	0
-48	-0.1078	0
-47.9	-0.1391	0
-47.8	-0.1492	0
-47.7	-0.1202	0
-47.6	-0.068707	0
-47.5	-0.1087	0
-47.4	-0.1167	0
-47.3	-0.1169	0
-47.2	-0.1265	0
-47.1	-0.134399	0
-47	-0.1352	0
-46.9	-0.1365	0
-46.8	-0.1346	0
-46.7	-0.1274	0
-46.6	-0.1213	0
-46.5	-0.1166	0
-46.4	-0.1207	0
-46.3	-0.122	0
-46.2	-0.1169	0
-46.1	-0.109101	0
-46	-0.1154	0
-45.9	-0.1049	0
-45.8	-0.1109	0
-45.7	-0.1428	0
-45.6	-0.143	0
-45.5	-0.1344	0
-45.4	-0.1006	0
-45.3	-0.0845	0
-45.2	-0.0804	0
-45.1	0.0158855	0
-45	0.0386	0
-44.9	0.0692	0
-44.8	0.0646	0
-44.7	-0.0281	0
-44.6	-0.0615953	0
-44.5	-0.1512	0
-44.4	-0.1877	0
-44.3	-0.2336	0
-44.2	-0.233	0
-44.1	-0.259292	0
-44	-0.2843	0
-43.9	-0.2901	0
-43.8	-0.3086	0
-43.7	-0.3089	0
-43.6	-0.356187	0
-43.5	-0.4068	0
-43.4	-0.4169	0
-43.3	-0.4158	0
-43.2	-0.3936	0
-43.1	-0.300098	0
-43	-0.2286	0
-42.9	-0.1889	0
-42.8	-0.1384	0
-42.7	-0.0896	0
-42.6	-0.0938012	0
-42.5	-0.0955	0
-42.4	-0.1118	0
-42.3	-0.134	0
-42.2	-0.1519	0
-42.1	-0.133302	0
-42	-0.1028	0
-41.9	-0.0991	0
-41.8	-0.1147	0
-41.7	-0.1258	0
-41.6	-0.136698	0
-41.5	-0.1346	0
-41.4	-0.1368	0
-41.3	-0.1411	0
-41.2	-0.1324	0
-41.1	-0.160597	0
-41	-0.2103	0
-40.9	-0.4255	0
-40.8	-0.4246	0
-40.7	-0.0866	0
-40.6	0.547501	0
-40.5	0.309	0
-40.4	0.7994	0
-40.3	0.1575	0
-40.2	-0.1599	0
-40.1	-1.07455	0
-40	0.00880002	0
-39.9	-1.6382	0
-39.8	0.0467	0
-39.7	-0.3901	0
-39.6	-0.209202	0
-39.5	-0.1757	0
-39.4	-0.1767	0
-39.3	-0.1713	0
-39.2	-0.1729	0
-39.1	-0.0969078	0
-39	-0.1361	0
-38.9	-0.1113	0
-38.8	-0.1105	0
-38.7	-0.1183	0
-38.6	-0.263297	0
-38.5	-0.1726	0
-38.4	-0.2316	0
-38.3	-0.2734	0
-38.2	-0.3082	0
-38.1	-0.369696	0
-38	-0.3303	0
-37.9	-0.2939	0
-37.8	-0.1918	0
-37.7	0.00950001	0
-37.6	0.27037	0
-37.5	0.2913	0
-37.4	0.2651	0
-37.3	-0.1149	0
-37.2	-0.049	0
-37.1	0.0433933	0
-37	-0.00829999	0
-36.9	-0.0147	0
-36.8	-0.0976	0
-36.7	-0.113	0
-36.6	-0.109402	0
-36.5	-0.0943	0
-36.4	-0.0825	0
-36.3	-0.1193	0
-36.2	-0.147	0
-36.1	-0.153999	0
-36	-0.1508	0
-35.9	-0.1548	0
-35.8	-0.175	0
-35.7	-0.1827	0
-35.6	-0.188098	0
-35.5	-0.1776	0
-35.4	-0.1661	0
-35.3	-0.1538	0
-35.2	-0.1516	0
-35.1	-0.141298	0
-35	-0.1365	0
-34.9	-0.1257	0
-34.8	-0.1078	0
-34.7	-0.1237	0
-34.6	-0.1064	0
-34.5	-0.109	0
-34.4	-0.1083	0
-34.3	-0.1011	0
-34.2	-0.1028	0
-34.1	-0.109298	0
-34	-0.1113	0
-33.9	-0.122	0
-33.8	-0.1268	0
-33.7	-0.1249	0
-33.6	-0.1078	0
-33.5	-0.1066	0
-33.4	-0.1041	0
-33.3	-0.09	0
-33.2	-0.0818	0
-33.1	-0.0739993	0
-33	-0.069	0
-32.9	-0.0655	0
-32.8	-0.0577	0
-32.7	-0.0555	0
-32.6	-0.0529988	0
-32.5	-0.054	0
-32.4	-0.0604	0
-32.3	-0.0626	0
-32.2	-0.0687	0
-32.1	-0.070699	0
-32	-0.077	0
-31.9	-0.0852	0
-31.8	-0.0808	0
-31.7	-0.0844	0
-31.6	-0.0859994	0
-31.5	-0.0957	0
-31.4	-0.095	0
-31.3	-0.0938	0
-31.2	-0.0957	0
-31.1	-0.0960992	0
-31	-0.1001	0
-30.9	-0.1003	0
-30.8	-0.1009	0
-30.7	-0.0959	0
-30.6	-0.0910996	0
-30.5	-0.0939	0
-30.4	-0.0927	0
-30.3	-0.0914	0
-30.2	-0.0888	0
-30.1	-0.0887989	0
-30	-0.0881	0
-29.9	-0.0927	0
-29.8	-0.0899	0
-29.7	-0.0911	0
-29.6	-0.0886996	0
-29.5	-0.0854	0
-29.4	-0.0873	0
-29.3	-0.0871	0
-29.2	-0.0908	0
-29.1	-0.094999	0
-29	-0.0945	0
-28.9	-0.0947	0
-28.8	-0.0903	0
-28.7	-0.0904	0
-28.6	-0.0922989	0
-28.5	-0.0901	0
-28.4	-0.0879	0
-28.3	-0.0874	0
-28.2	-0.0925	0
-28.1	-0.0922994	0
-28	-0.093	0
-27.9	-0.0938	0
-27.8	-0.0966	0
-27.7	-0.0981	0
-27.6	-0.101999	0
-27.5	-0.1072	0
-27.4	-0.1104	0
-27.3	-0.1071	0
-27.2	-0.1033	0
-27.1	-0.0979999	0
-27	-0.0993	0
-26.9	-0.0995	0
-26.8	-0.1013	0
-26.7	-0.1052	0
-26.6	-0.0992001	0
-26.5	-0.0971	0
-26.4	-0.0977	0
-26.3	-0.0964	0
-26.2	-0.0916	0
-26.1	-0.0868	0
-26	-0.0809	0
-25.9	-0.0762	0
-25.8	-0.0799	0
-25.7	-0.0808	0
-25.6	-0.0802994	0
-25.5	-0.0764	0
-25.4	-0.0705	0
-25.3	-0.0637	0
-25.2	-0.0602	0
-25.1	-0.0572995	0
-25	-0.0558	0
-24.9	-0.0554	0
-24.8	-0.0541	0
-24.7	-0.055	0
-24.6	-0.0553995	0
-24.5	-0.0571	0
-24.4	-0.053	0
-24.3	-0.0543	0
-24.2	-0.0571	0
-24.1	-0.0598993	0
-24	-0.0611	0
-23.9	-0.0649	0
-23.8	-0.0626	0
-23.7	-0.0652	0
-23.6	-0.0678993	0
-23.5	-0.0705	0
-23.4	-0.0736	0
-23.3	-0.0715	0
-23.2	-0.0683	0
-23.1	-0.0600002	0
-23	-0.0576	0
-22.9	-0.0564	0
-22.8	-0.0547	0
-22.7	-0.0545	0
-22.6	-0.0521996	0
-22.5	-0.0472	0
-22.4	-0.042	0
-22.3	-0.0426	0
-22.2	-0.0381	0
-22.1	-0.0344999	0
-22	-0.0317	0
-21.9	-0.0247	0
-21.8	-0.0196	0
-21.7	-0.0148	0
-21.6	-0.0190986	0
-21.5	-0.0207	0
-21.4	-0.0293	0
-21.3	-0.0423	0
-21.2	-0.0468	0
-21.1	-0.0503	0
-21	-0.0667	0
-20.9	-0.0623	0
-20.8	-0.0569	0
-20.7	-0.0668	0
-20.6	-0.0796989	0
-20.5	-0.0863	0
-20.4	-0.0955	0
-20.3	-0.1014	0
-20.2	-0.107	0
-20.1	-0.1055	0
-20	-0.0973	0
-19.9	-0.082	0
-19.8	-0.0721	0
-19.7	-0.0657	0
-19.6	-0.0580998	0
-19.5	-0.0528	0
-19.4	-0.0583	0
-19.3	-0.0611	0
-19.2	-0.0606	0
-19.1	-0.0700988	0
-19	-0.0739	0
-18.9	-0.0816	0
-18.8	-0.0844	0
-18.7	-0.0727	0
-18.6	-0.0636016	0
-18.5	-0.0582	0
-18.4	-0.0387	0
-18.3	-0.0284	0
-18.2	-0.0236	0
-18.1	-0.0330989	0
-18	-0.0388	0
-17.9	-0.0529	0
-17.8	-0.0518	0
-17.7	-0.0505	0
-17.6	-0.056199	0
-17.5	-0.0671	0
-17.4	-0.0786	0
-17.3	-0.0842	0
-17.2	-0.0926	0
-17.1	-0.1023	0
-17	-0.0988	0
-16.9	-0.0946	0
-16.8	-0.0965	0
-16.7	-0.086	0
-16.6	-0.0776016	0
-16.5	-0.067	0
-16.4	-0.0579	0
-16.3	-0.0441	0
-16.2	-0.0559	0
-16.1	-0.0818987	0
-16	-0.1028	0
-15.9	-0.1109	0
-15.8	-0.1148	0
-15.7	-0.1207	0
-15.6	-0.121401	0
-15.5	-0.116	0
-15.4	-0.1066	0
-15.3	-0.0889	0
-15.2	-0.0777	0
-15.1	-0.0738004	0
-15	-0.0706	0
-14.9	-0.0814	0
-14.8	-0.0895	0
-14.7	-0.0905	0
-14.6	-0.0927992	0
-14.5	-0.0888	0
-14.4	-0.0794	0
-14.3	-0.0657	0
-14.2	-0.0491	0
-14.1	-0.020701	0
-14	0.0038	0
-13.9	0.0174	0
-13.8	0.0135	0
-13.7	0.0063	0
-13.6	-0.00279911	0
-13.5	-0.0198	0
-13.4	-0.028	0
-13.3	-0.0221	0
-13.2	-0.019	0
-13.1	-0.0252994	0
-13	-0.023	0
-12.9	-0.0192	0
-12.8	-0.0172	0
-12.7	-0.0118	0
-12.6	-0.00949918	0
-12.5	-0.0134	0
-12.4	-0.0168	0
-12.3	-0.0138	0
-12.2	-0.0164	0
-12.1	-0.0133994	0
-12	-0.0138	0
-11.9	-0.019	0
-11.8	-0.0217	0
-11.7	-0.0206	0
-11.6	-0.0187994	0
-11.5	-0.0186	0
-11.4	-0.012	0
-11.3	-0.012	0
-11.2	-0.0077	0
-11.1	-0.0179986	0
-11	-0.0223	0
-10.9	-0.0207	0
-10.8	-0.0118	0
-10.7	-0.0017	0
-10.6	-0.00299962	0
-10.5	-0.0024	0
-10.4	-0.0009	0
-10.3	-0.000500001	0
-10.2	0.0012	0
-10.1	0.00360003	0
-10	0.0096	0
-9.89999	0.012	0
-9.8	0.0052	0
-9.7	0.0021	0
-9.60001	0.00580003	0
-9.5	0.0019	0
-9.39999	0.0066	0
-9.3	0.0091	0
-9.2	0.0121	0
-9.10001	0.0142001	0
-9	0.0103	0
-8.89999	0.0129	0
-8.8	0.0089	0
-8.7	0.0128	0
-8.60001	0.0134003	0
-8.5	0.0085	0
-8.39999	0.0051	0
-8.3	0.007	0
-8.2	0.0045	0
-8.10001	0.00160075	0
-8	0.0025	0
-7.89999	0.0023	0
-7.8	-0.0015	0
-7.7	-0.0044	0
-7.60001	-0.00809957	0
-7.5	-0.0067	0
-7.39999	-0.0069	0
-7.3	-0.0077	0
-7.2	-0.0068	0
-7.10001	-0.00220035	0
-7	-0.0028	0
-6.89999	-0.0033	0
-6.8	-0.0039	0
-6.7	-0.0027	0
-6.60001	-0.000100198	0
-6.5	0.000899999	0
-6.39999	0.0027	0
-6.3	0.0034	0
-6.2	0.0001	0
-6.10001	0.00050003	0
-6	0.0058	0
-5.89999	0.0051	0
-5.8	0.0038	0
-5.7	0.0024	0
-5.60001	0.00260031	0
-5.5	0.0026	0
-5.39999	0.0002	0
-5.3	0.0032	0
-5.2	0.0055	0
-5.10001	0.00879998	0
-5	0.0064	0
-4.89999	0.0034	0
-4.8	0.0013	0
-4.7	-0.0031	0
-4.60001	-0.00559994	0
-4.5	-0.005	0
-4.39999	-0.0065	0
-4.3	-0.009	0
-4.2	-0.0105	0
-4.10001	-0.0120997	0
-4	-0.013	0
-3.89999	-0.0164	0
-3.8	-0.0148	0
-3.7	-0.0152	0
-3.60001	-0.0142999	0
-3.5	-0.0082	0
-3.39999	-0.0127	0
-3.3	-0.0118	0
-3.2	-0.0087	0
-3.10001	-0.00650067	0
-3	-0.0099	0
-2.89999	-0.01	0
-2.8	-0.0072	0
-2.7	-0.0059	0
-2.60001	-0.00289985	0
-2.5	-9.99994e-05	0
-2.39999	0.0045	0
-2.3	-0.0012	0
-2.2	0.0018	0
-2.10001	0.000699908	0
-2	0.000300001	0
-1.89999	0.0014	0
-1.8	0.0018	0
-1.7	0.0043	0
-1.60001	-0.00449937	0
-1.5	-0.0138	0
-1.39999	-0.0138	0
-1.3	-0.0272	0
-1.2	-0.0279997	0
-1.10001	-0.0284	0
-1	-0.0293	0
-0.899994	-0.0303	0
-0.800003	-0.0293	0
-0.699997		0
-0.600006		0
-0.5		0
-0.399994		0
-0.300003		0
-0.199997		0
-0.100006		0
0		0
0.100006		0
0.199997		0.00509654
0.300003		0.0101933
0.399994		0.0152887
0.5		0.0203843
0.600006		0.0254793
0.699997		0.030573
0.800003		0.0356669
0.899994		0.0407594
1		0.0458521
1.10001		0.0509443
1.2		0.0560351
1.3		0.0611261
1.39999		0.0662158
1.5		0.0713057
1.60001		0.076395
1.7		0.0814829
1.8	1.7722	0.0865711
1.89999	1.767	0.0916579
2	1.767	0.0967449
2.10001	1.767	0.101831
2.2	1.7589	0.106916
2.3	1.7589	0.112002
2.39999	1.767	0.117086
2.5	1.8369	0.12217
2.60001	1.7524	0.127253
2.7	1.7514	0.132336
2.8	1.76	0.137418
2.89999	1.7725	0.142499
3	1.7808	0.14758
3.10001	1.771	0.152661
3.2	1.7802	0.15774
3.3	1.7863	0.16282
3.39999	1.8046	0.167898
3.5	1.7815	0.172977
3.60001	1.7859	0.178055
3.7	1.796	0.183131
3.8	1.818	0.188208
3.89999	1.8006	0.193283
4	1.8027	0.198359
4.10001	1.796	0.203434
4.2	1.7932	0.208507
4.3	1.7971	0.213581
4.39999	1.8022	0.218654
4.5	1.8133	0.223726
4.60001	1.8213	0.228798
4.7	1.8271	0.233869
4.8	1.8246	0.23894
4.89999	1.8315	0.24401
5	1.8433	0.24908
5.10001	1.8537	0.254149
5.2	1.8584	0.259217
5.3	1.8564	0.264285
5.39999	1.853	0.269352
5.5	1.8612	0.274419
5.60001	1.8654	0.279485
5.7	1.8716	0.28455
5.8	1.8805	0.289615
5.89999	1.8887	0.294679
6	1.8935	0.299743
6.10001	1.8989	0.304807
6.2	1.9067	0.309869
6.3	1.9114	0.314931
6.39999	1.917	0.319992
6.5	1.9233	0.325054
6.60001	1.9256	0.330114
6.7	1.9323	0.335174
6.8	1.937	0.340233
6.89999	1.9424	0.345291
7	1.9468	0.35035
7.10001	1.9478	0.355407
7.2	1.9568	0.360464
7.3	1.9612	0.365521
7.39999	1.9648	0.370576
7.5	1.9687	0.375631
7.60001	1.9739	0.380686
7.7	1.9767	0.38574
7.8	1.9845	0.390794
7.89999	1.9874	0.395846
8	1.9967	0.400899
8.10001	2.0046	0.405951
8.2	2.0121	0.411001
8.3	2.0235	0.416052
8.39999	2.0324	0.421102
8.5	2.0392	0.426152
8.60001	2.0462	0.431201
8.7	2.0557	0.436249
8.8	2.0596	0.441297
8.89999	2.0639	0.446344
9	2.0734	0.45139
9.10001	2.0807	0.456437
9.2	2.088	0.461482
9.3	2.0951	0.466527
9.39999	2.1021	0.471571
9.5	2.1123	0.476615
9.60001	2.1153	0.481658
9.7	2.1182	0.4867
9.8	2.1255	0.491743
9.89999	2.1362	0.496784
10	2.1408	0.501825
10.1	2.1491	0.506865
10.2	2.1541	0.511905
10.3	2.1602	0.516944
10.4	2.1691	0.521982
10.5	2.1814	0.527021
10.6	2.1887	0.532058
10.7	2.1982	0.537095
10.8	2.2053	0.542131
10.9	2.2133	0.547166
11	2.2164	0.552202
11.1	2.2188	0.557237
11.2	2.2268	0.56227
11.3	2.2344	0.567304
11.4	2.2383	0.572336
11.5	2.2457	0.577369
11.6	2.2531	0.582401
11.7	2.2563	0.587432
11.8	2.2649	0.592462
11.9	2.2706	0.597492
12	2.2708	0.602522
12.1	2.2793	0.607551
12.2	2.2856	0.612578
12.3	2.2922	0.617606
12.4	2.2999	0.622633
12.5	2.3063	0.62766
12.6	2.3103	0.632686
12.7	2.3195	0.637711
12.8	2.3264	0.642736
12.9	2.3317	0.64776
13	2.3379	0.652784
13.1	2.3459	0.657807
13.2	2.3569	0.662829
13.3	2.3672	0.667852
13.4	2.3742	0.672872
13.5	2.3816	0.677894
13.6	2.3881	0.682914
13.7	2.3943	0.687933
13.8	2.406	0.692953
13.9	2.4166	0.697971
14	2.4247	0.702989
14.1	2.4258	0.708007
14.2	2.4322	0.713023
14.3	2.4403	0.718039
14.4	2.4459	0.723054
14.5	2.4546	0.72807
14.6	2.4633	0.733085
14.7	2.4703	0.738098
14.8	2.4706	0.743112
14.9	2.486	0.748124
15	2.4948	0.753136
15.1	2.4945	0.758148
15.2	2.4986	0.763159
15.3	2.5017	0.76817
15.4	2.5113	0.773179
15.5	2.5156	0.778189
15.6	2.5247	0.783198
15.7	2.5388	0.788205
15.8	2.552	0.793213
15.9	2.5617	0.79822
16	2.5662	0.803227
16.1	2.576	0.808233
16.2	2.5838	0.813238
16.3	2.5888	0.818243
16.4	2.597	0.823246
16.5	2.6086	0.82825
16.6	2.6164	0.833253
16.7	2.6272	0.838255
16.8	2.6381	0.843258
16.9	2.6471	0.848258
17	2.6519	0.853259
17.1	2.6605	0.85826
17.2	2.6704	0.863259
17.3	2.6778	0.868258
17.4	2.6826	0.873256
17.5	2.6922	0.878254
17.6	2.6963	0.883252
17.7	2.7047	0.888248
17.8	2.7115	0.893244
17.9	2.7193	0.89824
18	2.7324	0.903235
18.1	2.7484	0.908229
18.2	2.7558	0.913223
18.3	2.7718	0.918216
18.4	2.7802	0.923209
18.5	2.7862	0.928201
18.6	2.7918	0.933193
18.7	2.8016	0.938183
18.8	2.8103	0.943174
18.9	2.818	0.948163
19	2.8275	0.953153
19.1	2.8369	0.958142
19.2	2.8467	0.963129
19.3	2.8539	0.968117
19.4	2.8584	0.973104
19.5	2.8692	0.97809
19.6	2.8758	0.983076
19.7	2.8863	0.988061
19.8	2.898	0.993046
19.9	2.9067	0.998029
20	2.9155	1.00301
20.1	2.9272	1.008
20.2	2.9364	1.01298
20.3	2.9408	1.01796
20.4	2.9501	1.02294
20.5	2.9615	1.02792
20.6	2.9663	1.0329
20.7	2.9745	1.03788
20.8	2.9796	1.04286
20.9	2.9916	1.04784
21	2.9964	1.05282
21.1	3.0023	1.05779
21.2	3.0135	1.06277
21.3	3.0234	1.06775
21.4	3.0313	1.07272
21.5	3.0371	1.0777
21.6	3.0419	1.08267
21.7	3.0455	1.08764
21.8	3.0503	1.09262
21.9	3.0567	1.09759
22	3.0628	1.10256
22.1	3.0685	1.10753
22.2	3.0713	1.1125
22.3	3.0772	1.11747
22.4	3.0875	1.12244
22.5	3.0975	1.12741
22.6	3.1046	1.13238
22.7	3.1104	1.13735
22.8	3.1154	1.14232
22.9	3.1206	1.14728
23	3.1288	1.15225
23.1	3.1397	1.15722
23.2	3.1507	1.16218
23.3	3.1574	1.16714
23.4	3.169	1.17211
23.5	3.1772	1.17707
23.6	3.1822	1.18204
23.7	3.1909	1.187
23.8	3.1982	1.19196
23.9	3.21	1.19692
24	3.2195	1.20188
24.1	3.2249	1.20684
24.2	3.2267	1.2118
24.3	3.2298	1.21676
24.4	3.2302	1.22172
24.5	3.2357	1.22667
24.6	3.2454	1.23163
24.7	3.2561	1.23659
24.8	3.2597	1.24154
24.9	3.2659	1.2465
25	3.2751	1.25145
25.1	3.2846	1.25641
25.2	3.2919	1.26136
25.3	3.298	1.26631
25.4	3.3087	1.27127
25.5	3.3192	1.27622
25.6	3.3246	1.28117
25.7	3.3328	1.28612
25.8	3.3373	1.29107
25.9	3.3423	1.29602
26	3.3465	1.30097
26.1	3.355	1.30592
26.2	3.3631	1.31087
26.3	3.3755	1.31581
26.4	3.3853	1.32076
26.5	3.3878	1.32571
26.6	3.394	1.33065
26.7	3.4064	1.3356
26.8	3.4132	1.34054
26.9	3.4226	1.34548
27	3.4283	1.35043
27.1	3.4346	1.35537
27.2	3.444	1.36031
27.3	3.4536	1.36525
27.4	3.4638	1.3702
27.5	3.4721	1.37514
27.6	3.4835	1.38008
27.7	3.4957	1.38502
27.8	3.5066	1.38995
27.9	3.5138	1.39489
28	3.5206	1.39983
28.1	3.5281	1.40477
28.2	3.5343	1.4097
28.3	3.542	1.41464
28.4	3.5486	1.41957
28.5	3.5562	1.42451
28.6	3.5587	1.42944
28.7	3.5636	1.43438
28.8	3.5673	1.43931
28.9	3.5782	1.44424
29	3.5885	1.44917
29.1	3.5948	1.4541
29.2	3.599	1.45903
29.3	3.6039	1.46396
29.4	3.6105	1.46889
29.5	3.6168	1.47382
29.6	3.6246	1.47875
29.7	3.6323	1.48368
29.8	3.6425	1.4886
29.9	3.652	1.49353
30	3.6606	1.49846
30.1	3.667	1.50338
30.2	3.6749	1.50831
30.3	3.6848	1.51323
30.4	3.6949	1.51816
30.5	3.7033	1.52308
30.6	3.7137	1.528
30.7	3.7226	1.53292
30.8	3.7312	1.53784
30.9	3.7404	1.54277
31	3.7485	1.54769
31.1	3.7558	1.55261
31.2	3.7554	1.55753
31.3	3.7597	1.56244
31.4	3.7675	1.56736
31.5	3.7719	1.57228
31.6	3.7799	1.5772
31.7	3.7889	1.58211
31.8	3.7962	1.58703
31.9	3.8066	1.59194
32	3.813	1.59686
32.1	3.8202	1.60177
32.2	3.8214	1.60668
32.3	3.8243	1.6116
32.4	3.8278	1.61651
32.5	3.8338	1.62142
32.6	3.8448	1.62633
32.7	3.8479	1.63124
32.8	3.8544	1.63615
32.9	3.862	1.64106
33	3.8707	1.64597
33.1	3.882	1.65088
33.2	3.8925	1.65579
33.3	3.8997	1.66069
33.4	3.9086	1.6656
33.5	3.9141	1.67051
33.6	3.9201	1.67541
33.7	3.9235	1.68032
33.8	3.9304	1.68522
33.9	3.936	1.69012
34	3.946	1.69503
34.1	3.9555	1.69993
34.2	3.9624	1.70483
34.3	3.9716	1.70973
34.4	3.9797	1.71463
34.5	3.9873	1.71953
34.6	3.9928	1.72443
34.7	4.006	1.72933
34.8	4.0114	1.73423
34.9	4.0222	1.73913
35	4.0288	1.74402
35.1	4.0333	1.74892
35.2	4.0404	1.75382
35.3	4.0502	1.75871
35.4	4.0583	1.76361
35.5	4.0641	1.7685
35.6	4.0668	1.7734
35.7	4.075	1.77829
35.8	4.0808	1.78318
35.9	4.0843	1.78807
36	4.09	1.79296
36.1	4.0937	1.79786
36.2	4.0992	1.80275
36.3	4.1051	1.80763
36.4	4.1108	1.81252
36.5	4.1194	1.81741
36.6	4.1221	1.8223
36.7	4.1246	1.82719
36.8	4.1318	1.83207
36.9	4.134	1.83696
37	4.143	1.84185
37.1	4.1519	1.84673
37.2	4.1544	1.85162
37.3	4.1648	1.8565
37.4	4.1695	1.86138
37.5	4.1766	1.86627
37.6	4.1825	1.87115
37.7	4.1845	1.87603
37.8	4.1904	1.88091
37.9	4.196	1.88579
38	4.199	1.89067
38.1	4.2065	1.89555
38.2	4.2123	1.90043
38.3	4.2187	1.90531
38.4	4.227	1.91019
38.5	4.2332	1.91506
38.6	4.2403	1.91994
38.7	4.2437	1.92482
38.8	4.2538	1.92969
38.9	4.2584	1.93457
39	4.2658	1.93944
39.1	4.2725	1.94431
39.2	4.2749	1.94919
39.3	4.2789	1.95406
39.4	4.284	1.95893
39.5	4.285	1.9638
39.6	4.2906	1.96867
39.7	4.2979	1.97354
39.8	4.3059	1.97841
39.9	4.3133	1.98328
40	4.3231	1.98815
40.1	4.3264	1.99302
40.2	4.3288	1.99789
40.3	4.3369	2.00275
40.4	4.3399	2.00762
40.5	4.345	2.01248
40.6	4.3478	2.01735
40.7	4.3522	2.02221
40.8	4.3576	2.02708
40.9	4.3661	2.03194
41	4.3686	2.0368
41.1	4.3735	2.04167
41.2	4.3794	2.04653
41.3	4.3833	2.05139
41.4	4.3889	2.05625
41.5	4.3921	2.06111
41.6	4.4032	2.06597
41.7	4.4147	2.07083
41.8	4.4186	2.07568
41.9	4.427	2.08054
42	4.4358	2.0854
42.1	4.4403	2.09025
42.2	4.4456	2.09511
42.3	4.4509	2.09997
42.4	4.4591	2.10482
42.5	4.4666	2.10967
42.6	4.4709	2.11453
42.7	4.4801	2.11938
42.8	4.4848	2.12423
42.9	4.4884	2.12908
43	4.4985	2.13394
43.1	4.5028	2.13879
43.2	4.5092	2.14364
43.3	4.5209	2.14849
43.4	4.5283	2.15333
43.5	4.5375	2.15818
43.6	4.5405	2.16303
43.7	4.5443	2.16788
43.8	4.5522	2.17272
43.9	4.5569	2.17757
44	4.5612	2.18242
44.1	4.5698	2.18726
44.2	4.5757	2.19211
44.3	4.5846	2.19695
44.4	4.5987	2.20179
44.5	4.6056	2.20663
44.6	4.6113	2.21148
44.7	4.6144	2.21632
44.8	4.6189	2.22116
44.9	4.6229	2.226
45	4.6284	2.23084
45.1	4.6337	2.23568
45.2	4.6385	2.24052
45.3	4.6416	2.24535
45.4	4.6487	2.25019
45.5	4.6559	2.25503
45.6	4.6638	2.25986
45.7	4.6699	2.2647
45.8	4.6796	2.26953
45.9	4.6847	2.27437
46	4.6881	2.2792
46.1	4.6895	2.28404
46.2	4.6957	2.28887
46.3	4.7022	2.2937
46.4	4.7084	2.29853
46.5	4.7145	2.30336
46.6	4.7252	2.30819
46.7	4.7363	2.31302
46.8	4.7449	2.31785
46.9	4.7491	2.32268
47	4.7541	2.32751
47.1	4.7639	2.33234
47.2	4.7708	2.33716
47.3	4.78	2.34199
47.4	4.7839	2.34682
47.5	4.7907	2.35164
47.6	4.8017	2.35647
47.7	4.8074	2.36129
47.8	4.8123	2.36611
47.9	4.82	2.37094
48	4.8253	2.37576
48.1	4.8314	2.38058
48.2	4.8345	2.3854
48.3	4.8427	2.39022
48.4	4.8461	2.39504
48.5	4.852	2.39986
48.6	4.8593	2.40468
48.7	4.8659	2.4095
48.8	4.8714	2.41432
48.9	4.88	2.41913
49	4.8842	2.42395
49.1	4.8869	2.42877
49.2	4.8911	2.43358
49.3	4.8936	2.4384
49.4	4.9002	2.44321
49.5	4.9065	2.44802
49.6	4.9125	2.45284
49.7	4.9184	2.45765
49.8	4.9276	2.46246
49.9	4.936	2.46727
50	4.944	2.47208
50.1	4.9534	2.4769
50.2	4.9613	2.4817
50.3	4.9671	2.48651
50.4	4.9703	2.49132
50.5	4.9692	2.49613
50.6	4.9763	2.50094
50.7	4.985	2.50574
50.8	4.9953	2.51055
50.9	5.0042	2.51536
51	5.0089	2.52016
51.1	5.0111	2.52497
51.2	5.0129	2.52977
51.3	5.0161	2.53457
51.4	5.0226	2.53938
51.5	5.0269	2.54418
51.6	5.0293	2.54898
51.7	5.0293	2.55378
51.8	5.0333	2.55858
51.9	5.036	2.56338
52	5.0434	2.56818
52.1	5.0483	2.57298
52.2	5.054	2.57778
52.3	5.0622	2.58257
52.4	5.0726	2.58737
52.5	5.0809	2.59217
52.6	5.0877	2.59696
52.7	5.0884	2.60176
52.8	5.094	2.60655
52.9	5.0987	2.61135
53	5.1074	2.61614
53.1	5.1139	2.62093
53.2	5.1189	2.62573
53.3	5.1243	2.63052
53.4	5.1276	2.63531
53.5	5.134	2.6401
53.6	5.1363	2.64489
53.7	5.1361	2.64968
53.8	5.1383	2.65447
53.9	5.1411	2.65926
54	5.1457	2.66404
54.1	5.1517	2.66883
54.2	5.1586	2.67362
54.3	5.1671	2.6784
54.4	5.1703	2.68319
54.5	5.1809	2.68797
54.6	5.1901	2.69276
54.7	5.1922	2.69754
54.8	5.2	2.70232
54.9	5.2066	2.70711
55	5.2092	2.71189
55.1	5.2148	2.71667
55.2	5.2231	2.72145
55.3	5.2241	2.72623
55.4	5.2295	2.73101
55.5	5.2331	2.73579
55.6	5.2373	2.74057
55.7	5.2426	2.74535
55.8	5.2469	2.75012
55.9	5.253	2.7549
56	5.2552	2.75968
56.1	5.2605	2.76445
56.2	5.2669	2.76923
56.3	5.2685	2.774
56.4	5.2721	2.77878
56.5	5.2799	2.78355
56.6	5.2867	2.78832
56.7	5.2921	2.7931
56.8	5.2966	2.79787
56.9	5.2994	2.80264
57	5.3037	2.80741
57.1	5.3085	2.81218
57.2	5.321	2.81695
57.3	5.329	2.82172
57.4	5.337	2.82648
57.5	5.3475	2.83125
57.6	5.3519	2.83602
57.7	5.3613	2.84079
57.8	5.3559	2.84555
57.9	5.3612	2.85032
58	5.3652	2.85508
58.1	5.3626	2.85985
58.2	5.3637	2.86461
58.3	5.369	2.86937
58.4	5.3824	2.87413
58.5	5.392	2.8789
58.6	5.3968	2.88366
58.7	5.3968	2.88842
58.8	5.3968	2.89318
58.9	5.3997	2.89794
59	5.3997	2.9027
59.1	5.3997	2.90745
59.2	5.3997	2.91221
59.3		2.91697
59.4		2.92173
59.5		2.92648
59.6		2.93124
59.7		2.93599
59.8		2.94075
59.9		2.9455
60		2.95025
60.1		2.95025
60.2		2.94991
60.3		2.94957
60.4		2.94922
60.5		2.94888
60.6		2.94853
60.7		2.94819
60.8		2.94784
60.9		2.9475
61		2.94716
61.1		2.94681
61.2		2.94647
61.3		2.94612
61.4		2.94578
61.5		2.94544
61.6		2.94509
61.7		2.94475
61.8	3.53252	2.9444
61.9	3.51771	2.94406
62	3.5409	2.94372
62.1	3.54091	2.94337
62.2	3.5653	2.94303
62.3	3.5837	2.94269
62.4	3.54091	2.94234
62.5	3.5409	2.942
62.6	3.6362	2.94166
62.7	3.6259	2.94131
62.8	3.5484	2.94097
62.9	3.5205	2.94063
63	3.5329	2.94028
63.1	3.5106	2.93994
63.2	3.483	2.9396
63.3	3.4552	2.93925
63.4	3.4539	2.93891
63.5	3.4676	2.93857
63.6	3.4586	2.93823
63.7	3.437	2.93788
63.8	3.4306	2.93754
63.9	3.4372	2.9372
64	3.4441	2.93685
64.1	3.4319	2.93651
64.2	3.4435	2.93617
64.3	3.436	2.93583
64.4	3.4397	2.93548
64.5	3.4516	2.93514
64.6	3.4498	2.9348
64.7	3.4415	2.93446
64.8	3.4444	2.93411
64.9	3.4498	2.93377
65	3.4535	2.93343
65.1	3.4525	2.93309
65.2	3.4583	2.93274
65.3	3.4545	2.9324
65.4	3.4569	2.93206
65.5	3.4612	2.93172
65.6	3.464	2.93137
65.7	3.4631	2.93103
65.8	3.47	2.93069
65.9	3.4731	2.93035
66	3.4751	2.93001
66.1	3.4799	2.92966
66.2	3.4872	2.92932
66.3	3.4905	2.92898
66.4	3.491	2.92864
66.5	3.4928	2.9283
66.6	3.5008	2.92796
66.7	3.5071	2.92761
66.8	3.5083	2.92727
66.9	3.5087	2.92693
67	3.5113	2.92659
67.1	3.5122	2.92625
67.2	3.5128	2.92591
67.3	3.5136	2.92556
67.4	3.5129	2.92522
67.5	3.5125	2.92488
67.6	3.5152	2.92454
67.7	3.5178	2.9242
67.8	3.5214	2.92386
67.9	3.5211	2.92352
68	3.5263	2.92318
68.1	3.525	2.92283
68.2	3.5272	2.92249
68.3	3.5346	2.92215
68.4	3.5376	2.92181
68.5	3.5356	2.92147
68.6	3.5418	2.92113
68.7	3.5426	2.92079
68.8	3.5456	2.92045
68.9	3.5505	2.92011
69	3.5625	2.91977
69.1	3.5678	2.91943
69.2	3.5613	2.91909
69.3	3.5631	2.91874
69.4	3.5572	2.9184
69.5	3.59	2.91806
69.6	3.6446	2.91772
69.7	3.5517	2.91738
69.8	3.5583	2.91704
69.9	3.52861	2.9167
70	3.47151	2.91636
70.1	3.44201	2.91602
70.2	3.4869	2.91568
70.3	3.4288	2.91534
70.4	3.327	2.915
70.5	3.3201	2.91466
70.6	3.22421	2.91432
70.7	3.08981	2.91398
70.8	3.24029	2.91364
70.9	3.40219	2.9133
71	3.9255	2.91296
71.1	4.25639	2.91262
71.2	4.28999	2.91228
71.3	4.16141	2.91194
71.4	3.96601	2.9116
71.5	3.84541	2.91126
71.6	3.51917	2.91092
71.7	3.3388	2.91058
71.8	3.2917	2.91024
71.9	3.45658	2.9099
72	3.52239	2.90956
72.1	3.5735	2.90922
72.2	3.60391	2.90888
72.3	3.71299	2.90855
72.4	3.71801	2.90821
72.5	3.7453	2.90787
72.6	3.6938	2.90753
72.7	3.6537	2.90719
72.8	3.5969	2.90685
72.9	3.4785	2.90651
73	3.2783	2.90617
73.1	3.1671	2.90583
73.2	3.11191	2.90549
73.3	3.10279	2.90515
73.4	2.9205	2.90482
73.5	2.8149	2.90448
73.6	2.9887	2.90414
73.7	3.10892	2.9038
73.8	3.31898	2.90346
73.9	3.43799	2.90312
74	3.23579	2.90278
74.1	3.28552	2.90244
74.2	3.39211	2.90211
74.3	3.41839	2.90177
74.4	3.4013	2.90143
74.5	3.4167	2.90109
74.6	3.4228	2.90075
74.7	3.4042	2.90041
74.8	3.3987	2.90007
74.9	3.3854	2.89974
75	3.3825	2.8994
75.1	3.47409	2.89906
75.2	3.42421	2.89872
75.3	3.49599	2.89838
75.4	3.515	2.89805
75.5	3.4945	2.89771
75.6	3.5026	2.89737
75.7	3.5109	2.89703
75.8	3.5075	2.89669
75.9	3.4971	2.89636
76	3.511	2.89602
76.1	3.4864	2.89568
76.2	3.4782	2.89534
76.3	3.4807	2.895
76.4	3.4778	2.89467
76.5	3.4793	2.89433
76.6	3.4871	2.89399
76.7	3.4926	2.89365
76.8	3.5145	2.89332
76.9	3.5172	2.89298
77	3.523	2.89264
77.1	3.5271	2.8923
77.2	3.5241	2.89197
77.3	3.5262	2.89163
77.4	3.5189	2.89129
77.5	3.5148	2.89096
77.6	3.5054	2.89062
77.7	3.5026	2.89028
77.8	3.5003	2.88994
77.9	3.4969	2.88961
78	3.4843	2.88927
78.1	3.4729	2.88893
78.2	3.4686	2.8886
78.3	3.4573	2.88826
78.4	3.452	2.88792
78.5	3.4523	2.88758
78.6	3.4505	2.88725
78.7	3.449	2.88691
78.8	3.4578	2.88657
78.9	3.4649	2.88624
79	3.4684	2.8859
79.1	3.4659	2.88556
79.2	3.465	2.88523
79.3	3.4625	2.88489
79.4	3.4608	2.88456
79.5	3.4593	2.88422
79.6	3.4595	2.88388
79.7	3.4556	2.88355
79.8	3.4515	2.88321
79.9	3.4506	2.88287
80	3.4498	2.88254
80.1	3.4493	2.8822
80.2	3.4454	2.88187
80.3	3.4424	2.88153
80.4	3.4397	2.88119
80.5	3.4388	2.88086
80.6	3.4403	2.88052
80.7	3.4423	2.88019
80.8	3.4434	2.87985
80.9	3.4403	2.87951
81	3.4392	2.87918
81.1	3.4359	2.87884
81.2	3.4342	2.87851
81.3	3.4335	2.87817
81.4	3.4313	2.87783
81.5	3.4315	2.8775
81.6	3.4247	2.87716
81.7	3.4249	2.87683
81.8	3.4227	2.87649
81.9	3.4204	2.87616
82	3.4201	2.87582
82.1	3.4148	2.87549
82.2	3.4084	2.87515
82.3	3.4094	2.87482
82.4	3.4091	2.87448
82.5	3.4123	2.87415
82.6	3.4124	2.87381
82.7	3.413	2.87347
82.8	3.4129	2.87314
82.9	3.4111	2.8728
83	3.4077	2.87247
83.1	3.4063	2.87213
83.2	3.4035	2.8718
83.3	3.4005	2.87147
83.4	3.4041	2.87113
83.5	3.4029	2.8708
83.6	3.3999	2.87046
83.7	3.3977	2.87013
83.8	3.3959	2.86979
83.9	3.4015	2.86946
84	3.3969	2.86912
84.1	3.3936	2.86879
84.2	3.3938	2.86845
84.3	3.3977	2.86812
84.4	3.4003	2.86778
84.5	3.3999	2.86745
84.6	3.3951	2.86712
84.7	3.3884	2.86678
84.8	3.3863	2.86645
84.9	3.383	2.86611
85	3.38	2.86578
85.1	3.3811	2.86544
85.2	3.373	2.86511
85.3	3.3647	2.86478
85.4	3.3643	2.86444
85.5	3.3655	2.86411
85.6	3.3679	2.86377
85.7	3.3624	2.86344
85.8	3.364	2.86311
85.9	3.3615	2.86277
86	3.3564	2.86244
86.1	3.353	2.86211
86.2	3.3509	2.86177
86.3	3.3496	2.86144
86.4	3.3494	2.8611
86.5	3.3486	2.86077
86.6	3.3407	2.86044
86.7	3.3375	2.8601
86.8	3.3335	2.85977
86.9	3.3317	2.85944
87	3.3328	2.8591
87.1	3.3316	2.85877
87.2	3.3294	2.85844
87.3	3.3276	2.8581
87.4	3.3237	2.85777
87.5	3.327	2.85744
87.6	3.325	2.8571
87.7	3.3239	2.85677
87.8	3.3237	2.85644
87.9	3.32	2.8561
88	3.3167	2.85577
88.1	3.3161	2.85544
88.2	3.3124	2.85511
88.3	3.3132	2.85477
88.4	3.3112	2.85444
88.5	3.3203	2.85411
88.6	3.3255	2.85377
88.7	3.3302	2.85344
88.8	3.3312	2.85311
88.9	3.3213	2.85278
89	3.3028	2.85244
89.1	3.2833	2.85211
89.2	3.2744	2.85178
89.3	3.26	2.85145
89.4	3.2471	2.85111
89.5	3.2404	2.85078
89.6	3.2369	2.85045
89.7	3.2349	2.85012
89.8	3.237	2.84979
89.9	3.2294	2.84945
90	3.2106	2.84912
90.1	3.1977	2.84879
90.2	3.1795	2.84846
90.3	3.1488	2.84812
90.4	3.1454	2.84779
90.5	3.1392	2.84746
90.6	3.139	2.84713
90.7	3.137	2.8468
90.8	3.1409	2.84646
90.9	3.1433	2.84613
91	3.1491	2.8458
91.1	3.1558	2.84547
91.2	3.1626	2.84514
91.3	3.1565	2.84481
91.4	3.1396	2.84447
91.5	3.1257	2.84414
91.6	3.117	2.84381
91.7	3.1178	2.84348
91.8	3.1305	2.84315
91.9	3.1382	2.84282
92	3.1421	2.84249
92.1	3.1488	2.84215
92.2	3.1596	2.84182
92.3	3.1746	2.84149
92.4	3.1857	2.84116
92.5	3.1943	2.84083
92.6	3.2033	2.8405
92.7	3.2101	2.84017
92.8	3.2132	2.83984
92.9	3.2169	2.83951
93	3.224	2.83917
93.1	3.2399	2.83884
93.2	3.2541	2.83851
93.3	3.2693	2.83818
93.4	3.2797	2.83785
93.5	3.2794	2.83752
93.6	3.2835	2.83719
93.7	3.2825	2.83686
93.8	3.2741	2.83653
93.9	3.2589	2.8362
94	3.2421	2.83587
94.1	3.2469	2.83554
94.2	3.247	2.83521
94.3	3.2584	2.83488
94.4	3.2657	2.83455
94.5	3.2692	2.83421
94.6	3.269	2.83388
94.7	3.2738	2.83355
94.8	3.2718	2.83322
94.9	3.271	2.83289
95	3.2704	2.83256
95.1	3.2644	2.83223
95.2	3.2615	2.8319
95.3	3.2559	2.83157
95.4	3.258	2.83124
95.5	3.2567	2.83091
95.6	3.2595	2.83058
95.7	3.2635	2.83025
95.8	3.2653	2.82992
95.9	3.2596	2.82959
96	3.2658	2.82926
96.1	3.2728	2.82893
96.2	3.2782	2.8286
96.3	3.2781	2.82828
96.4	3.2762	2.82795
96.5	3.2691	2.82762
96.6	3.2618	2.82729
96.7	3.2459	2.82696
96.8	3.2356	2.82663
96.9	3.2345	2.8263
97	3.2316	2.82597
97.1	3.2225	2.82564
97.2	3.2201	2.82531
97.3	3.2219	2.82498
97.4	3.2228	2.82465
97.5	3.2181	2.82432
97.6	3.2187	2.82399
97.7	3.2178	2.82366
97.8	3.2173	2.82334
97.9	3.2133	2.82301
98	3.2184	2.82268
98.1	3.2153	2.82235
98.2	3.2135	2.82202
98.3	3.2122	2.82169
98.4	3.2118	2.82136
98.5	3.2166	2.82103
98.6	3.2159	2.8207
98.7	3.2133	2.82038
98.8	3.2088	2.82005
98.9	3.1989	2.81972
99	3.1989	2.81939
99.1	3.1906	2.81906
99.2	3.1853	2.81873
99.3	3.1778	2.8184
99.4	3.1737	2.81808
99.5	3.1692	2.81775
99.6	3.1646	2.81742
99.7	3.1576	2.81709
99.8	3.1522	2.81676
99.9	3.1438	2.81643
100	3.1368	2.81611
100.1	3.1305	2.81578
100.2	3.1243	2.81545
100.3	3.1151	2.81512
100.4	3.1162	2.81479
100.5	3.1193	2.81447
100.6	3.1252	2.81414
100.7	3.127	2.81381
100.8	3.1237	2.81348
100.9	3.1239	2.81315
101	3.1227	2.81283
101.1	3.1226	2.8125
101.2	3.1225	2.81217
101.3	3.1211	2.81184
101.4	3.1197	2.81152
101.5	3.122	2.81119
101.6	3.1184	2.81086
101.7	3.1164	2.81053
101.8	3.1144	2.81021
101.9	3.113	2.80988
102	3.1116	2.80955
102.1	3.1139	2.80922
102.2	3.1099	2.8089
102.3	3.1099	2.80857
102.4	3.1128	2.80824
102.5	3.1138	2.80791
102.6	3.1103	2.80759
102.7	3.1095	2.80726
102.8	3.1108	2.80693
102.9	3.1067	2.80661
103	3.1038	2.80628
103.1	3.1025	2.80595
103.2	3.1004	2.80563
103.3	3.0993	2.8053
103.4	3.0968	2.80497
103.5	3.0938	2.80465
103.6	3.0939	2.80432
103.7	3.0934	2.80399
103.8	3.0903	2.80367
103.9	3.0874	2.80334
104	3.0885	2.80301
104.1	3.0904	2.80269
104.2	3.0901	2.80236
104.3	3.088	2.80203
104.4	3.089	2.80171
104.5	3.0873	2.80138
104.6	3.0875	2.80105
104.7	3.0813	2.80073
104.8	3.0791	2.8004
104.9	3.0756	2.80007
105	3.0748	2.79975
105.1	3.0703	2.79942
105.2	3.0692	2.7991
105.3	3.0663	2.79877
105.4	3.0621	2.79844
105.5	3.0603	2.79812
105.6	3.0601	2.79779
105.7	3.0622	2.79747
105.8	3.0628	2.79714
105.9	3.061	2.79681
106	3.0609	2.79649
106.1	3.0609	2.79616
106.2	3.055	2.79584
106.3	3.0517	2.79551
106.4	3.0574	2.79519
106.5	3.0558	2.79486
106.6	3.0548	2.79453
106.7	3.0527	2.79421
106.8	3.0519	2.79388
106.9	3.0498	2.79356
107	3.0479	2.79323
107.1	3.0424	2.79291
107.2	3.0375	2.79258
107.3	3.0411	2.79226
107.4	3.0407	2.79193
107.5	3.0377	2.79161
107.6	3.033	2.79128
107.7	3.0329	2.79096
107.8	3.0314	2.79063
107.9	3.0335	2.79031
108	3.0318	2.78998
108.1	3.028	2.78966
108.2	3.0261	2.78933
108.3	3.0264	2.78901
108.4	3.0241	2.78868
108.5	3.0201	2.78836
108.6	3.017	2.78803
108.7	3.0154	2.78771
108.8	3.0138	2.78738
108.9	3.0093	2.78706
109	3.0082	2.78673
109.1	3.0096	2.78641
109.2	3.0064	2.78608
109.3	3.0055	2.78576
109.4	3.0028	2.78543
109.5	2.9971	2.78511
109.6	2.9962	2.78479
109.7	2.9942	2.78446
109.8	2.9921	2.78414
109.9	2.9882	2.78381
110	2.9859	2.78349
110.1	2.9795	2.78316
110.2	2.9766	2.78284
110.3	2.9774	2.78252
110.4	2.9744	2.78219
110.5	2.9737	2.78187
110.6	2.9775	2.78154
110.7	2.9785	2.78122
110.8	2.9819	2.7809
110.9	2.9828	2.78057
111	2.9822	2.78025
111.1	2.9764	2.77992
111.2	2.9785	2.7796
111.3	2.9823	2.77928
111.4	2.9835	2.77895
111.5	2.9856	2.77863
111.6	2.9828	2.77831
111.7	2.9815	2.77798
111.8	2.9798	2.77766
111.9	2.9768	2.77734
112	2.9761	2.77701
112.1	2.9734	2.77669
112.2	2.9682	2.77637
112.3	2.9694	2.77604
112.4	2.9667	2.77572
112.5	2.9635	2.7754
112.6	2.9629	2.77507
112.7	2.964	2.77475
112.8	2.9645	2.77443
112.9	2.9629	2.7741
113	2.9641	2.77378
113.1	2.9633	2.77346
113.2	2.962	2.77313
113.3	2.9677	2.77281
113.4	2.9609	2.77249
113.5	2.9615	2.77217
113.6	2.966	2.77184
113.7	2.9631	2.77152
113.8	2.9675	2.7712
113.9	2.9703	2.77087
114	2.9619	2.77055
114.1	2.9627	2.77023
114.2	2.963	2.76991
114.3	2.9649	2.76958
114.4	2.9689	2.76926
114.5	2.9661	2.76894
114.6	2.9721	2.76862
114.7	2.9721	2.76829
114.8	2.9814	2.76797
114.9	2.9797	2.76765
115	2.9858	2.76733
115.1	2.9854	2.767
115.2	2.9774	2.76668
115.3	2.9733	2.76636
115.4	2.9741	2.76604
115.5	2.9681	2.76572
115.6	2.9688	2.76539
115.7	2.9688	2.76507
115.8	2.9681	2.76475
115.9	2.9643	2.76443
116	2.9537	2.76411
116.1	2.9293	2.76378
116.2		2.76346
116.3		2.76314
116.4		2.76282
116.5		2.7625
116.6		2.76218
116.7		2.76185
116.8		2.76153
116.9		2.76121
117		2.76121
117.1		2.77109
117.2		2.78096
117.3		2.79083
117.4		2.8007
117.5		2.81057
117.6		2.82044
117.7		2.83031
117.8		2.84018
117.9		2.85004
118		2.85991
118.1		2.86977
118.2		2.87963
118.3		2.88949
118.4		2.89935
118.5		2.90921
118.6		2.91907
118.7	3.00437	2.92893
118.8	3.00437	2.93878
118.9	3.02889	2.94863
119	3.10749	2.95848
119.1	3.1218	2.96834
119.2	3.1287	2.97819
119.3	3.1388	2.98803
119.4	3.20189	2.99788
119.5	3.26819	3.00773
119.6	3.2336	3.01757
119.7	3.2257	3.02742
119.8	3.2637	3.03726
119.9	3.24751	3.0471
120	3.2622	3.05694
120.1	3.2856	3.06678
120.2	3.2776	3.07662
120.3	3.3063	3.08645
120.4	3.3347	3.09629
120.5	3.3239	3.10613
120.6	3.337	3.11596
120.7	3.3429	3.12579
120.8	3.3394	3.13562
120.9	3.3473	3.14545
121	3.364	3.15528
121.1	3.3806	3.16511
121.2	3.3938	3.17493
121.3	3.4119	3.18476
121.4	3.4179	3.19458
121.5	3.4259	3.2044
121.6	3.4353	3.21423
121.7	3.4523	3.22405
121.8	3.4562	3.23386
121.9	3.4827	3.24368
122	3.4999	3.2535
122.1	3.5153	3.26331
122.2	3.5252	3.27313
122.3	3.5398	3.28294
122.4	3.5602	3.29275
122.5	3.5725	3.30256
122.6	3.5824	3.31237
122.7	3.5974	3.32218
122.8	3.607	3.33198
122.9	3.6205	3.34179
123	3.6344	3.35159
123.1	3.6514	3.3614
123.2	3.6661	3.3712
123.3	3.6776	3.381
123.4	3.6898	3.3908
123.5	3.7024	3.4006
123.6	3.7127	3.4104
123.7	3.7263	3.42019
123.8	3.7417	3.42998
123.9	3.7547	3.43978
124	3.7683	3.44957
124.1	3.7773	3.45936
124.2	3.7914	3.46915
124.3	3.8057	3.47894
124.4	3.8229	3.48873
124.5	3.8397	3.49852
124.6	3.8497	3.5083
124.7	3.864	3.51809
124.8	3.8813	3.52787
124.9	3.8963	3.53765
125	3.9113	3.54743
125.1	3.9248	3.55721
125.2	3.9362	3.56699
125.3	3.9513	3.57676
125.4	3.9634	3.58654
125.5	3.9801	3.59631
125.6	3.9953	3.60609
125.7	4.0116	3.61586
125.8	4.0256	3.62563
125.9	4.0346	3.6354
126	4.0479	3.64516
126.1	4.0604	3.65493
126.2	4.0725	3.6647
126.3	4.0858	3.67446
126.4	4.1034	3.68422
126.5	4.1184	3.69399
126.6	4.1322	3.70375
126.7	4.1489	3.71351
126.8	4.1638	3.72327
126.9	4.1773	3.73302
127	4.1931	3.74278
127.1	4.2056	3.75254
127.2	4.2118	3.76229
127.3	4.2271	3.77204
127.4	4.2391	3.78179
127.5	4.2554	3.79154
127.6	4.2698	3.80129
127.7	4.2828	3.81104
127.8	4.2976	3.82078
127.9	4.3112	3.83053
128	4.3239	3.84027
128.1	4.3363	3.85002
128.2	4.3484	3.85976
128.3	4.3594	3.8695
128.4	4.3727	3.87924
128.5	4.3854	3.88898
128.6	4.3989	3.89871
128.7	4.4121	3.90845
128.8	4.4246	3.91818
128.9	4.4345	3.92791
129	4.4433	3.93765
129.1	4.4603	3.94738
129.2	4.4763	3.95711
129.3	4.4908	3.96683
129.4	4.5083	3.97656
129.5	4.5247	3.98629
129.6	4.5384	3.99601
129.7	4.5543	4.00574
129.8	4.5638	4.01546
129.9	4.5767	4.02518
130	4.5927	4.0349
130.1	4.6061	4.04462
130.2	4.6176	4.05434
130.3	4.6302	4.06405
130.4	4.6438	4.07376
130.5	4.6542	4.08348
130.6	4.6651	4.09319
130.7	4.6859	4.1029
130.8	4.7049	4.11261
130.9	4.7164	4.12232
131	4.7286	4.13203
131.1	4.7415	4.14174
131.2	4.7589	4.15144
131.3	4.7758	4.16114
131.4	4.7887	4.17085
131.5	4.8031	4.18055
131.6	4.8131	4.19025
131.7	4.8233	4.19995
131.8	4.8297	4.20964
131.9	4.8433	4.21934
132	4.8575	4.22904
132.1	4.8685	4.23873
132.2	4.8851	4.24843
132.3	4.8987	4.25812
132.4	4.9118	4.26781
132.5	4.9201	4.2775
132.6	4.9319	4.28718
132.7	4.9458	4.29687
132.8	4.9635	4.30656
132.9	4.9739	4.31624
133	4.9893	4.32592
133.1	5.007	4.33561
133.2	5.0187	4.34529
133.3	5.0397	4.35497
133.4	5.0532	4.36464
133.5	5.0631	4.37432
133.6	5.0767	4.384
133.7	5.0899	4.39367
133.8	5.1034	4.40334
133.9	5.1201	4.41302
134	5.1353	4.42269
134.1	5.1484	4.43236
134.2	5.1649	4.44203
134.3	5.1816	4.45169
134.4	5.1967	4.46136
134.5	5.2091	4.47103
134.6	5.2282	4.48069
134.7	5.247	4.49035
134.8	5.2627	4.50001
134.9	5.2768	4.50967
135	5.2922	4.51933
135.1	5.3103	4.52899
135.2	5.3212	4.53865
135.3	5.3326	4.5483
135.4	5.346	4.55795
135.5	5.3601	4.56761
135.6	5.3709	4.57726
135.7	5.3843	4.58691
135.8	5.397	4.59656
135.9	5.4142	4.6062
136	5.4294	4.61585
136.1	5.4422	4.6255
136.2	5.4574	4.63514
136.3	5.4738	4.64478
136.4	5.4883	4.65442
136.5	5.5034	4.66407
136.6	5.5202	4.67371
136.7	5.535	4.68334
136.8	5.5453	4.69298
136.9	5.5542	4.70261
137	5.5652	4.71225
137.1	5.5787	4.72188
137.2	5.5878	4.73152
137.3	5.601	4.74114
137.4	5.6139	4.75077
137.5	5.6261	4.7604
137.6	5.641	4.77003
137.7	5.6536	4.77966
137.8	5.6662	4.78928
137.9	5.6843	4.7989
138	5.695	4.80852
138.1	5.7101	4.81815
138.2	5.7276	4.82777
138.3	5.7394	4.83738
138.4	5.7552	4.847
138.5	5.7696	4.85662
138.6	5.7857	4.86623
138.7	5.7986	4.87584
138.8	5.8114	4.88545
138.9	5.8199	4.89507
139	5.8347	4.90468
139.1	5.8482	4.91429
139.2	5.8579	4.92389
139.3	5.8726	4.9335
139.4	5.885	4.9431
139.5	5.8937	4.95271
139.6	5.9101	4.96231
139.7	5.9269	4.97191
139.8	5.9399	4.98151
[truncated: 10,081 more rows]

## Sheet: M1R-mMM1-16
Run 1; Ch 4; Fc 2-1; Cy 4; M1; Conc 31.25 62.5 125 250 500 nM_X	Run 1; Ch 4; Fc 2-1; Cy 4; M1; Conc 31.25 62.5 125 250 500 nM_Y	Run 1; Ch 4; Fc 2-1; Cy 4; M1; Conc 31.25 62.5 125 250 500 nM; Fitted_Y
-60	0.3273	0
-59.9	0.3294	0
-59.8	0.3285	0
-59.7	0.3244	0
-59.6	0.3228	0
-59.5	0.326	0
-59.4	0.3303	0
-59.3	0.3295	0
-59.2	0.3281	0
-59.1	0.3269	0
-59	0.3311	0
-58.9	0.3307	0
-58.8	0.3332	0
-58.7	0.336	0
-58.6	0.336	0
-58.5	0.3337	0
-58.4	0.3374	0
-58.3	0.3384	0
-58.2	0.3367	0
-58.1	0.3385	0
-58	0.3424	0
-57.9	0.3387	0
-57.8	0.336801	0
-57.7	0.3378	0
-57.6	0.3408	0
-57.5	0.34	0
-57.4	0.3439	0
-57.3	0.3435	0
-57.2	0.344	0
-57.1	0.3439	0
-57	0.3485	0
-56.9	0.347	0
-56.8	0.3477	0
-56.7	0.3435	0
-56.6	0.3478	0
-56.5	0.3507	0
-56.4	0.3471	0
-56.3	0.3446	0
-56.2	0.3453	0
-56.1	0.3447	0
-56	0.342	0
-55.9	0.3382	0
-55.8	0.3356	0
-55.7	0.3303	0
-55.6	0.3356	0
-55.5	0.3346	0
-55.4	0.3298	0
-55.3	0.3316	0
-55.2	0.33	0
-55.1	0.3352	0
-55	0.3339	0
-54.9	0.3345	0
-54.8	0.3324	0
-54.7	0.3298	0
-54.6	0.3276	0
-54.5	0.3283	0
-54.4	0.3285	0
-54.3	0.3272	0
-54.2	0.3229	0
-54.1	0.3242	0
-54	0.331	0
-53.9	0.3339	0
-53.8	0.3359	0
-53.7	0.3391	0
-53.6	0.3442	0
-53.5	0.3436	0
-53.4	0.3464	0
-53.3	0.3468	0
-53.2	0.346	0
-53.1	0.3395	0
-53	0.3387	0
-52.9	0.3417	0
-52.8	0.3395	0
-52.7	0.3398	0
-52.6	0.3432	0
-52.5	0.3442	0
-52.4	0.3447	0
-52.3	0.3449	0
-52.2	0.3493	0
-52.1	0.3484	0
-52	0.3492	0
-51.9	0.3515	0
-51.8	0.348	0
-51.7	0.3547	0
-51.6	0.3544	0
-51.5	0.3535	0
-51.4	0.3494	0
-51.3	0.3531	0
-51.2	0.3655	0
-51.1	0.368	0
-51	0.3705	0
-50.9	0.3715	0
-50.8	0.372399	0
-50.7	0.3635	0
-50.6	0.363	0
-50.5	0.3606	0
-50.4	0.3604	0
-50.3	0.3592	0
-50.2	0.3611	0
-50.1	0.3602	0
-50	0.3631	0
-49.9	0.3653	0
-49.8	0.3674	0
-49.7	0.3705	0
-49.6	0.3686	0
-49.5	0.3776	0
-49.4	0.3788	0
-49.3	0.384999	0
-49.2	0.3871	0
-49.1	0.3912	0
-49	0.393	0
-48.9	0.3993	0
-48.8	0.378403	0
-48.7	0.3767	0
-48.6	0.373	0
-48.5	0.371	0
-48.4	0.3708	0
-48.3	0.403196	0
-48.2	0.4126	0
-48.1	0.4369	0
-48	0.4167	0
-47.9	0.4125	0
-47.8	0.4105	0
-47.7	0.4102	0
-47.6	0.4078	0
-47.5	0.4034	0
-47.4	0.4049	0
-47.3	0.398301	0
-47.2	0.3969	0
-47.1	0.3897	0
-47	0.3961	0
-46.9	0.3975	0
-46.8	0.3976	0
-46.7	0.403	0
-46.6	0.4178	0
-46.5	0.4132	0
-46.4	0.4121	0
-46.3	0.400301	0
-46.2	0.3865	0
-46.1	0.3846	0
-46	0.3704	0
-45.9	0.3738	0
-45.8	0.3751	0
-45.7	0.393	0
-45.6	0.3947	0
-45.5	0.3961	0
-45.4	0.3953	0
-45.3	0.394799	0
-45.2	0.3918	0
-45.1	0.3897	0
-45	0.395	0
-44.9	0.393	0
-44.8	0.390799	0
-44.7	0.3874	0
-44.6	0.3868	0
-44.5	0.3837	0
-44.4	0.3545	0
-44.3	0.3473	0
-44.2	0.3413	0
-44.1	0.3359	0
-44	0.3521	0
-43.9	0.3585	0
-43.8	0.3642	0
-43.7	0.3854	0
-43.6	0.3673	0
-43.5	0.3731	0
-43.4	0.3864	0
-43.3	0.397997	0
-43.2	0.4055	0
-43.1	0.4212	0
-43	0.4163	0
-42.9	0.4183	0
-42.8	0.413899	0
-42.7	0.429	0
-42.6	0.4261	0
-42.5	0.4177	0
-42.4	0.4009	0
-42.3	0.396602	0
-42.2	0.3707	0
-42.1	0.3612	0
-42	0.3543	0
-41.9	0.3519	0
-41.8	0.343004	0
-41.7	0.3486	0
-41.6	0.3252	0
-41.5	0.2794	0
-41.4	0.2899	0
-41.3	0.300202	0
-41.2	0.2856	0
-41.1	0.2763	0
-41	0.2405	0
-40.9	-0.3489	0
-40.8	0.204919	0
-40.7	0.2119	0
-40.6	0.6435	0
-40.5	-0.1071	0
-40.4	2.0075	0
-40.3	-0.30593	0
-40.2	0.108	0
-40.1	-0.5189	0
-40	0.0546999	0
-39.9	-0.9639	0
-39.8	0.428602	0
-39.7	0.2065	0
-39.6	0.1689	0
-39.5	0.1762	0
-39.4	0.1743	0
-39.3	0.170899	0
-39.2	0.1903	0
-39.1	0.2765	0
-39	0.1928	0
-38.9	0.182	0
-38.8	0.199301	0
-38.7	0.1839	0
-38.6	0.1238	0
-38.5	0.2301	0
-38.4	0.1863	0
-38.3	0.103513	0
-38.2	0.0836001	0
-38.1	0.0345	0
-38	0.0302	0
-37.9	0.1083	0
-37.8	0.495057	0
-37.7	0.6799	0
-37.6	0.7406	0
-37.5	0.8142	0
-37.4	0.5513	0
-37.3	0.448701	0
-37.2	0.3633	0
-37.1	0.2578	0
-37	0.1304	0
-36.9	0.0777	0
-36.8	0.0325075	0
-36.7	-0.0157999	0
-36.6	-0.0766	0
-36.5	-0.099	0
-36.4	-0.1	0
-36.3	-0.103595	0
-36.2	-0.0932999	0
-36.1	-0.0903	0
-36	-0.0549999	0
-35.9	-0.0509001	0
-35.8	-0.0678952	0
-35.7	-0.0405	0
-35.6	-0.0473001	0
-35.5	-0.0607	0
-35.4	-0.0400001	0
-35.3	-0.0514956	0
-35.2	-0.0403	0
-35.1	-0.0229	0
-35	-0.0392	0
-34.9	-0.0376	0
-34.8	-0.0313975	0
-34.7	-0.0205001	0
-34.6	-0.0345	0
-34.5	-0.025	0
-34.4	-0.0373001	0
-34.3	-0.0307971	0
-34.2	-0.0255	0
-34.1	-0.0108	0
-34	-0.0106	0
-33.9	-0.00799998	0
-33.8	-0.00919751	0
-33.7	-0.0102	0
-33.6	-0.0214	0
-33.5	-0.0147	0
-33.4	-0.0146	0
-33.3	-0.0173973	0
-33.2	-0.0182	0
-33.1	-0.0201	0
-33	-0.0181	0
-32.9	-0.0173	0
-32.8	-0.0132985	0
-32.7	-0.0147	0
-32.6	-0.015	0
-32.5	-0.0173	0
-32.4	-0.0143001	0
-32.3	-0.014198	0
-32.2	-0.0106999	0
-32.1	-0.0102	0
-32	-0.00769995	0
-31.9	-0.00100001	0
-31.8	-0.000598009	0
-31.7	-0.00489998	0
-31.6	-0.00629998	0
-31.5	-0.00309997	0
-31.4	-0.00549998	0
-31.3	0.000301831	0
-31.2	0.00240001	0
-31.1	-0.000399998	0
-31	-0.00629999	0
-30.9	-0.00550005	0
-30.8	-0.00369844	0
-30.7	-0.00239996	0
-30.6	-0.00529998	0
-30.5	-0.00350003	0
-30.4	-0.00500002	0
-30.3	-0.00729795	0
-30.2	-0.0129	0
-30.1	-0.00629994	0
-30	-0.00690001	0
-29.9	-0.00699999	0
-29.8	-0.00889782	0
-29.7	-0.00879995	0
-29.6	-0.0114	0
-29.5	-0.00890002	0
-29.4	-0.0075	0
-29.3	-0.00219877	0
-29.2	-0.0031	0
-29.1	-0.000400028	0
-29	-0.000400011	0
-28.9	-0.00520006	0
-28.8	-0.00739803	0
-28.7	-0.00249994	0
-28.6	-0.00110003	0
-28.5	-0.00170004	0
-28.4	0.00129996	0
-28.3	0.0045012	0
-28.2	0.00640004	0
-28.1	0.00920006	0
-28	0.0118	0
-27.9	0.00910001	0
-27.8	0.00990135	0
-27.7	0.00499997	0
-27.6	0.00499997	0
-27.5	0.00480001	0
-27.4	0.00659997	0
-27.3	0.00850087	0
-27.2	0.00919999	0
-27.1	0.0145	0
-27	0.0145	0
-26.9	0.0126	0
-26.8	0.0206008	0
-26.7	0.0258	0
-26.6	0.0276	0
-26.5	0.0276	0
-26.4	0.0264	0
-26.3	0.027701	0
-26.2	0.0286	0
-26.1	0.0292	0
-26	0.0314	0
-25.9	0.0316	0
-25.8	0.0322011	0
-25.7	0.031	0
-25.6	0.0335	0
-25.5	0.0337	0
-25.4	0.0347	0
-25.3	0.0325012	0
-25.2	0.0335	0
-25.1	0.0357	0
-25	0.0404	0
-24.9	0.0406	0
-24.8	0.0398012	0
-24.7	0.0394	0
-24.6	0.0412	0
-24.5	0.0422	0
-24.4	0.0393	0
-24.3	0.0409007	0
-24.2	0.0427	0
-24.1	0.0445	0
-24	0.048	0
-23.9	0.0463	0
-23.8	0.0471007	0
-23.7	0.0473	0
-23.6	0.0499	0
-23.5	0.0501	0
-23.4	0.0508	0
-23.3	0.0538007	0
-23.2	0.052	0
-23.1	0.0544	0
-23	0.0509	0
-22.9	0.0482	0
-22.8	0.0484007	0
-22.7	0.052	0
-22.6	0.0488	0
-22.5	0.0484	0
-22.4	0.0476	0
-22.3	0.0456006	0
-22.2	0.0427	0
-22.1	0.0377	0
-22	0.0428	0
-21.9	0.0452	0
-21.8	0.0443013	0
-21.7	0.0464	0
-21.6	0.0527	0
-21.5	0.049	0
-21.4	0.0537	0
-21.3	0.0523006	0
-21.2	0.0551	0
-21.1	0.0591	0
-21	0.056	0
-20.9	0.054	0
-20.8	0.0534012	0
-20.7	0.0469	0
-20.6	0.0486	0
-20.5	0.0542	0
-20.4	0.0543	0
-20.3	0.0545006	0
-20.2	0.0514	0
-20.1	0.0538	0
-20	0.0554	0
-19.9	0.0568	0
-19.8	0.0585004	0
-19.7	0.0567	0
-19.6	0.0576	0
-19.5	0.0446	0
-19.4	0.0444	0
-19.3	0.0410014	0
-19.2	0.0386	0
-19.1	0.0388	0
-19	0.0356	0
-18.9	0.0366	0
-18.8	0.0441993	0
-18.7	0.0424	0
-18.6	0.0367	0
-18.5	0.0379	0
-18.4	0.0409	0
-18.3	0.0424006	0
-18.2	0.0494	0
-18.1	0.0474	0
-18	0.0504	0
-17.9	0.0565	0
-17.8	0.0618994	0
-17.7	0.0624	0
-17.6	0.0623	0
-17.5	0.0646	0
-17.4	0.0578	0
-17.3	0.0567006	0
-17.2	0.0562	0
-17.1	0.0549	0
-17	0.0501	0
-16.9	0.0479	0
-16.8	0.0433011	0
-16.7	0.0378	0
-16.6	0.0345	0
-16.5	0.034	0
-16.4	0.0376	0
-16.3	0.0361998	0
-16.2	0.0311	0
-16.1	0.0305	0
-16	0.0284	0
-15.9	0.0242	0
-15.8	0.0276994	0
-15.7	0.0265	0
-15.6	0.0227	0
-15.5	0.024	0
-15.4	0.0268	0
-15.3	0.0166023	0
-15.2	0.0447	0
-15.1	0.0355	0
-15	0.0434	0
-14.9	0.05	0
-14.8	0.0582995	0
-14.7	0.0485	0
-14.6	0.0519	0
-14.5	0.0559	0
-14.4	0.0571	0
-14.3	0.0561007	0
-14.2	0.0526	0
-14.1	0.0534	0
-14	0.0556	0
-13.9	0.0559	0
-13.8	0.0540005	0
-13.7	0.0527	0
-13.6	0.053	0
-13.5	0.0428	0
-13.4	0.0259	0
-13.3	0.0214001	0
-13.2	0.0277	0
-13.1	0.0328	0
-13	0.0346	0
-12.9	0.0324	0
-12.8	0.0353001	0
-12.7	0.0381	0
-12.6	0.0345	0
-12.5	0.0187	0
-12.4	0.0078	0
-12.3	-0.00579814	0
-12.2	-0.0129	0
-12.1	-0.0177	0
-12	-0.0172	0
-11.9	-0.0128	0
-11.8	-0.00549987	0
-11.7	-0.000899994	0
-11.6	-0.00340001	0
-11.5	-0.0028	0
-11.4	0.0017	0
-11.3	0.0023006	0
-11.2	0.00369999	0
-11.1	0.000699998	0
-11	0.000400001	0
-10.9	0.0021	0
-10.8	-0.000499208	0
-10.7	0.000299993	0
-10.6	-0.0027	0
-10.5	-0.0015	0
-10.4	-0.00559999	0
-10.3	-0.009299	0
-10.2	-0.00759999	0
-10.1	-0.00530001	0
-10	-0.0081	0
-9.89999	-0.0153	0
-9.8	-0.0182994	0
-9.7	-0.0181	0
-9.59999	-0.0241	0
-9.5	-0.0272	0
-9.39999	-0.0277	0
-9.3	-0.033799	0
-9.2	-0.0355	0
-9.09999	-0.0357	0
-9	-0.0331	0
-8.89999	-0.0384	0
-8.8	-0.0399995	0
-8.7	-0.0434	0
-8.59999	-0.0428	0
-8.5	-0.0407	0
-8.39999	-0.0356	0
-8.3	-0.0258003	0
-8.2	-0.0174	0
-8.09999	-0.0166	0
-8	-0.0204	0
-7.89999	-0.0212	0
-7.8	-0.0161001	0
-7.7	-0.0127	0
-7.59999	-0.011	0
-7.5	-0.0051	0
-7.39999	-0.0019	0
-7.3	-0.00139933	0
-7.2	0.0011	0
-7.09999	-0.000800002	0
-7	-0.0031	0
-6.89999	-0.0043	0
-6.8	-0.000500078	0
-6.7	-0.0006	0
-6.59999	0.0015	0
-6.5	0.0028	0
-6.39999	0.0012	0
-6.3	0.000300442	0
-6.2	-0.0031	0
-6.09999	-0.0029	0
-6	-0.0036	0
-5.89999	0.0003	0
-5.8	0.00270011	0
-5.7	0.0037	0
-5.59999	0.0046	0
-5.5	0.0065	0
-5.39999	0.0051	0
-5.3	0.0047002	0
-5.2	0.0005	0
-5.09999	0.0014	0
-5	-0.0007	0
-4.89999	-0.0011	0
-4.8	0.000300015	0
-4.7	0.0011	0
-4.59999	0.0005	0
-4.5	-0.003	0
-4.39999	-0.0053	0
-4.3	-0.0042	0
-4.2	-0.0053	0
-4.09999	-0.0073	0
-4	-0.0054	0
-3.89999	-0.0067	0
-3.8	-0.0136994	0
-3.7	-0.015	0
-3.59999	-0.0154	0
-3.5	-0.0129	0
-3.39999	-0.0155	0
-3.3	-0.0148999	0
-3.2	-0.0142	0
-3.09999	-0.015	0
-3	-0.0112	0
-2.89999	-0.0074	0
-2.8	-0.00350006	0
-2.7	-0.0032	0
-2.59999	-0.0066	0
-2.5	-0.0104	0
-2.39999	-0.0135	0
-2.3	-0.0115998	0
-2.2	-0.0106	0
-2.09999	-0.0097	0
-2	-0.0089	0
-1.89999	-0.0152	0
-1.8	-0.00920049	0
-1.7	-0.0076	0
-1.59999	-0.0071	0
-1.5	-0.0169	0
-1.39999	-0.0293996	0
-1.3	-0.0299	0
-1.2	-0.0299	0
-1.09999	-0.0309	0
-1	-0.0311	0
-0.899994	-0.0378	0
-0.800003	-0.0457	0
-0.699997		0
-0.599991		0
-0.5		0
-0.399994		0
-0.300003		0
-0.199997		0
-0.0999908		0
0		0
0.100006		0
0.199997		0.0410438
0.300003		0.0820654
0.400009		0.123059
0.5		0.164017
0.600006		0.204953
0.699997		0.245855
0.800003		0.286734
0.900009		0.327585
1		0.368402
1.10001		0.409196
1.2		0.449956
1.3		0.490694
1.40001		0.531404
1.5		0.572079
1.60001		0.612732
1.7		0.653351
1.8	-4.7075	0.693948
1.90001	-4.3835	0.734516
2	-4.0897	0.775051
2.10001	-3.9102	0.815563
2.2	-3.88	0.856041
2.3	-3.822	0.896497
2.40001	-3.8056	0.936925
2.5	-3.7671	0.977319
2.60001	-3.7436	1.01769
2.7	-3.7067	1.05803
2.8	-3.6767	1.09834
2.90001	-3.6502	1.13863
3	-3.6451	1.17889
3.10001	-3.6196	1.21912
3.2	-3.56911	1.25932
3.3	-3.5536	1.29949
3.40001	-3.5347	1.33964
3.5	-3.5266	1.37976
3.60001	-3.5188	1.41985
3.7	-3.4923	1.45991
3.8	-3.4634	1.49994
3.90001	-3.4385	1.53995
4	-3.4201	1.57993
4.10001	-3.406	1.61988
4.2	-3.3949	1.6598
4.3	-3.3725	1.6997
4.40001	-3.339	1.73957
4.5	-3.3125	1.77941
4.60001	-3.2843	1.81923
4.7	-3.257	1.85901
4.8	-3.2244	1.89877
4.90001	-3.1913	1.9385
5	-3.158	1.9782
5.10001	-3.116	2.01788
5.2	-3.0714	2.05752
5.3	-3.04	2.09714
5.40001	-3.0017	2.13674
5.5	-2.9556	2.1763
5.60001	-2.9217	2.21584
5.7	-2.8824	2.25535
5.8	-2.8526	2.29483
5.90001	-2.8191	2.33429
6	-2.7866	2.37371
6.10001	-2.7503	2.41312
6.2	-2.7155	2.45249
6.3	-2.6811	2.49183
6.40001	-2.6409	2.53116
6.5	-2.6003	2.57044
6.60001	-2.5642	2.60971
6.7	-2.5292	2.64894
6.8	-2.4884	2.68816
6.90001	-2.4519	2.72734
7	-2.417	2.76649
7.10001	-2.3825	2.80562
7.2	-2.3458	2.84472
7.3	-2.3079	2.8838
7.40001	-2.2711	2.92285
7.5	-2.2334	2.96186
7.60001	-2.1924	3.00086
7.7	-2.1467	3.03982
7.8	-2.1033	3.07876
7.90001	-2.0642	3.11767
8	-2.0247	3.15656
8.10001	-1.9808	3.19542
8.2	-1.9359	3.23424
8.3	-1.8933	3.27305
8.40001	-1.8499	3.31183
8.5	-1.8063	3.35057
8.60001	-1.7651	3.3893
8.7	-1.7263	3.42799
8.8	-1.6853	3.46666
8.90001	-1.6411	3.50531
9	-1.6021	3.54392
9.10001	-1.5644	3.58251
9.2	-1.5245	3.62107
9.3	-1.4828	3.65961
9.40001	-1.441	3.69812
9.5	-1.3986	3.7366
9.60001	-1.3541	3.77505
9.7	-1.3145	3.81348
9.8	-1.2715	3.85188
9.90001	-1.2332	3.89026
10	-1.1928	3.92861
10.1	-1.15	3.96693
10.2	-1.106	4.00522
10.3	-1.0638	4.04349
10.4	-1.0213	4.08174
10.5	-0.9768	4.11995
10.6	-0.933	4.15814
10.7	-0.8893	4.1963
10.8	-0.8451	4.23444
10.9	-0.8023	4.27255
11	-0.7592	4.31063
11.1	-0.7157	4.34869
11.2	-0.6715	4.38672
11.3	-0.6232	4.42472
11.4	-0.5801	4.4627
11.5	-0.5358	4.50065
11.6	-0.4887	4.53858
11.7	-0.442701	4.57647
11.8	-0.3988	4.61435
11.9	-0.3524	4.6522
12	-0.3085	4.69001
12.1	-0.2651	4.72781
12.2	-0.2241	4.76557
12.3	-0.1762	4.80332
12.4	-0.1278	4.84103
12.5	-0.0837	4.87872
12.6	-0.0423	4.91638
12.7	0.00279972	4.95402
12.8	0.048	4.99163
12.9	0.0923	5.02922
13	0.1333	5.06677
13.1	0.1799	5.10431
13.2	0.229299	5.14181
13.3	0.2761	5.17929
13.4	0.316	5.21675
13.5	0.3569	5.25417
13.6	0.4024	5.29158
13.7	0.4469	5.32895
13.8	0.4898	5.3663
13.9	0.5312	5.40363
14	0.5778	5.44093
14.1	0.6253	5.4782
14.2	0.6692	5.51544
14.3	0.7126	5.55267
14.4	0.7557	5.58986
14.5	0.8031	5.62703
14.6	0.8475	5.66418
14.7	0.894899	5.70129
14.8	0.943	5.73839
14.9	0.9914	5.77545
15	1.0359	5.81249
15.1	1.081	5.84951
15.2	1.1264	5.88649
15.3	1.1733	5.92346
15.4	1.2175	5.9604
15.5	1.2592	5.99731
15.6	1.3009	6.0342
15.7	1.3441	6.07106
15.8	1.3878	6.10789
15.9	1.4312	6.14471
16	1.474	6.18149
16.1	1.5178	6.21825
16.2	1.5613	6.25498
16.3	1.607	6.29169
16.4	1.6503	6.32837
16.5	1.6957	6.36503
16.6	1.7401	6.40166
16.7	1.7862	6.43826
16.8	1.8291	6.47485
16.9	1.8722	6.5114
17	1.9187	6.54793
17.1	1.9652	6.58444
17.2	2.0093	6.62091
17.3	2.0524	6.65737
17.4	2.0897	6.6938
17.5	2.1344	6.7302
17.6	2.1806	6.76658
17.7	2.2214	6.80293
17.8	2.2628	6.83926
17.9	2.3065	6.87556
18	2.3512	6.91184
18.1	2.3936	6.94809
18.2	2.4369	6.98432
18.3	2.4832	7.02052
18.4	2.5275	7.0567
18.5	2.5713	7.09285
18.6	2.6153	7.12898
18.7	2.6616	7.16508
18.8	2.7098	7.20115
18.9	2.7571	7.23721
19	2.7953	7.27323
19.1	2.8383	7.30923
19.2	2.8818	7.34521
19.3	2.9249	7.38116
19.4	2.9654	7.41709
19.5	3.016	7.45299
19.6	3.0634	7.48887
19.7	3.1073	7.52472
19.8	3.1522	7.56055
19.9	3.1984	7.59635
20	3.2415	7.63212
20.1	3.2851	7.66788
20.2	3.3288	7.7036
20.3	3.3743	7.73931
20.4	3.4195	7.77499
20.5	3.4643	7.81064
20.6	3.5076	7.84627
20.7	3.5525	7.88187
20.8	3.5924	7.91745
20.9	3.6365	7.95301
21	3.68	7.98853
21.1	3.7217	8.02404
21.2	3.765	8.05952
21.3	3.8051	8.09498
21.4	3.8522	8.13041
21.5	3.8935	8.16581
21.6	3.9379	8.2012
21.7	3.9853	8.23655
21.8	4.03	8.27189
21.9	4.0766	8.3072
22	4.1208	8.34248
22.1	4.1619	8.37774
22.2	4.204	8.41297
22.3	4.2484	8.44819
22.4	4.2947	8.48337
22.5	4.3408	8.51854
22.6	4.3823	8.55367
22.7	4.4251	8.58878
22.8	4.4667	8.62387
22.9	4.5103	8.65894
23	4.5558	8.69398
23.1	4.5966	8.72899
23.2	4.6388	8.76398
23.3	4.6836	8.79895
23.4	4.725	8.8339
23.5	4.77	8.86882
23.6	4.815	8.9037
23.7	4.8575	8.93858
23.8	4.9032	8.97342
23.9	4.9503	9.00825
24	4.9957	9.04305
24.1	5.0368	9.07781
24.2	5.0789	9.11256
24.3	5.1214	9.14729
24.4	5.1634	9.182
24.5	5.2066	9.21667
24.6	5.2523	9.25132
24.7	5.2949	9.28595
24.8	5.3351	9.32056
24.9	5.3772	9.35514
25	5.4161	9.3897
25.1	5.4616	9.42422
25.2	5.5038	9.45874
25.3	5.5442	9.49322
25.4	5.5841	9.52769
25.5	5.6252	9.56213
25.6	5.6633	9.59653
25.7	5.7025	9.63092
25.8	5.7462	9.66529
25.9	5.7866	9.69963
26	5.825	9.73395
26.1	5.8682	9.76824
26.2	5.9127	9.80251
26.3	5.9564	9.83676
26.4	5.9979	9.87099
26.5	6.0396	9.90519
26.6	6.081	9.93935
26.7	6.1201	9.97351
26.8	6.1576	10.0076
26.9	6.1987	10.0417
27	6.2383	10.0758
27.1	6.2813	10.1099
27.2	6.3244	10.1439
27.3	6.3647	10.1779
27.4	6.4064	10.2119
27.5	6.4396	10.2459
27.6	6.4799	10.2798
27.7	6.5196	10.3137
27.8	6.5604	10.3476
27.9	6.6035	10.3815
28	6.6459	10.4153
28.1	6.6877	10.4491
28.2	6.7281	10.4829
28.3	6.7675	10.5167
28.4	6.8079	10.5505
28.5	6.8463	10.5842
28.6	6.8849	10.6179
28.7	6.9277	10.6516
28.8	6.9711	10.6852
28.9	7.0077	10.7189
29	7.0449	10.7525
29.1	7.0853	10.7861
29.2	7.1267	10.8196
29.3	7.1713	10.8532
29.4	7.2094	10.8867
29.5	7.2523	10.9202
29.6	7.2928	10.9537
29.7	7.3332	10.9871
29.8	7.3717	11.0205
29.9	7.4108	11.0539
30	7.4537	11.0873
30.1	7.4963	11.1207
30.2	7.5411	11.154
30.3	7.5807	11.1873
30.4	7.6203	11.2206
30.5	7.6602	11.2539
30.6	7.6982	11.2871
30.7	7.7338	11.3203
30.8	7.7747	11.3535
30.9	7.8184	11.3867
31	7.8564	11.4198
31.1	7.9009	11.453
31.2	7.9387	11.4861
31.3	7.9805	11.5191
31.4	8.0205	11.5522
31.5	8.0589	11.5852
31.6	8.0995	11.6182
31.7	8.1375	11.6512
31.8	8.1783	11.6842
31.9	8.2158	11.7171
32	8.2517	11.7501
32.1	8.2877	11.7829
32.2	8.3237	11.8158
32.3	8.3572	11.8487
32.4	8.3925	11.8815
32.5	8.4324	11.9143
32.6	8.4717	11.9471
32.7	8.5106	11.9798
32.8	8.5517	12.0126
32.9	8.589	12.0453
33	8.6251	12.078
33.1	8.6634	12.1106
33.2	8.6992	12.1433
33.3	8.7374	12.1759
33.4	8.7788	12.2085
33.5	8.8189	12.2411
33.6	8.8601	12.2736
33.7	8.8998	12.3062
33.8	8.9413	12.3387
33.9	8.9827	12.3712
34	9.022	12.4036
34.1	9.0593	12.4361
34.2	9.0977	12.4685
34.3	9.1373	12.5009
34.4	9.1794	12.5333
34.5	9.2158	12.5656
34.6	9.2526	12.5979
34.7	9.2888	12.6303
34.8	9.3232	12.6625
34.9	9.3586	12.6948
35	9.3963	12.7271
35.1	9.4331	12.7593
35.2	9.4671	12.7915
35.3	9.5049	12.8236
35.4	9.539	12.8558
35.5	9.5734	12.8879
35.6	9.6105	12.92
35.7	9.6489	12.9521
35.8	9.6884	12.9842
35.9	9.7299	13.0162
36	9.7698	13.0482
36.1	9.8082	13.0802
36.2	9.847	13.1122
36.3	9.884	13.1441
36.4	9.9282	13.1761
36.5	9.9669	13.208
36.6	10.0035	13.2399
36.7	10.0425	13.2717
36.8	10.0803	13.3036
36.9	10.1201	13.3354
37	10.1598	13.3672
37.1	10.2002	13.3989
37.2	10.238	13.4307
37.3	10.2775	13.4624
37.4	10.3082	13.4941
37.5	10.344	13.5258
37.6	10.3799	13.5575
37.7	10.417	13.5891
37.8	10.4556	13.6207
37.9	10.4957	13.6523
38	10.5353	13.6839
38.1	10.5747	13.7155
38.2	10.6138	13.747
38.3	10.6503	13.7785
38.4	10.6902	13.81
38.5	10.7276	13.8415
38.6	10.7665	13.8729
38.7	10.8083	13.9043
38.8	10.8466	13.9357
38.9	10.8827	13.9671
39	10.9199	13.9985
39.1	10.9599	14.0298
39.2	10.9974	14.0611
39.3	11.0399	14.0924
39.4	11.0741	14.1237
39.5	11.1122	14.1549
39.6	11.1476	14.1862
39.7	11.1803	14.2174
39.8	11.2127	14.2485
39.9	11.2465	14.2797
40	11.2805	14.3109
40.1	11.3181	14.342
40.2	11.3606	14.3731
40.3	11.3962	14.4041
40.4	11.4346	14.4352
40.5	11.4717	14.4662
40.6	11.5098	14.4972
40.7	11.5452	14.5282
40.8	11.5843	14.5592
40.9	11.6188	14.5901
41	11.6516	14.6211
41.1	11.6904	14.652
41.2	11.7297	14.6828
41.3	11.7646	14.7137
41.4	11.8014	14.7446
41.5	11.8387	14.7754
41.6	11.8778	14.8062
41.7	11.9143	14.8369
41.8	11.9541	14.8677
41.9	11.9864	14.8984
42	12.0192	14.9291
42.1	12.0548	14.9598
42.2	12.0888	14.9905
42.3	12.1184	15.0211
42.4	12.1519	15.0518
42.5	12.1845	15.0824
42.6	12.2214	15.113
42.7	12.2596	15.1435
42.8	12.2964	15.1741
42.9	12.3303	15.2046
43	12.3632	15.2351
43.1	12.396	15.2656
43.2	12.4261	15.296
43.3	12.4566	15.3264
43.4	12.4921	15.3569
43.5	12.5317	15.3873
43.6	12.5642	15.4176
43.7	12.5991	15.448
43.8	12.6335	15.4783
43.9	12.6683	15.5086
44	12.7007	15.5389
44.1	12.7334	15.5692
44.2	12.7699	15.5994
44.3	12.8071	15.6296
44.4	12.8435	15.6598
44.5	12.8762	15.69
44.6	12.9118	15.7202
44.7	12.9435	15.7503
44.8	12.9762	15.7805
44.9	13.0143	15.8106
45	13.0497	15.8406
45.1	13.0866	15.8707
45.2	13.1205	15.9007
45.3	13.1572	15.9307
45.4	13.1914	15.9607
45.5	13.2307	15.9907
45.6	13.2603	16.0207
45.7	13.2946	16.0506
45.8	13.3318	16.0805
45.9	13.366	16.1104
46	13.3992	16.1403
46.1	13.4371	16.1701
46.2	13.4728	16.1999
46.3	13.504	16.2298
46.4	13.5439	16.2595
46.5	13.579	16.2893
46.6	13.6121	16.3191
46.7	13.6458	16.3488
46.8	13.6783	16.3785
46.9	13.7096	16.4082
47	13.746	16.4378
47.1	13.7846	16.4675
47.2	13.8212	16.4971
47.3	13.8531	16.5267
47.4	13.8897	16.5563
47.5	13.9206	16.5858
47.6	13.9487	16.6154
47.7	13.9813	16.6449
47.8	14.0166	16.6744
47.9	14.0452	16.7039
48	14.077	16.7333
48.1	14.1126	16.7628
48.2	14.1452	16.7922
48.3	14.1775	16.8216
48.4	14.2086	16.851
48.5	14.2408	16.8803
48.6	14.2712	16.9097
48.7	14.2998	16.939
48.8	14.3318	16.9683
48.9	14.368	16.9975
49	14.404	17.0268
49.1	14.4391	17.056
49.2	14.47	17.0852
49.3	14.5009	17.1144
49.4	14.536	17.1436
49.5	14.5698	17.1728
49.6	14.5945	17.2019
49.7	14.626	17.231
49.8	14.6611	17.2601
49.9	14.6956	17.2892
50	14.7295	17.3182
50.1	14.7629	17.3473
50.2	14.7895	17.3763
50.3	14.8198	17.4053
50.4	14.8522	17.4342
50.5	14.8867	17.4632
50.6	14.9183	17.4921
50.7	14.9477	17.521
50.8	14.9795	17.5499
50.9	15.0101	17.5788
51	15.0384	17.6077
51.1	15.0702	17.6365
51.2	15.1047	17.6653
51.3	15.1366	17.6941
51.4	15.1648	17.7229
51.5	15.1947	17.7516
51.6	15.2283	17.7803
51.7	15.2605	17.8091
51.8	15.2879	17.8377
51.9	15.3196	17.8664
52	15.3521	17.8951
52.1	15.3842	17.9237
52.2	15.4126	17.9523
52.3	15.4384	17.9809
52.4	15.4693	18.0095
52.5	15.4951	18.038
52.6	15.5272	18.0666
52.7	15.559	18.0951
52.8	15.5936	18.1236
52.9	15.6273	18.152
53	15.6576	18.1805
53.1	15.6858	18.2089
53.2	15.714	18.2373
53.3	15.7439	18.2657
53.4	15.7725	18.2941
53.5	15.805	18.3225
53.6	15.8396	18.3508
53.7	15.8706	18.3791
53.8	15.8978	18.4074
53.9	15.9281	18.4357
54	15.9576	18.464
54.1	15.9872	18.4922
54.2	16.0207	18.5204
54.3	16.0589	18.5486
54.4	16.0931	18.5768
54.5	16.1299	18.6049
54.6	16.1654	18.6331
54.7	16.2009	18.6612
54.8	16.2329	18.6893
54.9	16.2648	18.7174
55	16.2918	18.7454
55.1	16.3203	18.7735
55.2	16.3491	18.8015
55.3	16.3852	18.8295
55.4	16.42	18.8575
55.5	16.4505	18.8855
55.6	16.4758	18.9134
55.7	16.507	18.9413
55.8	16.5376	18.9692
55.9	16.5695	18.9971
56	16.6008	19.025
56.1	16.6306	19.0528
56.2	16.6601	19.0807
56.3	16.6926	19.1085
56.4	16.7195	19.1363
56.5	16.7412	19.164
56.6	16.7631	19.1918
56.7	16.7891	19.2195
56.8	16.816	19.2472
56.9	16.8463	19.2749
57	16.8745	19.3026
57.1	16.9072	19.3303
57.2	16.9342	19.3579
57.3	16.9665	19.3855
57.4	16.9923	19.4131
57.5	17.0215	19.4407
57.6	17.0543	19.4682
57.7	17.0865	19.4958
57.8	17.1171	19.5233
57.9	17.1414	19.5508
58	17.1669	19.5783
58.1	17.2081	19.6058
58.2	17.2383	19.6332
58.3	17.2639	19.6606
58.4	17.2877	19.688
58.5	17.3185	19.7154
58.6	17.3466	19.7428
58.7	17.3672	19.7701
58.8	17.3872	19.7975
58.9	17.3963	19.8248
59	17.423	19.8521
59.1	17.4694	19.8794
59.2	17.494	19.9066
59.3		19.9339
59.4		19.9611
59.5		19.9883
59.6		20.0154
59.7		20.0426
59.8		20.0697
59.9		20.0969
60		20.0969
60.1		20.0945
60.2		20.0922
60.3		20.0898
60.4		20.0874
60.5		20.0851
60.6		20.0827
60.7		20.0804
60.8		20.078
60.9		20.0756
61		20.0733
61.1		20.0709
61.2		20.0686
61.3		20.0662
61.4		20.0638
61.5		20.0615
61.6		20.0591
61.7		20.0568
61.8	23.5639	20.0544
61.9	23.2252	20.0521
62	22.9362	20.0497
62.1	22.8508	20.0473
62.2	22.7502	20.045
62.3	22.6249	20.0426
62.4	22.6195	20.0403
62.5	22.565	20.0379
62.6	22.5751	20.0356
62.7	22.563	20.0332
62.8	22.5685	20.0309
62.9	22.6406	20.0285
63	22.6746	20.0262
63.1	22.7046	20.0238
63.2	22.7285	20.0215
63.3	22.7666	20.0191
63.4	22.8091	20.0167
63.5	22.858	20.0144
63.6	22.8694	20.012
63.7	22.9048	20.0097
63.8	22.9126	20.0073
63.9	22.9371	20.005
64	22.9521	20.0026
64.1	22.9719	20.0003
64.2	22.9981	19.9979
64.3	22.9932	19.9956
64.4	23.0017	19.9932
64.5	23.0179	19.9909
64.6	23.0369	19.9885
64.7	23.0421	19.9862
64.8	23.0588	19.9838
64.9	23.0769	19.9815
65	23.0896	19.9792
65.1	23.0987	19.9768
65.2	23.1097	19.9745
65.3	23.1233	19.9721
65.4	23.1388	19.9698
65.5	23.149	19.9674
65.6	23.1563	19.9651
65.7	23.1689	19.9627
65.8	23.1797	19.9604
65.9	23.1949	19.958
66	23.2077	19.9557
66.1	23.2173	19.9533
66.2	23.2268	19.951
66.3	23.237	19.9487
66.4	23.246	19.9463
66.5	23.256	19.944
66.6	23.2618	19.9416
66.7	23.2702	19.9393
66.8	23.2758	19.9369
66.9	23.2827	19.9346
67	23.286	19.9323
67.1	23.295	19.9299
67.2	23.3031	19.9276
67.3	23.3099	19.9252
67.4	23.3183	19.9229
67.5	23.3271	19.9206
67.6	23.3324	19.9182
67.7	23.3375	19.9159
67.8	23.342	19.9135
67.9	23.3486	19.9112
68	23.3519	19.9089
68.1	23.3544	19.9065
68.2	23.3644	19.9042
68.3	23.3678	19.9018
68.4	23.3756	19.8995
68.5	23.3759	19.8972
68.6	23.375	19.8948
68.7	23.3823	19.8925
68.8	23.39	19.8901
68.9	23.4034	19.8878
69	23.4035	19.8855
69.1	23.4106	19.8831
69.2	23.4356	19.8808
69.3	23.4393	19.8785
69.4	23.448	19.8761
69.5	23.4672	19.8738
69.6	23.4766	19.8715
69.7	23.4938	19.8691
69.8	23.4363	19.8668
69.9	23.4442	19.8645
70	23.4396	19.8621
70.1	23.4362	19.8598
70.2	23.4369	19.8575
70.3	23.3656	19.8551
70.4	23.2953	19.8528
70.5	23.4023	19.8505
70.6	23.44	19.8481
70.7	23.4828	19.8458
70.8	23.5236	19.8435
70.9	23.6328	19.8411
71	23.777	19.8388
71.1	23.7879	19.8365
71.2	23.9294	19.8341
71.3	23.8877	19.8318
71.4	23.7291	19.8295
71.5	23.6134	19.8271
71.6	23.3153	19.8248
71.7	23.2438	19.8225
71.8	23.2934	19.8202
71.9	23.3978	19.8178
72	23.383	19.8155
72.1	23.366	19.8132
72.2	23.3742	19.8108
72.3	23.4444	19.8085
72.4	23.4666	19.8062
72.5	23.5539	19.8039
72.6	23.6031	19.8015
72.7	23.6248	19.7992
72.8	23.6089	19.7969
72.9	23.538	19.7946
73	23.1398	19.7922
73.1	22.9973	19.7899
73.2	22.9261	19.7876
73.3	22.8003	19.7853
73.4	22.7697	19.7829
73.5	22.8543	19.7806
73.6	22.8959	19.7783
73.7	22.9402	19.776
73.8	22.9737	19.7736
73.9	23.1428	19.7713
74	23.2361	19.769
74.1	23.2945	19.7667
74.2	23.3762	19.7643
74.3	23.4412	19.762
74.4	23.4795	19.7597
74.5	23.542	19.7574
74.6	23.6315	19.7551
74.7	23.7098	19.7527
74.8	23.7644	19.7504
74.9	23.783	19.7481
75	23.7895	19.7458
75.1	23.7511	19.7435
75.2	23.749	19.7411
75.3	23.7236	19.7388
75.4	23.6808	19.7365
75.5	23.6906	19.7342
75.6	23.6837	19.7319
75.7	23.6769	19.7295
75.8	23.6983	19.7272
75.9	23.7169	19.7249
76	23.7417	19.7226
76.1	23.7429	19.7203
76.2	23.7389	19.718
76.3	23.7283	19.7156
76.4	23.7204	19.7133
76.5	23.7186	19.711
76.6	23.7078	19.7087
76.7	23.7032	19.7064
76.8	23.706	19.7041
76.9	23.7056	19.7017
77	23.7067	19.6994
77.1	23.7115	19.6971
77.2	23.7147	19.6948
77.3	23.7172	19.6925
77.4	23.7103	19.6902
77.5	23.7145	19.6879
77.6	23.7163	19.6855
77.7	23.7154	19.6832
77.8	23.7051	19.6809
77.9	23.7048	19.6786
78	23.7056	19.6763
78.1	23.6982	19.674
78.2	23.6981	19.6717
78.3	23.7005	19.6694
78.4	23.6986	19.667
78.5	23.7022	19.6647
78.6	23.701	19.6624
78.7	23.7025	19.6601
78.8	23.7014	19.6578
78.9	23.6996	19.6555
79	23.7042	19.6532
79.1	23.7055	19.6509
79.2	23.7037	19.6486
79.3	23.7036	19.6463
79.4	23.7058	19.644
79.5	23.7127	19.6416
79.6	23.7173	19.6393
79.7	23.7157	19.637
79.8	23.7146	19.6347
79.9	23.7143	19.6324
80	23.7129	19.6301
80.1	23.7167	19.6278
80.2	23.7193	19.6255
80.3	23.724	19.6232
80.4	23.7284	19.6209
80.5	23.7287	19.6186
80.6	23.7299	19.6163
80.7	23.7337	19.614
80.8	23.7399	19.6117
80.9	23.7458	19.6094
81	23.7439	19.6071
81.1	23.7417	19.6048
81.2	23.7421	19.6025
81.3	23.7412	19.6001
81.4	23.7451	19.5978
81.5	23.7522	19.5955
81.6	23.7543	19.5932
81.7	23.7506	19.5909
81.8	23.7514	19.5886
81.9	23.7545	19.5863
82	23.7541	19.584
82.1	23.7556	19.5817
82.2	23.7519	19.5794
82.3	23.7527	19.5771
82.4	23.7512	19.5748
82.5	23.7511	19.5725
82.6	23.7489	19.5702
82.7	23.7464	19.5679
82.8	23.7463	19.5656
82.9	23.7471	19.5633
83	23.7485	19.561
83.1	23.7471	19.5587
83.2	23.749	19.5564
83.3	23.754	19.5541
83.4	23.7584	19.5518
83.5	23.7568	19.5495
83.6	23.7583	19.5473
83.7	23.7619	19.545
83.8	23.7604	19.5427
83.9	23.7635	19.5404
84	23.7619	19.5381
84.1	23.7608	19.5358
84.2	23.7631	19.5335
84.3	23.761	19.5312
84.4	23.7596	19.5289
84.5	23.7557	19.5266
84.6	23.7558	19.5243
84.7	23.7597	19.522
84.8	23.7609	19.5197
84.9	23.7617	19.5174
85	23.7669	19.5151
85.1	23.7647	19.5128
85.2	23.7626	19.5105
85.3	23.7611	19.5082
85.4	23.7635	19.506
85.5	23.7628	19.5037
85.6	23.7648	19.5014
85.7	23.7656	19.4991
85.8	23.7624	19.4968
85.9	23.76	19.4945
86	23.7618	19.4922
86.1	23.7651	19.4899
86.2	23.7731	19.4876
86.3	23.7826	19.4853
86.4	23.7879	19.483
86.5	23.7812	19.4808
86.6	23.7773	19.4785
86.7	23.7739	19.4762
86.8	23.7678	19.4739
86.9	23.7648	19.4716
87	23.7572	19.4693
87.1	23.7599	19.467
87.2	23.7515	19.4647
87.3	23.7398	19.4625
87.4	23.7225	19.4602
87.5	23.7055	19.4579
87.6	23.6985	19.4556
87.7	23.6994	19.4533
87.8	23.6957	19.451
87.9	23.6977	19.4487
88	23.7014	19.4465
88.1	23.7111	19.4442
88.2	23.712	19.4419
88.3	23.7038	19.4396
88.4	23.7031	19.4373
88.5	23.701	19.435
88.6	23.6956	19.4328
88.7	23.6887	19.4305
88.8	23.6799	19.4282
88.9	23.6769	19.4259
89	23.6666	19.4236
89.1	23.6506	19.4213
89.2	23.6504	19.4191
89.3	23.6563	19.4168
89.4	23.654	19.4145
89.5	23.6417	19.4122
89.6	23.6355	19.4099
89.7	23.6205	19.4077
89.8	23.6073	19.4054
89.9	23.5975	19.4031
90	23.5931	19.4008
90.1	23.5847	19.3985
90.2	23.5889	19.3963
90.3	23.595	19.394
90.4	23.5996	19.3917
90.5	23.6118	19.3894
90.6	23.6103	19.3871
90.7	23.6007	19.3849
90.8	23.5974	19.3826
90.9	23.6014	19.3803
91	23.6074	19.378
91.1	23.6093	19.3758
91.2	23.6141	19.3735
91.3	23.6148	19.3712
91.4	23.614	19.3689
91.5	23.6129	19.3666
91.6	23.6108	19.3644
91.7	23.6049	19.3621
91.8	23.6002	19.3598
91.9	23.5968	19.3575
92	23.5992	19.3553
92.1	23.6074	19.353
92.2	23.6002	19.3507
92.3	23.6016	19.3485
92.4	23.6112	19.3462
92.5	23.6166	19.3439
92.6	23.6297	19.3416
92.7	23.6153	19.3394
92.8	23.6224	19.3371
92.9	23.6287	19.3348
93	23.6355	19.3325
93.1	23.6371	19.3303
93.2	23.6303	19.328
93.3	23.6289	19.3257
93.4	23.6252	19.3235
93.5	23.6249	19.3212
93.6	23.6208	19.3189
93.7	23.6149	19.3167
93.8	23.6102	19.3144
93.9	23.6047	19.3121
94	23.5905	19.3098
94.1	23.5795	19.3076
94.2	23.5701	19.3053
94.3	23.5741	19.303
94.4	23.5708	19.3008
94.5	23.5631	19.2985
94.6	23.5587	19.2962
94.7	23.5542	19.294
94.8	23.5507	19.2917
94.9	23.5522	19.2894
95	23.5478	19.2872
95.1	23.5404	19.2849
95.2	23.5316	19.2826
95.3	23.5214	19.2804
95.4	23.5107	19.2781
95.5	23.5002	19.2758
95.6	23.4968	19.2736
95.7	23.5038	19.2713
95.8	23.5087	19.269
95.9	23.516	19.2668
96	23.5155	19.2645
96.1	23.5097	19.2623
96.2	23.5084	19.26
96.3	23.5023	19.2577
96.4	23.497	19.2555
96.5	23.494	19.2532
96.6	23.4884	19.2509
96.7	23.4807	19.2487
96.8	23.4785	19.2464
96.9	23.4719	19.2442
97	23.4632	19.2419
97.1	23.4557	19.2396
97.2	23.4561	19.2374
97.3	23.4548	19.2351
97.4	23.455	19.2329
97.5	23.4518	19.2306
97.6	23.4498	19.2283
97.7	23.4505	19.2261
97.8	23.4517	19.2238
97.9	23.4497	19.2216
98	23.4447	19.2193
98.1	23.4398	19.217
98.2	23.4352	19.2148
98.3	23.4311	19.2125
98.4	23.4319	19.2103
98.5	23.4334	19.208
98.6	23.4308	19.2058
98.7	23.429	19.2035
98.8	23.4236	19.2012
98.9	23.4157	19.199
99	23.4134	19.1967
99.1	23.4057	19.1945
99.2	23.4008	19.1922
99.3	23.4052	19.19
99.4	23.3928	19.1877
99.5	23.3907	19.1855
99.6	23.3862	19.1832
99.7	23.3734	19.1809
99.8	23.3668	19.1787
99.9	23.3601	19.1764
100	23.3515	19.1742
100.1	23.3468	19.1719
100.2	23.3407	19.1697
100.3	23.3366	19.1674
100.4	23.3236	19.1652
100.5	23.3204	19.1629
100.6	23.3255	19.1607
100.7	23.329	19.1584
100.8	23.3303	19.1562
100.9	23.3243	19.1539
101	23.3205	19.1517
101.1	23.3215	19.1494
101.2	23.3158	19.1472
101.3	23.3117	19.1449
101.4	23.313	19.1427
101.5	23.3111	19.1404
101.6	23.3074	19.1382
101.7	23.3031	19.1359
101.8	23.2956	19.1337
101.9	23.2898	19.1314
102	23.2877	19.1292
102.1	23.282	19.1269
102.2	23.2789	19.1247
102.3	23.2701	19.1224
102.4	23.2644	19.1202
102.5	23.2606	19.1179
102.6	23.2548	19.1157
102.7	23.2494	19.1135
102.8	23.244	19.1112
102.9	23.24	19.109
103	23.2383	19.1067
103.1	23.2336	19.1045
103.2	23.2294	19.1022
103.3	23.2257	19.1
103.4	23.2211	19.0977
103.5	23.2198	19.0955
103.6	23.2174	19.0933
103.7	23.2126	19.091
103.8	23.2065	19.0888
103.9	23.2006	19.0865
104	23.1911	19.0843
104.1	23.1863	19.082
104.2	23.1864	19.0798
104.3	23.1829	19.0776
104.4	23.1789	19.0753
104.5	23.1736	19.0731
104.6	23.1689	19.0708
104.7	23.1689	19.0686
104.8	23.1649	19.0664
104.9	23.1572	19.0641
105	23.1536	19.0619
105.1	23.1512	19.0596
105.2	23.1456	19.0574
105.3	23.1411	19.0552
105.4	23.1384	19.0529
105.5	23.135	19.0507
105.6	23.1305	19.0484
105.7	23.1314	19.0462
105.8	23.1302	19.044
105.9	23.127	19.0417
106	23.1263	19.0395
106.1	23.1241	19.0373
106.2	23.1178	19.035
106.3	23.1124	19.0328
106.4	23.1079	19.0305
106.5	23.1038	19.0283
106.6	23.1021	19.0261
106.7	23.1007	19.0238
106.8	23.0965	19.0216
106.9	23.0922	19.0194
107	23.0872	19.0171
107.1	23.0866	19.0149
107.2	23.0832	19.0127
107.3	23.0806	19.0104
107.4	23.0779	19.0082
107.5	23.0715	19.006
107.6	23.0662	19.0037
107.7	23.0635	19.0015
107.8	23.0562	18.9993
107.9	23.0583	18.997
108	23.0579	18.9948
108.1	23.0536	18.9926
108.2	23.0512	18.9903
108.3	23.0497	18.9881
108.4	23.0477	18.9859
108.5	23.0462	18.9836
108.6	23.042	18.9814
108.7	23.0366	18.9792
108.8	23.0377	18.977
108.9	23.0381	18.9747
109	23.0344	18.9725
109.1	23.03	18.9703
109.2	23.0248	18.968
109.3	23.0201	18.9658
109.4	23.0145	18.9636
109.5	23.013	18.9614
109.6	23.0083	18.9591
109.7	23.0032	18.9569
109.8	23.0016	18.9547
109.9	23.0021	18.9524
110	22.9987	18.9502
110.1	22.9954	18.948
110.2	22.991	18.9458
110.3	22.9865	18.9435
110.4	22.9869	18.9413
110.5	22.9839	18.9391
110.6	22.9822	18.9369
110.7	22.98	18.9346
110.8	22.9751	18.9324
110.9	22.9689	18.9302
111	22.9655	18.928
111.1	22.9628	18.9257
111.2	22.9591	18.9235
111.3	22.9593	18.9213
111.4	22.9582	18.9191
111.5	22.9575	18.9168
111.6	22.9552	18.9146
111.7	22.9492	18.9124
111.8	22.9389	18.9102
111.9	22.9309	18.908
112	22.928	18.9057
112.1	22.9211	18.9035
112.2	22.9202	18.9013
112.3	22.919	18.8991
112.4	22.9178	18.8969
112.5	22.9095	18.8946
112.6	22.9062	18.8924
112.7	22.9028	18.8902
112.8	22.8986	18.888
112.9	22.895	18.8858
113	22.8939	18.8835
113.1	22.8892	18.8813
113.2	22.8823	18.8791
113.3	22.8757	18.8769
113.4	22.8726	18.8747
113.5	22.8798	18.8724
113.6	22.8827	18.8702
113.7	22.8734	18.868
113.8	22.871	18.8658
113.9	22.8694	18.8636
114	22.8612	18.8614
114.1	22.858	18.8591
114.2	22.8527	18.8569
114.3	22.8477	18.8547
114.4	22.8409	18.8525
114.5	22.8339	18.8503
114.6	22.8329	18.8481
114.7	22.8238	18.8459
114.8	22.8122	18.8436
114.9	22.8136	18.8414
115	22.8051	18.8392
115.1	22.8022	18.837
115.2	22.7944	18.8348
115.3	22.7921	18.8326
115.4	22.7903	18.8304
115.5	22.7822	18.8281
115.6	22.7703	18.8259
115.7	22.7627	18.8237
115.8	22.7614	18.8215
115.9	22.7518	18.8193
116	22.7484	18.8171
116.1	22.7386	18.8149
116.2		18.8127
116.3		18.8105
116.4		18.8082
116.5		18.806
116.6		18.8038
116.7		18.8016
116.8		18.7994
116.9		18.7994
117		18.8576
117.1		18.9157
117.2		18.9738
117.3		19.0318
117.4		19.0897
117.5		19.1475
117.6		19.2053
117.7		19.2629
117.8		19.3206
117.9		19.3781
118		19.4356
118.1		19.4929
118.2		19.5503
118.3		19.6075
118.4		19.6647
118.5		19.7218
118.6		19.7788
118.7	18.7787	19.8358
118.8	18.8705	19.8927
118.9	19.0546	19.9495
119	19.2909	20.0062
119.1	19.3644	20.0629
119.2	19.4775	20.1195
119.3	19.5115	20.176
119.4	19.5517	20.2325
119.5	19.4819	20.2889
119.6	19.5868	20.3451
119.7	19.6324	20.4014
119.8	19.6398	20.4576
119.9	19.6569	20.5137
120	19.6586	20.5697
120.1	19.6903	20.6256
120.2	19.7197	20.6815
120.3	19.7507	20.7373
120.4	19.7645	20.7931
120.5	19.8167	20.8487
120.6	19.8325	20.9043
120.7	19.8615	20.9599
120.8	19.8949	21.0153
120.9	19.9428	21.0707
121	19.9948	21.126
121.1	20.0222	21.1813
121.2	20.0499	21.2364
121.3	20.0893	21.2915
121.4	20.1212	21.3466
121.5	20.1674	21.4016
121.6	20.2183	21.4564
121.7	20.2549	21.5113
121.8	20.297	21.566
121.9	20.3386	21.6207
122	20.3798	21.6753
122.1	20.4343	21.7299
122.2	20.482	21.7844
122.3	20.527	21.8388
122.4	20.569	21.8931
122.5	20.6192	21.9474
122.6	20.6717	22.0016
122.7	20.7169	22.0557
122.8	20.7672	22.1098
122.9	20.8226	22.1638
123	20.8712	22.2177
123.1	20.9216	22.2716
123.2	20.9705	22.3254
123.3	21.0147	22.3791
123.4	21.0593	22.4327
123.5	21.1087	22.4863
123.6	21.1536	22.5398
123.7	21.2015	22.5933
123.8	21.2512	22.6467
123.9	21.301	22.7
124	21.3511	22.7533
124.1	21.3965	22.8064
124.2	21.4434	22.8595
124.3	21.4986	22.9126
124.4	21.5462	22.9656
124.5	21.5982	23.0185
124.6	21.6424	23.0713
124.7	21.6888	23.1241
124.8	21.7401	23.1768
124.9	21.7933	23.2294
125	21.8419	23.282
125.1	21.894	23.3345
125.2	21.9434	23.387
125.3	21.993	23.4393
125.4	22.0457	23.4917
125.5	22.0983	23.5439
125.6	22.1537	23.5961
125.7	22.2099	23.6482
125.8	22.2626	23.7002
125.9	22.3133	23.7522
126	22.3684	23.8041
126.1	22.4151	23.856
126.2	22.4683	23.9077
126.3	22.5206	23.9595
126.4	22.5741	24.0111
126.5	22.6281	24.0627
126.6	22.6799	24.1142
126.7	22.7279	24.1657
126.8	22.7729	24.217
126.9	22.8227	24.2684
127	22.8693	24.3196
127.1	22.9152	24.3708
127.2	22.965	24.4219
127.3	23.0162	24.473
127.4	23.0654	24.524
127.5	23.113	24.5749
127.6	23.1641	24.6258
127.7	23.2145	24.6766
127.8	23.2673	24.7273
127.9	23.3225	24.778
128	23.3761	24.8286
128.1	23.4275	24.8792
128.2	23.4759	24.9296
128.3	23.5241	24.9801
128.4	23.5721	25.0304
128.5	23.6237	25.0807
128.6	23.6671	25.1309
128.7	23.723	25.1811
128.8	23.7763	25.2312
128.9	23.8329	25.2812
129	23.8825	25.3312
129.1	23.9301	25.3811
129.2	23.9788	25.4309
129.3	24.0295	25.4807
129.4	24.0794	25.5304
129.5	24.1315	25.5801
129.6	24.1823	25.6297
129.7	24.2382	25.6792
129.8	24.2918	25.7287
129.9	24.3448	25.7781
130	24.3952	25.8274
130.1	24.4456	25.8767
130.2	24.4934	25.9259
130.3	24.5467	25.9751
130.4	24.5948	26.0241
130.5	24.6468	26.0732
130.6	24.6945	26.1221
130.7	24.747	26.171
130.8	24.8021	26.2199
130.9	24.851	26.2687
131	24.8961	26.3174
131.1	24.9497	26.366
131.2	24.9981	26.4146
131.3	25.0452	26.4631
131.4	25.0936	26.5116
131.5	25.1442	26.56
131.6	25.1923	26.6084
131.7	25.2384	26.6567
131.8	25.2885	26.7049
131.9	25.3348	26.753
132	25.3826	26.8012
132.1	25.4311	26.8492
132.2	25.4826	26.8972
132.3	25.527	26.9451
132.4	25.5761	26.9929
132.5	25.6247	27.0407
132.6	25.6725	27.0885
132.7	25.7237	27.1361
132.8	25.7703	27.1838
132.9	25.8165	27.2313
133	25.865	27.2788
133.1	25.9145	27.3262
133.2	25.963	27.3736
133.3	26.0136	27.4209
133.4	26.0638	27.4682
133.5	26.1139	27.5154
133.6	26.1625	27.5625
133.7	26.2092	27.6096
133.8	26.2577	27.6566
133.9	26.308	27.7036
134	26.3546	27.7505
134.1	26.403	27.7973
134.2	26.4506	27.8441
134.3	26.4983	27.8908
134.4	26.548	27.9374
134.5	26.6022	27.984
134.6	26.6487	28.0306
134.7	26.7008	28.077
134.8	26.7461	28.1235
134.9	26.7915	28.1698
135	26.8352	28.2161
135.1	26.8859	28.2624
135.2	26.9361	28.3086
135.3	26.9846	28.3547
135.4	27.0325	28.4007
135.5	27.0814	28.4468
135.6	27.1256	28.4927
135.7	27.1745	28.5386
135.8	27.2195	28.5844
135.9	27.2645	28.6302
136	27.3113	28.6759
136.1	27.3576	28.7216
136.2	27.4067	28.7672
136.3	27.4541	28.8127
136.4	27.4976	28.8582
136.5	27.544	28.9037
136.6	27.5848	28.949
136.7	27.6335	28.9943
136.8	27.6768	29.0396
136.9	27.7181	29.0848
137	27.7625	29.1299
137.1	27.8054	29.175
137.2	27.8465	29.22
137.3	27.8938	29.265
137.4	27.9372	29.3099
137.5	27.9847	29.3548
137.6	28.0273	29.3996
137.7	28.0756	29.4443
137.8	28.1244	29.489
137.9	28.1704	29.5336
138	28.2204	29.5782
138.1	28.266	29.6227
138.2	28.3097	29.6672
138.3	28.3558	29.7116
138.4	28.4013	29.7559
138.5	28.4454	29.8002
138.6	28.4956	29.8444
138.7	28.5449	29.8886
138.8	28.5911	29.9327
138.9	28.6409	29.9768
139	28.6848	30.0208
139.1	28.7298	30.0647
139.2	28.7736	30.1086
139.3	28.8209	30.1525
139.4	28.8643	30.1963
139.5	28.9088	30.24
139.6	28.9537	30.2837
139.7	28.9969	30.3273
139.8	29.0395	30.3708
[truncated: 10,081 more rows]

## Sheet: L1R-mMM1-16
Run 1; Ch 7; Fc 2-1; Cy 4; VACV L1; Conc 7.8125 15.625 31.25 62.5 125 nM_X	Run 1; Ch 7; Fc 2-1; Cy 4; VACV L1; Conc 7.8125 15.625 31.25 62.5 125 nM_Y	Run 1; Ch 7; Fc 2-1; Cy 4; VACV L1; Conc 7.8125 15.625 31.25 62.5 125 nM; Fitted_Y
-60	-0.2292	0
-59.9	-0.2316	0
-59.8	-0.2287	0
-59.7	-0.2309	0
-59.6	-0.229301	0
-59.5	-0.2289	0
-59.4	-0.2254	0
-59.3	-0.2261	0
-59.2	-0.2214	0
-59.1	-0.2231	0
-59	-0.2162	0
-58.9	-0.2166	0
-58.8	-0.2138	0
-58.7	-0.2096	0
-58.6	-0.205901	0
-58.5	-0.2087	0
-58.4	-0.2063	0
-58.3	-0.2067	0
-58.2	-0.2014	0
-58.1	-0.195301	0
-58	-0.1948	0
-57.9	-0.1911	0
-57.8	-0.1892	0
-57.7	-0.1896	0
-57.6	-0.1887	0
-57.5	-0.1882	0
-57.4	-0.1839	0
-57.3	-0.179	0
-57.2	-0.1789	0
-57.1	-0.1851	0
-57	-0.1818	0
-56.9	-0.1745	0
-56.8	-0.1759	0
-56.7	-0.1773	0
-56.6	-0.170201	0
-56.5	-0.1725	0
-56.4	-0.1658	0
-56.3	-0.1681	0
-56.2	-0.1632	0
-56.1	-0.1611	0
-56	-0.1544	0
-55.9	-0.1522	0
-55.8	-0.1518	0
-55.7	-0.1589	0
-55.6	-0.1586	0
-55.5	-0.1587	0
-55.4	-0.1637	0
-55.3	-0.1676	0
-55.2	-0.1691	0
-55.1	-0.169	0
-55	-0.172	0
-54.9	-0.1672	0
-54.8	-0.177	0
-54.7	-0.1753	0
-54.6	-0.1799	0
-54.5	-0.1836	0
-54.4	-0.185	0
-54.3	-0.1874	0
-54.2	-0.1831	0
-54.1	-0.1821	0
-54	-0.1793	0
-53.9	-0.1812	0
-53.8	-0.1839	0
-53.7	-0.1888	0
-53.6	-0.1909	0
-53.5	-0.1936	0
-53.4	-0.1917	0
-53.3	-0.187	0
-53.2	-0.1898	0
-53.1	-0.1916	0
-53	-0.1941	0
-52.9	-0.1999	0
-52.8	-0.2057	0
-52.7	-0.2107	0
-52.6	-0.206401	0
-52.5	-0.2111	0
-52.4	-0.2153	0
-52.3	-0.2189	0
-52.2	-0.223	0
-52.1	-0.2289	0
-52	-0.2354	0
-51.9	-0.2378	0
-51.8	-0.2444	0
-51.7	-0.2489	0
-51.6	-0.2574	0
-51.5	-0.2557	0
-51.4	-0.2506	0
-51.3	-0.2419	0
-51.2	-0.2351	0
-51.1	-0.2282	0
-51	-0.224	0
-50.9	-0.2221	0
-50.8	-0.2213	0
-50.7	-0.2172	0
-50.6	-0.2158	0
-50.5	-0.2186	0
-50.4	-0.2174	0
-50.3	-0.2153	0
-50.2	-0.2141	0
-50.1	-0.2157	0
-50	-0.2143	0
-49.9	-0.2127	0
-49.8	-0.2113	0
-49.7	-0.211	0
-49.6	-0.2104	0
-49.5	-0.2129	0
-49.4	-0.208	0
-49.3	-0.2016	0
-49.2	-0.2008	0
-49.1	-0.2024	0
-49	-0.1958	0
-48.9	-0.2001	0
-48.8	-0.2001	0
-48.7	-0.1948	0
-48.6	-0.1996	0
-48.5	-0.196	0
-48.4	-0.199	0
-48.3	-0.1986	0
-48.2	-0.2046	0
-48.1	-0.2073	0
-48	-0.2073	0
-47.9	-0.2048	0
-47.8	-0.2005	0
-47.7	-0.1964	0
-47.6	-0.242692	0
-47.5	-0.2517	0
-47.4	-0.1784	0
-47.3	-0.1689	0
-47.2	-0.1701	0
-47.1	-0.168701	0
-47	-0.1697	0
-46.9	-0.1732	0
-46.8	-0.178	0
-46.7	-0.1701	0
-46.6	-0.176	0
-46.5	-0.1749	0
-46.4	-0.1647	0
-46.3	-0.164	0
-46.2	-0.1619	0
-46.1	-0.1697	0
-46	-0.1673	0
-45.9	-0.1752	0
-45.8	-0.1712	0
-45.7	-0.1317	0
-45.6	-0.149997	0
-45.5	-0.1907	0
-45.4	-0.2032	0
-45.3	-0.2101	0
-45.2	-0.1106	0
-45.1	-0.078205	0
-45	-0.0814	0
-44.9	-0.1182	0
-44.8	-0.0975999	0
-44.7	-0.1941	0
-44.6	-0.164006	0
-44.5	-0.1414	0
-44.4	-0.1944	0
-44.3	-0.2618	0
-44.2	-0.3232	0
-44.1	-0.379889	0
-44	-0.4089	0
-43.9	-0.4334	0
-43.8	-0.4556	0
-43.7	-0.5746	0
-43.6	-0.617887	0
-43.5	-0.6626	0
-43.4	-0.6401	0
-43.3	-0.6014	0
-43.2	-0.4845	0
-43.1	-0.363503	0
-43	-0.2617	0
-42.9	-0.2046	0
-42.8	-0.1608	0
-42.7	-0.1618	0
-42.6	-0.181697	0
-42.5	-0.1847	0
-42.4	-0.198	0
-42.3	-0.1896	0
-42.2	-0.191	0
-42.1	-0.171102	0
-42	-0.1744	0
-41.9	-0.1829	0
-41.8	-0.1721	0
-41.7	-0.1476	0
-41.6	-0.148398	0
-41.5	-0.1388	0
-41.4	-0.1533	0
-41.3	-0.158	0
-41.2	-0.1389	0
-41.1	-0.132801	0
-41	-0.2351	0
-40.9	-0.6907	0
-40.8	-0.3971	0
-40.7	0.3825	0
-40.6	0.554468	0
-40.5	0.4305	0
-40.4	0.7334	0
-40.3	0.2212	0
-40.2	-0.1945	0
-40.1	-0.907979	0
-40	0.1357	0
-39.9	-1.653	0
-39.8	0.3161	0
-39.7	-0.2225	0
-39.6	-0.163298	0
-39.5	-0.1766	0
-39.4	-0.1956	0
-39.3	-0.2098	0
-39.2	-0.1754	0
-39.1	-0.148403	0
-39	-0.1918	0
-38.9	-0.1725	0
-38.8	-0.1759	0
-38.7	-0.1449	0
-38.6	-0.264798	0
-38.5	-0.1639	0
-38.4	-0.2159	0
-38.3	-0.223	0
-38.2	-0.2436	0
-38.1	-0.279997	0
-38	-0.2447	0
-37.9	-0.1601	0
-37.8	-0.0222	0
-37.7	0.1651	0
-37.6	0.329081	0
-37.5	0.3193	0
-37.4	0.3165	0
-37.3	0.0122	0
-37.2	-0.0656	0
-37.1	-0.0582026	0
-37	-0.0609001	0
-36.9	-0.1536	0
-36.8	-0.1849	0
-36.7	-0.2036	0
-36.6	-0.168303	0
-36.5	-0.1572	0
-36.4	-0.1949	0
-36.3	-0.2609	0
-36.2	-0.2986	0
-36.1	-0.292698	0
-36	-0.3278	0
-35.9	-0.2917	0
-35.8	-0.2971	0
-35.7	-0.2814	0
-35.6	-0.265498	0
-35.5	-0.2485	0
-35.4	-0.2463	0
-35.3	-0.2353	0
-35.2	-0.2146	0
-35.1	-0.223996	0
-35	-0.2186	0
-34.9	-0.2054	0
-34.8	-0.2012	0
-34.7	-0.1966	0
-34.6	-0.198997	0
-34.5	-0.1896	0
-34.4	-0.1918	0
-34.3	-0.189	0
-34.2	-0.1881	0
-34.1	-0.194398	0
-34	-0.1859	0
-33.9	-0.1798	0
-33.8	-0.1757	0
-33.7	-0.1798	0
-33.6	-0.170799	0
-33.5	-0.17	0
-33.4	-0.1693	0
-33.3	-0.1755	0
-33.2	-0.1708	0
-33.1	-0.168399	0
-33	-0.1662	0
-32.9	-0.1674	0
-32.8	-0.1653	0
-32.7	-0.1608	0
-32.6	-0.158198	0
-32.5	-0.1582	0
-32.4	-0.1565	0
-32.3	-0.1516	0
-32.2	-0.1487	0
-32.1	-0.145699	0
-32	-0.1443	0
-31.9	-0.1412	0
-31.8	-0.1396	0
-31.7	-0.1408	0
-31.6	-0.137399	0
-31.5	-0.139	0
-31.4	-0.1398	0
-31.3	-0.1378	0
-31.2	-0.1344	0
-31.1	-0.135099	0
-31	-0.1328	0
-30.9	-0.1331	0
-30.8	-0.132	0
-30.7	-0.1349	0
-30.6	-0.137698	0
-30.5	-0.1401	0
-30.4	-0.1412	0
-30.3	-0.1406	0
-30.2	-0.1352	0
-30.1	-0.1243	0
-30	-0.1247	0
-29.9	-0.1266	0
-29.8	-0.1261	0
-29.7	-0.1221	0
-29.6	-0.121799	0
-29.5	-0.1221	0
-29.4	-0.1161	0
-29.3	-0.108	0
-29.2	-0.1025	0
-29.1	-0.103899	0
-29	-0.1029	0
-28.9	-0.101	0
-28.8	-0.1041	0
-28.7	-0.1043	0
-28.6	-0.106199	0
-28.5	-0.1059	0
-28.4	-0.1046	0
-28.3	-0.1041	0
-28.2	-0.1033	0
-28.1	-0.100299	0
-28	-0.0992	0
-27.9	-0.0986	0
-27.8	-0.1004	0
-27.7	-0.0994	0
-27.6	-0.0978993	0
-27.5	-0.0958	0
-27.4	-0.0951	0
-27.3	-0.0928	0
-27.2	-0.0869	0
-27.1	-0.0856993	0
-27	-0.0889	0
-26.9	-0.0919	0
-26.8	-0.0931	0
-26.7	-0.0904	0
-26.6	-0.0865996	0
-26.5	-0.0851	0
-26.4	-0.0825	0
-26.3	-0.0851	0
-26.2	-0.0865	0
-26.1	-0.0835996	0
-26	-0.0857	0
-25.9	-0.0847	0
-25.8	-0.0867	0
-25.7	-0.0832	0
-25.6	-0.0801997	0
-25.5	-0.0837	0
-25.4	-0.086	0
-25.3	-0.0862	0
-25.2	-0.0816	0
-25.1	-0.0843992	0
-25	-0.0798	0
-24.9	-0.0819	0
-24.8	-0.0819	0
-24.7	-0.0823	0
-24.6	-0.0744997	0
-24.5	-0.0713	0
-24.4	-0.0706	0
-24.3	-0.0702	0
-24.2	-0.0692	0
-24.1	-0.0654995	0
-24	-0.0696	0
-23.9	-0.0687	0
-23.8	-0.0666	0
-23.7	-0.0659	0
-23.6	-0.0675991	0
-23.5	-0.0677	0
-23.4	-0.0696	0
-23.3	-0.0686	0
-23.2	-0.0744	0
-23.1	-0.0787987	0
-23	-0.0758	0
-22.9	-0.0755	0
-22.8	-0.0708	0
-22.7	-0.0662	0
-22.6	-0.0637993	0
-22.5	-0.0622	0
-22.4	-0.0623	0
-22.3	-0.0635	0
-22.2	-0.0583	0
-22.1	-0.0490009	0
-22	-0.048	0
-21.9	-0.0422	0
-21.8	-0.0425	0
-21.7	-0.0447	0
-21.6	-0.0418992	0
-21.5	-0.039	0
-21.4	-0.032	0
-21.3	-0.0328	0
-21.2	-0.0338	0
-21.1	-0.0414977	0
-21	-0.0574	0
-20.9	-0.0683	0
-20.8	-0.064	0
-20.7	-0.0649	0
-20.6	-0.0684986	0
-20.5	-0.0692	0
-20.4	-0.0547	0
-20.3	-0.0493	0
-20.2	-0.0621	0
-20.1	-0.0657992	0
-20	-0.0675	0
-19.9	-0.0631	0
-19.8	-0.0661	0
-19.7	-0.0666	0
-19.6	-0.0734995	0
-19.5	-0.078	0
-19.4	-0.0864	0
-19.3	-0.0888	0
-19.2	-0.0959	0
-19.1	-0.106298	0
-19	-0.1104	0
-18.9	-0.1032	0
-18.8	-0.1035	0
-18.7	-0.1077	0
-18.6	-0.119098	0
-18.5	-0.1158	0
-18.4	-0.1192	0
-18.3	-0.1253	0
-18.2	-0.1237	0
-18.1	-0.1235	0
-18	-0.1209	0
-17.9	-0.1211	0
-17.8	-0.123	0
-17.7	-0.1205	0
-17.6	-0.127299	0
-17.5	-0.141	0
-17.4	-0.1384	0
-17.3	-0.1341	0
-17.2	-0.1449	0
-17.1	-0.152799	0
-17	-0.1422	0
-16.9	-0.1522	0
-16.8	-0.135	0
-16.7	-0.1413	0
-16.6	-0.153	0
-16.5	-0.1464	0
-16.4	-0.1456	0
-16.3	-0.1578	0
-16.2	-0.1697	0
-16.1	-0.173399	0
-16	-0.1767	0
-15.9	-0.1816	0
-15.8	-0.1803	0
-15.7	-0.1812	0
-15.6	-0.1819	0
-15.5	-0.1765	0
-15.4	-0.1734	0
-15.3	-0.1744	0
-15.2	-0.1759	0
-15.1	-0.168801	0
-15	-0.1568	0
-14.9	-0.1532	0
-14.8	-0.14	0
-14.7	-0.1309	0
-14.6	-0.121702	0
-14.5	-0.1079	0
-14.4	-0.0924	0
-14.3	-0.0876	0
-14.2	-0.0774	0
-14.1	-0.0584019	0
-14	-0.0426	0
-13.9	-0.0247	0
-13.8	-0.0148	0
-13.7	-0.015	0
-13.6	-0.019	0
-13.5	-0.0338	0
-13.4	-0.0408	0
-13.3	-0.0419	0
-13.2	-0.047	0
-13.1	-0.0566966	0
-13	-0.0578	0
-12.9	-0.0572	0
-12.8	-0.0598	0
-12.7	-0.0581	0
-12.6	-0.0645985	0
-12.5	-0.0668	0
-12.4	-0.0646	0
-12.3	-0.0724	0
-12.2	-0.0707	0
-12.1	-0.0707985	0
-12	-0.071	0
-11.9	-0.0602	0
-11.8	-0.0657	0
-11.7	-0.0634	0
-11.6	-0.0620998	0
-11.5	-0.0643	0
-11.4	-0.0593	0
-11.3	-0.0634	0
-11.2	-0.0681	0
-11.1	-0.0639998	0
-11	-0.0528	0
-10.9	-0.049	0
-10.8	-0.0393	0
-10.7	-0.0343	0
-10.6	-0.0347992	0
-10.5	-0.0326	0
-10.4	-0.0345	0
-10.3	-0.0311	0
-10.2	-0.0275	0
-10.1	-0.0289996	0
-10	-0.0361	0
-9.89999	-0.0398	0
-9.8	-0.0358	0
-9.7	-0.0349	0
-9.60001	-0.0362992	0
-9.5	-0.0329	0
-9.39999	-0.0281	0
-9.3	-0.0283	0
-9.2	-0.0326	0
-9.10001	-0.0351995	0
-9	-0.0376	0
-8.89999	-0.0357	0
-8.8	-0.0308	0
-8.7	-0.0311	0
-8.60001	-0.0319004	0
-8.5	-0.0275	0
-8.39999	-0.0237	0
-8.3	-0.0162	0
-8.2	-0.0151	0
-8.10001	-0.0157999	0
-8	-0.0172	0
-7.89999	-0.0189	0
-7.8	-0.0165	0
-7.7	-0.0175	0
-7.60001	-0.0161001	0
-7.5	-0.0094	0
-7.39999	-0.0052	0
-7.3	-0.0074	0
-7.2	-0.0114	0
-7.10001	-0.00880018	0
-7	-0.0075	0
-6.89999	-0.005	0
-6.8	-0.0045	0
-6.7	-0.0042	0
-6.60001	-0.00209983	0
-6.5	-9.99993e-05	0
-6.39999	0.0025	0
-6.3	0.0065	0
-6.2	0.006	0
-6.10001	0.00979986	0
-6	0.0102	0
-5.89999	0.0111	0
-5.8	0.0101	0
-5.7	0.0095	0
-5.60001	0.0096	0
-5.5	0.0088	0
-5.39999	0.0076	0
-5.3	0.008	0
-5.2	0.0063	0
-5.10001	0.00130044	0
-5	0.0002	0
-4.89999	0.0022	0
-4.8	-0.0008	0
-4.7	0.0007	0
-4.60001	-0.00859922	0
-4.5	-0.0141	0
-4.39999	-0.0135	0
-4.3	-0.0166	0
-4.2	-0.0141	0
-4.10001	-0.0136998	0
-4	-0.0128	0
-3.89999	-0.006	0
-3.8	-0.0041	0
-3.7	-0.0029	0
-3.60001	-0.00499947	0
-3.5	-0.007	0
-3.39999	-0.0101	0
-3.3	-0.0135	0
-3.2	-0.0125	0
-3.10001	-0.0131001	0
-3	-0.0085	0
-2.89999	4.11092e-10	0
-2.8	-0.0043	0
-2.7	-0.0035	0
-2.60001	0.00120002	0
-2.5	-0.0013	0
-2.39999	-0.0048	0
-2.3	-0.0016	0
-2.2	0.0015	0
-2.10001	0.00940021	0
-2	0.0071	0
-1.89999	0.0069	0
-1.8	-0.0011	0
-1.7	-0.0036	0
-1.60001	-0.00499966	0
-1.5	-0.0177	0
-1.39999	-0.016	0
-1.3	-0.0048	0
-1.2	0.0056	0
-1.10001	0.00580043	0
-1	0.0139	0
-0.899994	0.0209	0
-0.800003	0.0429	0
-0.699997		0
-0.600006		0
-0.5		0
-0.399994		0
-0.300003		0
-0.199997		0
-0.100006		0
0		0
0.100006		0
0.199997		0.0566011
0.300003		0.113184
0.399994		0.16973
0.5		0.226259
0.600006		0.28276
0.699997		0.339225
0.800003		0.395672
0.899994		0.452083
1		0.508475
1.10001		0.564841
1.2		0.621171
1.3		0.677482
1.39999		0.733757
1.5		0.790015
1.60001		0.846245
1.7		0.902439
1.8	-0.0981001	0.958615
1.89999	-0.124702	1.01476
2	-0.1752	1.07088
2.10001	-0.2789	1.12697
2.2	-0.436	1.18303
2.3	-0.5091	1.23907
2.39999	-0.563802	1.29508
2.5	-0.6954	1.35107
2.60001	-0.7408	1.40703
2.7	-0.7471	1.46295
2.8	-0.7581	1.51886
2.89999	-0.819001	1.57473
3	-0.8209	1.63058
3.10001	-0.8871	1.68641
3.2	-0.898	1.7422
3.3	-0.9326	1.79797
3.39999	-0.936701	1.85371
3.5	-0.9817	1.90943
3.60001	-0.9977	1.96512
3.7	-1.0362	2.02078
3.8	-1.0547	2.07642
3.89999	-1.0863	2.13202
4	-1.0995	2.18761
4.10001	-1.1202	2.24317
4.2	-1.1259	2.29869
4.3	-1.1431	2.35419
4.39999	-1.1706	2.40966
4.5	-1.1884	2.46512
4.60001	-1.2079	2.52054
4.7	-1.2143	2.57593
4.8	-1.2097	2.6313
4.89999	-1.2227	2.68664
5	-1.2047	2.74196
5.10001	-1.2043	2.79725
5.2	-1.21	2.85251
5.3	-1.204	2.90775
5.39999	-1.1967	2.96295
5.5	-1.2031	3.01814
5.60001	-1.181	3.0733
5.7	-1.1651	3.12842
5.8	-1.1485	3.18353
5.89999	-1.1333	3.2386
6	-1.1177	3.29365
6.10001	-1.1065	3.34868
6.2	-1.096	3.40367
6.3	-1.0725	3.45865
6.39999	-1.0661	3.51359
6.5	-1.0559	3.56851
6.60001	-1.0365	3.6234
6.7	-1.0127	3.67826
6.8	-0.9747	3.73311
6.89999	-0.952001	3.78791
7	-0.9192	3.8427
7.10001	-0.8829	3.89747
7.2	-0.8601	3.9522
7.3	-0.8213	4.00691
7.39999	-0.804901	4.06158
7.5	-0.7818	4.11624
7.60001	-0.7582	4.17087
7.7	-0.7283	4.22547
7.8	-0.6983	4.28005
7.89999	-0.668902	4.33459
8	-0.6246	4.38912
8.10001	-0.5885	4.44362
8.2	-0.5423	4.49809
8.3	-0.4984	4.55254
8.39999	-0.451402	4.60695
8.5	-0.4106	4.66135
8.60001	-0.3629	4.71572
8.7	-0.3229	4.77005
8.8	-0.2859	4.82437
8.89999	-0.253702	4.87865
9	-0.2129	4.93292
9.10001	-0.163	4.98716
9.2	-0.1236	5.04136
9.3	-0.0808	5.09555
9.39999	-0.0430017	5.1497
9.5	-0.0107	5.20384
9.60001	0.0242	5.25795
9.7	0.0647	5.31202
9.8	0.1099	5.36608
9.89999	0.153198	5.4201
10	0.1934	5.47411
10.1	0.2309	5.52809
10.2	0.2735	5.58203
10.3	0.3193	5.63596
10.4	0.360998	5.68985
10.5	0.412	5.74373
10.6	0.4561	5.79758
10.7	0.5021	5.85139
10.8	0.5484	5.90519
10.9	0.593598	5.95896
11	0.6423	6.0127
11.1	0.6934	6.06642
11.2	0.7385	6.12011
11.3	0.787	6.17378
11.4	0.833498	6.22741
11.5	0.879	6.28103
11.6	0.9232	6.33462
11.7	0.9728	6.38818
11.8	1.02	6.44172
11.9	1.0667	6.49523
12	1.1132	6.54871
12.1	1.1604	6.60218
12.2	1.2103	6.65561
12.3	1.2624	6.70902
12.4	1.3131	6.7624
12.5	1.3656	6.81576
12.6	1.4164	6.86909
12.7	1.4679	6.92239
12.8	1.5206	6.97568
12.9	1.5707	7.02893
13	1.6181	7.08216
13.1	1.669	7.13536
13.2	1.7204	7.18854
13.3	1.7727	7.24169
13.4	1.822	7.29481
13.5	1.8751	7.34792
13.6	1.9249	7.401
13.7	1.9745	7.45404
13.8	2.0263	7.50707
13.9	2.0806	7.56007
14	2.1316	7.61304
14.1	2.1809	7.66599
14.2	2.2327	7.71891
14.3	2.2796	7.77181
14.4	2.3309	7.82468
14.5	2.3849	7.87753
14.6	2.4377	7.93035
14.7	2.4894	7.98315
14.8	2.5441	8.03592
14.9	2.5957	8.08866
15	2.651	8.14138
15.1	2.7039	8.19408
15.2	2.7567	8.24675
15.3	2.8119	8.29939
15.4	2.8655	8.35201
15.5	2.9204	8.4046
15.6	2.9803	8.45717
15.7	3.0298	8.50971
15.8	3.0865	8.56223
15.9	3.1385	8.61472
16	3.1946	8.66719
16.1	3.2507	8.71963
16.2	3.3011	8.77205
16.3	3.3583	8.82444
16.4	3.4186	8.8768
16.5	3.4744	8.92915
16.6	3.5298	8.98147
16.7	3.5834	9.03375
16.8	3.6408	9.08602
16.9	3.6966	9.13826
17	3.7528	9.19048
17.1	3.8082	9.24267
17.2	3.8587	9.29483
17.3	3.9105	9.34697
17.4	3.9661	9.39908
17.5	4.0227	9.45118
17.6	4.076	9.50325
17.7	4.1341	9.55528
17.8	4.1898	9.6073
17.9	4.2493	9.65928
18	4.3104	9.71125
18.1	4.3682	9.7632
18.2	4.4246	9.81511
18.3	4.4781	9.867
18.4	4.5328	9.91886
18.5	4.5876	9.9707
18.6	4.6448	10.0225
18.7	4.701	10.0743
18.8	4.7548	10.1261
18.9	4.8069	10.1778
19	4.8634	10.2295
19.1	4.9256	10.2812
19.2	4.987	10.3329
19.3	5.0465	10.3845
19.4	5.1034	10.4361
19.5	5.1599	10.4877
19.6	5.2147	10.5393
19.7	5.272	10.5908
19.8	5.3307	10.6424
19.9	5.3892	10.6939
20	5.4512	10.7453
20.1	5.5124	10.7968
20.2	5.5709	10.8482
20.3	5.6268	10.8996
20.4	5.6862	10.9509
20.5	5.7411	11.0023
20.6	5.795	11.0536
20.7	5.8548	11.1049
20.8	5.9136	11.1562
20.9	5.9679	11.2074
21	6.026	11.2587
21.1	6.0811	11.3098
21.2	6.1399	11.361
21.3	6.1931	11.4122
21.4	6.2492	11.4633
21.5	6.3089	11.5144
21.6	6.3637	11.5655
21.7	6.4168	11.6165
21.8	6.4766	11.6675
21.9	6.5349	11.7185
22	6.5935	11.7695
22.1	6.6514	11.8205
22.2	6.7047	11.8714
22.3	6.7563	11.9223
22.4	6.8114	11.9732
22.5	6.8679	12.024
22.6	6.9195	12.0749
22.7	6.9729	12.1257
22.8	7.0247	12.1764
22.9	7.0834	12.2272
23	7.1435	12.2779
23.1	7.203	12.3286
23.2	7.2597	12.3793
23.3	7.3188	12.43
23.4	7.3792	12.4806
23.5	7.4329	12.5312
23.6	7.4878	12.5818
23.7	7.546	12.6324
23.8	7.6015	12.6829
23.9	7.6599	12.7334
24	7.7188	12.7839
24.1	7.7721	12.8344
24.2	7.8301	12.8848
24.3	7.8869	12.9352
24.4	7.9447	12.9856
24.5	8.005	13.036
24.6	8.0622	13.0863
24.7	8.1194	13.1366
24.8	8.1779	13.1869
24.9	8.2367	13.2372
25	8.2954	13.2874
25.1	8.3511	13.3377
25.2	8.4028	13.3879
25.3	8.4572	13.438
25.4	8.5144	13.4882
25.5	8.5706	13.5383
25.6	8.6268	13.5884
25.7	8.6879	13.6385
25.8	8.744	13.6885
25.9	8.8021	13.7386
26	8.8613	13.7886
26.1	8.9174	13.8386
26.2	8.9753	13.8885
26.3	9.0296	13.9384
26.4	9.0891	13.9884
26.5	9.144	14.0382
26.6	9.2065	14.0881
26.7	9.2629	14.1379
26.8	9.3201	14.1877
26.9	9.3816	14.2375
27	9.4404	14.2873
27.1	9.496	14.3371
27.2	9.5565	14.3868
27.3	9.6097	14.4365
27.4	9.6663	14.4861
27.5	9.7206	14.5358
27.6	9.776	14.5854
27.7	9.8314	14.635
27.8	9.8888	14.6846
27.9	9.9435	14.7341
28	10.0011	14.7837
28.1	10.0612	14.8332
28.2	10.1196	14.8826
28.3	10.1804	14.9321
28.4	10.2411	14.9815
28.5	10.2956	15.0309
28.6	10.3486	15.0803
28.7	10.402	15.1297
28.8	10.4621	15.179
28.9	10.5191	15.2283
29	10.568	15.2776
29.1	10.6185	15.3269
29.2	10.6732	15.3761
29.3	10.7297	15.4253
29.4	10.7823	15.4745
29.5	10.8416	15.5237
29.6	10.899	15.5729
29.7	10.9542	15.622
29.8	11.0088	15.6711
29.9	11.0619	15.7201
30	11.1151	15.7692
30.1	11.1669	15.8182
30.2	11.2254	15.8672
30.3	11.2777	15.9162
30.4	11.3272	15.9652
30.5	11.3836	16.0141
30.6	11.433	16.063
30.7	11.4876	16.1119
30.8	11.5386	16.1608
30.9	11.5925	16.2096
31	11.6446	16.2584
31.1	11.6964	16.3072
31.2	11.7502	16.356
31.3	11.804	16.4047
31.4	11.8614	16.4535
31.5	11.9143	16.5022
31.6	11.9662	16.5509
31.7	12.0235	16.5995
31.8	12.0728	16.6481
31.9	12.1257	16.6967
32	12.1739	16.7453
32.1	12.2272	16.7939
32.2	12.279	16.8424
32.3	12.3353	16.8909
32.4	12.3918	16.9394
32.5	12.4423	16.9879
32.6	12.4943	17.0363
32.7	12.5488	17.0848
32.8	12.6079	17.1332
32.9	12.662	17.1815
33	12.7127	17.2299
33.1	12.7602	17.2782
33.2	12.816	17.3265
33.3	12.8689	17.3748
33.4	12.9276	17.4231
33.5	12.9832	17.4713
33.6	13.0377	17.5195
33.7	13.0885	17.5677
33.8	13.1426	17.6158
33.9	13.1992	17.664
34	13.257	17.7121
34.1	13.3158	17.7602
34.2	13.3664	17.8083
34.3	13.4203	17.8563
34.4	13.4697	17.9044
34.5	13.5217	17.9524
34.6	13.5756	18.0003
34.7	13.6361	18.0483
34.8	13.6988	18.0962
34.9	13.7531	18.1441
35	13.8064	18.192
35.1	13.8612	18.2399
35.2	13.9172	18.2877
35.3	13.9669	18.3356
35.4	14.0218	18.3834
35.5	14.0747	18.4311
35.6	14.1271	18.4789
35.7	14.1825	18.5266
35.8	14.2362	18.5743
35.9	14.2906	18.622
36	14.3447	18.6697
36.1	14.3968	18.7173
36.2	14.4529	18.7649
36.3	14.5058	18.8125
36.4	14.5569	18.8601
36.5	14.6116	18.9076
36.6	14.6625	18.9551
36.7	14.7202	19.0026
36.8	14.7719	19.0501
36.9	14.8216	19.0975
37	14.8765	19.145
37.1	14.9353	19.1924
37.2	14.9903	19.2398
37.3	15.0491	19.2871
37.4	15.1069	19.3345
37.5	15.154	19.3818
37.6	15.2064	19.4291
37.7	15.2595	19.4764
37.8	15.311	19.5236
37.9	15.3655	19.5708
38	15.4197	19.618
38.1	15.4764	19.6652
38.2	15.5221	19.7124
38.3	15.5748	19.7595
38.4	15.6257	19.8066
38.5	15.6767	19.8537
38.6	15.7307	19.9008
38.7	15.7873	19.9478
38.8	15.8423	19.9948
38.9	15.8932	20.0418
39	15.9437	20.0888
39.1	15.9982	20.1358
39.2	16.0549	20.1827
39.3	16.1114	20.2296
39.4	16.1633	20.2765
39.5	16.2165	20.3234
39.6	16.2723	20.3702
39.7	16.321	20.417
39.8	16.3717	20.4638
39.9	16.4218	20.5106
40	16.4717	20.5573
40.1	16.5209	20.6041
40.2	16.5645	20.6508
40.3	16.6195	20.6975
40.4	16.6703	20.7441
40.5	16.7253	20.7908
40.6	16.7766	20.8374
40.7	16.8308	20.884
40.8	16.8833	20.9305
40.9	16.9358	20.9771
41	16.9884	21.0236
41.1	17.0394	21.0701
41.2	17.0909	21.1166
41.3	17.1406	21.1631
41.4	17.1973	21.2095
41.5	17.2477	21.2559
41.6	17.3009	21.3023
41.7	17.3506	21.3487
41.8	17.3965	21.395
41.9	17.4461	21.4414
42	17.4975	21.4877
42.1	17.5457	21.5339
42.2	17.5936	21.5802
42.3	17.6427	21.6264
42.4	17.6939	21.6727
42.5	17.747	21.7188
42.6	17.7974	21.765
42.7	17.8479	21.8112
42.8	17.8987	21.8573
42.9	17.9521	21.9034
43	18.0072	21.9495
43.1	18.0548	21.9955
43.2	18.1025	22.0416
43.3	18.1553	22.0876
43.4	18.2061	22.1336
43.5	18.2518	22.1796
43.6	18.2987	22.2255
43.7	18.3383	22.2714
43.8	18.3915	22.3173
43.9	18.445	22.3632
44	18.4934	22.4091
44.1	18.5425	22.4549
44.2	18.586	22.5007
44.3	18.6401	22.5465
44.4	18.6916	22.5923
44.5	18.7418	22.6381
44.6	18.7959	22.6838
44.7	18.8476	22.7295
44.8	18.8951	22.7752
44.9	18.9399	22.8208
45	18.9887	22.8665
45.1	19.0398	22.9121
45.2	19.0884	22.9577
45.3	19.1343	23.0033
45.4	19.1797	23.0488
45.5	19.229	23.0944
45.6	19.2785	23.1399
45.7	19.3274	23.1854
45.8	19.3775	23.2308
45.9	19.4271	23.2763
46	19.476	23.3217
46.1	19.5304	23.3671
46.2	19.576	23.4125
46.3	19.6315	23.4578
46.4	19.6834	23.5032
46.5	19.7361	23.5485
46.6	19.7873	23.5938
46.7	19.834	23.639
46.8	19.8841	23.6843
46.9	19.9327	23.7295
47	19.9837	23.7747
47.1	20.0347	23.8199
47.2	20.087	23.8651
47.3	20.1344	23.9102
47.4	20.1853	23.9553
47.5	20.2364	24.0004
47.6	20.2848	24.0455
47.7	20.3291	24.0905
47.8	20.3757	24.1356
47.9	20.4273	24.1806
48	20.4756	24.2256
48.1	20.5269	24.2705
48.2	20.5789	24.3155
48.3	20.6301	24.3604
48.4	20.6804	24.4053
48.5	20.7321	24.4502
48.6	20.7812	24.495
48.7	20.8319	24.5399
48.8	20.8816	24.5847
48.9	20.9255	24.6295
49	20.9722	24.6743
49.1	21.0203	24.719
49.2	21.0676	24.7637
49.3	21.1121	24.8084
49.4	21.1597	24.8531
49.5	21.2089	24.8978
49.6	21.2536	24.9424
49.7	21.3064	24.9871
49.8	21.3622	25.0317
49.9	21.4101	25.0762
50	21.4512	25.1208
50.1	21.4986	25.1653
50.2	21.5426	25.2099
50.3	21.5934	25.2543
50.4	21.6469	25.2988
50.5	21.699	25.3433
50.6	21.7501	25.3877
50.7	21.7968	25.4321
50.8	21.845	25.4765
50.9	21.8992	25.5208
51	21.9521	25.5652
51.1	22.0009	25.6095
51.2	22.0478	25.6538
51.3	22.0956	25.6981
51.4	22.1448	25.7424
51.5	22.1929	25.7866
51.6	22.2374	25.8308
51.7	22.2852	25.875
51.8	22.3327	25.9192
51.9	22.3859	25.9633
52	22.4365	26.0075
52.1	22.4882	26.0516
52.2	22.5363	26.0957
52.3	22.5954	26.1397
52.4	22.6442	26.1838
52.5	22.6935	26.2278
52.6	22.7424	26.2718
52.7	22.7907	26.3158
52.8	22.8429	26.3597
52.9	22.8892	26.4037
53	22.9345	26.4476
53.1	22.9805	26.4915
53.2	23.0257	26.5354
53.3	23.0758	26.5792
53.4	23.1239	26.6231
53.5	23.1757	26.6669
53.6	23.226	26.7107
53.7	23.2764	26.7545
53.8	23.3282	26.7982
53.9	23.3817	26.8419
54	23.4336	26.8856
54.1	23.4854	26.9293
54.2	23.5327	26.973
54.3	23.5814	27.0166
54.4	23.6325	27.0603
54.5	23.6816	27.1039
54.6	23.729	27.1475
54.7	23.7756	27.191
54.8	23.8226	27.2346
54.9	23.8728	27.2781
55	23.9214	27.3216
55.1	23.9703	27.3651
55.2	24.018	27.4085
55.3	24.0672	27.452
55.4	24.1197	27.4954
55.5	24.1671	27.5388
55.6	24.2208	27.5821
55.7	24.2751	27.6255
55.8	24.3224	27.6688
55.9	24.3692	27.7121
56	24.4159	27.7554
56.1	24.4655	27.7987
56.2	24.5143	27.842
56.3	24.5675	27.8852
56.4	24.6185	27.9284
56.5	24.6602	27.9716
56.6	24.7014	28.0147
56.7	24.743	28.0579
56.8	24.7866	28.101
56.9	24.8349	28.1441
57	24.8781	28.1872
57.1	24.9337	28.2303
57.2	24.9852	28.2733
57.3	25.034	28.3163
57.4	25.0833	28.3593
57.5	25.1385	28.4023
57.6	25.1897	28.4453
57.7	25.235	28.4882
57.8	25.28	28.5311
57.9	25.3223	28.574
58	25.365	28.6169
58.1	25.4175	28.6598
58.2	25.4663	28.7026
58.3	25.5142	28.7454
58.4	25.5546	28.7882
58.5	25.5913	28.831
58.6	25.6327	28.8737
58.7	25.677	28.9165
58.8	25.7187	28.9592
58.9	25.7579	29.0019
59	25.8163	29.0445
59.1	25.8424	29.0872
59.2	25.8163	29.1298
59.3		29.1724
59.4		29.215
59.5		29.2576
59.6		29.3001
59.7		29.3427
59.8		29.3852
59.9		29.4276
60		29.4701
60.1		29.4701
60.2		29.469
60.3		29.4678
60.4		29.4666
60.5		29.4654
60.6		29.4643
60.7		29.4631
60.8		29.4619
60.9		29.4608
61		29.4596
61.1		29.4584
61.2		29.4573
61.3		29.4561
61.4		29.4549
61.5		29.4538
61.6		29.4526
61.7		29.4514
61.8	24.8193	29.4503
61.9	24.8193	29.4491
62	24.9633	29.4479
62.1	24.9867	29.4468
62.2	25.0132	29.4456
62.3	25.1922	29.4444
62.4	25.2913	29.4433
62.5	25.2913	29.4421
62.6	25.3266	29.4409
62.7	25.3174	29.4398
62.8	25.3043	29.4386
62.9	25.3502	29.4374
63	25.4271	29.4363
63.1	25.3995	29.4351
63.2	25.4474	29.4339
63.3	25.478	29.4328
63.4	25.4993	29.4316
63.5	25.499	29.4304
63.6	25.5213	29.4293
63.7	25.5726	29.4281
63.8	25.5751	29.4269
63.9	25.5883	29.4258
64	25.6178	29.4246
64.1	25.6355	29.4234
64.2	25.6433	29.4223
64.3	25.6518	29.4211
64.4	25.6653	29.4199
64.5	25.6898	29.4188
64.6	25.7168	29.4176
64.7	25.7354	29.4164
64.8	25.7515	29.4153
64.9	25.7699	29.4141
65	25.7985	29.4129
65.1	25.8115	29.4118
65.2	25.8242	29.4106
65.3	25.8428	29.4094
65.4	25.8568	29.4083
65.5	25.872	29.4071
65.6	25.8899	29.4059
65.7	25.8825	29.4048
65.8	25.894	29.4036
65.9	25.907	29.4024
66	25.911	29.4013
66.1	25.9225	29.4001
66.2	25.9395	29.3989
66.3	25.9572	29.3978
66.4	25.9693	29.3966
66.5	25.9936	29.3954
66.6	26.0049	29.3943
66.7	26.0174	29.3931
66.8	26.0299	29.392
66.9	26.037	29.3908
67	26.0453	29.3896
67.1	26.0662	29.3885
67.2	26.0766	29.3873
67.3	26.0935	29.3861
67.4	26.1118	29.385
67.5	26.1361	29.3838
67.6	26.1575	29.3826
67.7	26.1851	29.3815
67.8	26.2068	29.3803
67.9	26.2259	29.3791
68	26.2472	29.378
68.1	26.2645	29.3768
68.2	26.2774	29.3756
68.3	26.2925	29.3745
68.4	26.3186	29.3733
68.5	26.3394	29.3722
68.6	26.3579	29.371
68.7	26.3788	29.3698
68.8	26.4036	29.3687
68.9	26.4189	29.3675
69	26.4328	29.3663
69.1	26.4575	29.3652
69.2	26.4833	29.364
69.3	26.4936	29.3628
69.4	26.5268	29.3617
69.5	26.5484	29.3605
69.6	26.5729	29.3593
69.7	26.5802	29.3582
69.8	26.5942	29.357
69.9	26.6042	29.3559
70	26.4946	29.3547
70.1	26.5904	29.3535
70.2	26.8078	29.3524
70.3	26.8271	29.3512
70.4	26.7322	29.35
70.5	26.5435	29.3489
70.6	26.5588	29.3477
70.7	26.4079	29.3465
70.8	26.5082	29.3454
70.9	26.7135	29.3442
71	27.3912	29.3431
71.1	27.5664	29.3419
71.2	27.5138	29.3407
71.3	27.4514	29.3396
71.4	27.3005	29.3384
71.5	27.1454	29.3372
71.6	26.7826	29.3361
71.7	26.6911	29.3349
71.8	26.7502	29.3338
71.9	26.8878	29.3326
72	26.9174	29.3314
72.1	26.9397	29.3303
72.2	26.9961	29.3291
72.3	27.1181	29.3279
72.4	27.1567	29.3268
72.5	27.2134	29.3256
72.6	27.409	29.3245
72.7	27.821	29.3233
72.8	27.085	29.3221
72.9	26.8545	29.321
73	26.919	29.3198
73.1	26.7534	29.3186
73.2	26.5932	29.3175
73.3	26.4703	29.3163
73.4	26.3816	29.3152
73.5	26.3829	29.314
73.6	26.3076	29.3128
73.7	26.4682	29.3117
73.8	26.5979	29.3105
73.9	26.867	29.3093
74	26.9537	29.3082
74.1	26.964	29.307
74.2	27.133	29.3059
74.3	27.1598	29.3047
74.4	27.2812	29.3035
74.5	27.3139	29.3024
74.6	27.3293	29.3012
74.7	27.3231	29.3001
74.8	27.3526	29.2989
74.9	27.4067	29.2977
75	27.3243	29.2966
75.1	27.4752	29.2954
75.2	27.455	29.2942
75.3	27.4765	29.2931
75.4	27.5212	29.2919
75.5	27.5433	29.2908
75.6	27.551	29.2896
75.7	27.568	29.2884
75.8	27.5914	29.2873
75.9	27.6152	29.2861
76	27.6295	29.285
76.1	27.6385	29.2838
76.2	27.6577	29.2826
76.3	27.7009	29.2815
76.4	27.7202	29.2803
76.5	27.7468	29.2792
76.6	27.7876	29.278
76.7	27.817	29.2768
76.8	27.8366	29.2757
76.9	27.8542	29.2745
77	27.8766	29.2734
77.1	27.895	29.2722
77.2	27.912	29.271
77.3	27.9198	29.2699
77.4	27.9384	29.2687
77.5	27.9412	29.2676
77.6	27.9569	29.2664
77.7	27.9641	29.2652
77.8	27.9697	29.2641
77.9	27.9745	29.2629
78	27.986	29.2618
78.1	28.0011	29.2606
78.2	28.0109	29.2594
78.3	28.0274	29.2583
78.4	28.0442	29.2571
78.5	28.0583	29.256
78.6	28.0841	29.2548
78.7	28.1108	29.2536
78.8	28.1349	29.2525
78.9	28.162	29.2513
79	28.1779	29.2502
79.1	28.1933	29.249
79.2	28.2123	29.2478
79.3	28.229	29.2467
79.4	28.2461	29.2455
79.5	28.2591	29.2444
79.6	28.273	29.2432
79.7	28.2855	29.242
79.8	28.3035	29.2409
79.9	28.3181	29.2397
80	28.3311	29.2386
80.1	28.3478	29.2374
80.2	28.3643	29.2362
80.3	28.3824	29.2351
80.4	28.3977	29.2339
80.5	28.4134	29.2328
80.6	28.4271	29.2316
80.7	28.4343	29.2305
80.8	28.4502	29.2293
80.9	28.4631	29.2281
81	28.4724	29.227
81.1	28.4896	29.2258
81.2	28.5034	29.2247
81.3	28.5108	29.2235
81.4	28.5237	29.2223
81.5	28.5382	29.2212
81.6	28.5511	29.22
81.7	28.5673	29.2189
81.8	28.5743	29.2177
81.9	28.5841	29.2165
82	28.5998	29.2154
82.1	28.6052	29.2142
82.2	28.6194	29.2131
82.3	28.6317	29.2119
82.4	28.6416	29.2108
82.5	28.653	29.2096
82.6	28.6601	29.2084
82.7	28.6754	29.2073
82.8	28.6879	29.2061
82.9	28.7001	29.205
83	28.7155	29.2038
83.1	28.727	29.2027
83.2	28.7423	29.2015
83.3	28.7513	29.2003
83.4	28.7626	29.1992
83.5	28.7715	29.198
83.6	28.7787	29.1969
83.7	28.7862	29.1957
83.8	28.7947	29.1946
83.9	28.8071	29.1934
84	28.8176	29.1922
84.1	28.8247	29.1911
84.2	28.8392	29.1899
84.3	28.8523	29.1888
84.4	28.8555	29.1876
84.5	28.8619	29.1865
84.6	28.8714	29.1853
84.7	28.8796	29.1841
84.8	28.8839	29.183
84.9	28.8973	29.1818
85	28.9072	29.1807
85.1	28.9164	29.1795
85.2	28.9219	29.1784
85.3	28.92	29.1772
85.4	28.9279	29.176
85.5	28.935	29.1749
85.6	28.948	29.1737
85.7	28.9622	29.1726
85.8	28.9697	29.1714
85.9	28.9807	29.1703
86	28.9885	29.1691
86.1	28.9972	29.1679
86.2	29.0018	29.1668
86.3	29.0104	29.1656
86.4	29.0122	29.1645
86.5	29.0143	29.1633
86.6	29.0193	29.1622
86.7	29.0243	29.161
86.8	29.0351	29.1599
86.9	29.0503	29.1587
87	29.0618	29.1575
87.1	29.0653	29.1564
87.2	29.0781	29.1552
87.3	29.0866	29.1541
87.4	29.1059	29.1529
87.5	29.1264	29.1518
87.6	29.1324	29.1506
87.7	29.1449	29.1495
87.8	29.1368	29.1483
87.9	29.1264	29.1471
88	29.1147	29.146
88.1	29.1057	29.1448
88.2	29.1156	29.1437
88.3	29.1199	29.1425
88.4	29.125	29.1414
88.5	29.1321	29.1402
88.6	29.1335	29.1391
88.7	29.1438	29.1379
88.8	29.1567	29.1367
88.9	29.1731	29.1356
89	29.1923	29.1344
89.1	29.2075	29.1333
89.2	29.2169	29.1321
89.3	29.2141	29.131
89.4	29.2139	29.1298
89.5	29.2236	29.1287
89.6	29.2374	29.1275
89.7	29.2476	29.1264
89.8	29.2523	29.1252
89.9	29.2469	29.124
90	29.2402	29.1229
90.1	29.2317	29.1217
90.2	29.2272	29.1206
90.3	29.2236	29.1194
90.4	29.2171	29.1183
90.5	29.2115	29.1171
90.6	29.2327	29.116
90.7	29.2533	29.1148
90.8	29.2645	29.1137
90.9	29.2647	29.1125
91	29.2592	29.1113
91.1	29.2585	29.1102
91.2	29.274	29.109
91.3	29.2788	29.1079
91.4	29.2759	29.1067
91.5	29.2765	29.1056
91.6	29.2713	29.1044
91.7	29.2769	29.1033
91.8	29.2765	29.1021
91.9	29.2847	29.101
92	29.2984	29.0998
92.1	29.2912	29.0987
92.2	29.284	29.0975
92.3	29.2821	29.0964
92.4	29.2861	29.0952
92.5	29.2914	29.094
92.6	29.2946	29.0929
92.7	29.2979	29.0917
92.8	29.3009	29.0906
92.9	29.3155	29.0894
93	29.3332	29.0883
93.1	29.3441	29.0871
93.2	29.3489	29.086
93.3	29.3532	29.0848
93.4	29.3625	29.0837
93.5	29.3713	29.0825
93.6	29.3778	29.0814
93.7	29.3814	29.0802
93.8	29.3905	29.0791
93.9	29.4062	29.0779
94	29.4177	29.0767
94.1	29.4204	29.0756
94.2	29.4196	29.0744
94.3	29.427	29.0733
94.4	29.4224	29.0721
94.5	29.4233	29.071
94.6	29.4323	29.0698
94.7	29.4418	29.0687
94.8	29.4471	29.0675
94.9	29.4538	29.0664
95	29.4588	29.0652
95.1	29.4569	29.0641
95.2	29.4591	29.0629
95.3	29.4589	29.0618
95.4	29.4655	29.0606
95.5	29.4702	29.0595
95.6	29.4777	29.0583
95.7	29.4819	29.0572
95.8	29.4849	29.056
95.9	29.4915	29.0549
96	29.4982	29.0537
96.1	29.502	29.0526
96.2	29.5159	29.0514
96.3	29.521	29.0503
96.4	29.5246	29.0491
96.5	29.5185	29.0479
96.6	29.5106	29.0468
96.7	29.5092	29.0456
96.8	29.5016	29.0445
96.9	29.5032	29.0433
97	29.5138	29.0422
97.1	29.5178	29.041
97.2	29.5148	29.0399
97.3	29.5085	29.0387
97.4	29.5165	29.0376
97.5	29.5225	29.0364
97.6	29.5223	29.0353
97.7	29.5222	29.0341
97.8	29.5269	29.033
97.9	29.5253	29.0318
98	29.5211	29.0307
98.1	29.5264	29.0295
98.2	29.5293	29.0284
98.3	29.537	29.0272
98.4	29.5367	29.0261
98.5	29.5429	29.0249
98.6	29.5476	29.0238
98.7	29.5466	29.0226
98.8	29.5472	29.0215
98.9	29.5531	29.0203
99	29.5578	29.0192
99.1	29.5589	29.018
99.2	29.5461	29.0169
99.3	29.548	29.0157
99.4	29.5443	29.0146
99.5	29.5471	29.0134
99.6	29.5509	29.0123
99.7	29.5507	29.0111
99.8	29.5454	29.01
99.9	29.5347	29.0088
100	29.5292	29.0077
100.1	29.5208	29.0065
100.2	29.5151	29.0054
100.3	29.5172	29.0042
100.4	29.527	29.0031
100.5	29.5316	29.0019
100.6	29.5395	29.0008
100.7	29.546	28.9996
100.8	29.55	28.9985
100.9	29.5515	28.9973
101	29.5511	28.9962
101.1	29.5573	28.995
101.2	29.5631	28.9939
101.3	29.5621	28.9927
101.4	29.5628	28.9916
101.5	29.5654	28.9904
101.6	29.5772	28.9893
101.7	29.579	28.9881
101.8	29.5818	28.987
101.9	29.584	28.9858
102	29.581	28.9847
102.1	29.5795	28.9835
102.2	29.5807	28.9824
102.3	29.5853	28.9812
102.4	29.5835	28.9801
102.5	29.5897	28.9789
102.6	29.5879	28.9778
102.7	29.5893	28.9766
102.8	29.5867	28.9755
102.9	29.5918	28.9743
103	29.5938	28.9732
103.1	29.5955	28.9721
103.2	29.597	28.9709
103.3	29.5976	28.9698
103.4	29.5948	28.9686
103.5	29.5924	28.9675
103.6	29.594	28.9663
103.7	29.5927	28.9652
103.8	29.5875	28.964
103.9	29.5864	28.9629
104	29.592	28.9617
104.1	29.5968	28.9606
104.2	29.5978	28.9594
104.3	29.5965	28.9583
104.4	29.5963	28.9571
104.5	29.5989	28.956
104.6	29.6028	28.9548
104.7	29.6075	28.9537
104.8	29.6123	28.9525
104.9	29.6143	28.9514
105	29.613	28.9502
105.1	29.6122	28.9491
105.2	29.6183	28.9479
105.3	29.6219	28.9468
105.4	29.6218	28.9456
105.5	29.6168	28.9445
105.6	29.6143	28.9434
105.7	29.6207	28.9422
105.8	29.6205	28.9411
105.9	29.6213	28.9399
106	29.6239	28.9388
106.1	29.6235	28.9376
106.2	29.6231	28.9365
106.3	29.6247	28.9353
106.4	29.6205	28.9342
106.5	29.6229	28.933
106.6	29.626	28.9319
106.7	29.6277	28.9307
106.8	29.6304	28.9296
106.9	29.6323	28.9284
107	29.6305	28.9273
107.1	29.6338	28.9261
107.2	29.6341	28.925
107.3	29.6316	28.9239
107.4	29.6332	28.9227
107.5	29.6383	28.9216
107.6	29.6432	28.9204
107.7	29.6461	28.9193
107.8	29.6462	28.9181
107.9	29.6459	28.917
108	29.6444	28.9158
108.1	29.6427	28.9147
108.2	29.6403	28.9135
108.3	29.639	28.9124
108.4	29.6446	28.9112
108.5	29.6495	28.9101
108.6	29.6488	28.909
108.7	29.6481	28.9078
108.8	29.6455	28.9067
108.9	29.6446	28.9055
109	29.645	28.9044
109.1	29.6467	28.9032
109.2	29.646	28.9021
109.3	29.6426	28.9009
109.4	29.6455	28.8998
109.5	29.6469	28.8986
109.6	29.6434	28.8975
109.7	29.6399	28.8964
109.8	29.6428	28.8952
109.9	29.6418	28.8941
110	29.6349	28.8929
110.1	29.6305	28.8918
110.2	29.6261	28.8906
110.3	29.6266	28.8895
110.4	29.6257	28.8883
110.5	29.6236	28.8872
110.6	29.6257	28.886
110.7	29.624	28.8849
110.8	29.6215	28.8838
110.9	29.6222	28.8826
111	29.6176	28.8815
111.1	29.6169	28.8803
111.2	29.6182	28.8792
111.3	29.6159	28.878
111.4	29.6142	28.8769
111.5	29.6177	28.8757
111.6	29.6181	28.8746
111.7	29.6156	28.8735
111.8	29.6113	28.8723
111.9	29.6174	28.8712
112	29.6178	28.87
112.1	29.6176	28.8689
112.2	29.6181	28.8677
112.3	29.6165	28.8666
112.4	29.616	28.8654
112.5	29.618	28.8643
112.6	29.618	28.8632
112.7	29.6201	28.862
112.8	29.6129	28.8609
112.9	29.6124	28.8597
113	29.617	28.8586
113.1	29.622	28.8574
113.2	29.6224	28.8563
113.3	29.627	28.8551
113.4	29.621	28.854
113.5	29.6146	28.8529
113.6	29.6151	28.8517
113.7	29.6128	28.8506
113.8	29.6082	28.8494
113.9	29.6073	28.8483
114	29.6071	28.8471
114.1	29.6033	28.846
114.2	29.6089	28.8449
114.3	29.6094	28.8437
114.4	29.6128	28.8426
114.5	29.6111	28.8414
114.6	29.6098	28.8403
114.7	29.6127	28.8391
114.8	29.6233	28.838
114.9	29.6252	28.8368
115	29.6193	28.8357
115.1	29.6108	28.8346
115.2	29.6082	28.8334
115.3	29.6025	28.8323
115.4	29.6029	28.8311
115.5	29.6029	28.83
115.6	29.5938	28.8288
115.7	29.6029	28.8277
115.8	29.6069	28.8266
115.9	29.6176	28.8254
116	29.6217	28.8243
116.1	29.6223	28.8231
116.2		28.822
116.3		28.8209
116.4		28.8197
116.5		28.8186
116.6		28.8174
116.7		28.8163
116.8		28.8151
116.9		28.814
117		28.814
117.1		28.9007
117.2		28.9873
117.3		29.0738
117.4		29.1602
117.5		29.2465
117.6		29.3328
117.7		29.419
117.8		29.5051
117.9		29.5911
118		29.6771
118.1		29.763
118.2		29.8488
118.3		29.9345
118.4		30.0201
118.5		30.1057
118.6		30.1912
118.7	30.5345	30.2766
118.8	30.5345	30.3619
118.9	30.6302	30.4471
119	30.724	30.5323
119.1	30.7932	30.6174
119.2	30.8486	30.7024
119.3	30.8529	30.7873
119.4	30.9407	30.8721
119.5	31.0283	30.9569
119.6	31.1475	31.0416
119.7	31.2289	31.1262
119.8	31.2464	31.2108
119.9	31.2825	31.2952
120	31.3657	31.3796
120.1	31.455	31.4639
120.2	31.5347	31.5481
120.3	31.6302	31.6323
120.4	31.7021	31.7164
120.5	31.7821	31.8004
120.6	31.8611	31.8843
120.7	31.932	31.9681
120.8	32.0072	32.0519
120.9	32.0808	32.1356
121	32.1701	32.2192
121.1	32.2568	32.3027
121.2	32.3389	32.3862
121.3	32.4125	32.4695
121.4	32.4873	32.5528
121.5	32.5641	32.6361
121.6	32.6516	32.7192
121.7	32.739	32.8023
121.8	32.8274	32.8853
121.9	32.913	32.9682
122	32.9983	33.051
122.1	33.0894	33.1338
122.2	33.1757	33.2165
122.3	33.2554	33.2991
122.4	33.3396	33.3816
122.5	33.4249	33.4641
122.6	33.5089	33.5465
122.7	33.6014	33.6288
122.8	33.6944	33.711
122.9	33.7886	33.7932
123	33.8752	33.8752
123.1	33.9625	33.9572
123.2	34.0431	34.0392
123.3	34.1276	34.121
123.4	34.2174	34.2028
123.5	34.304	34.2845
123.6	34.3861	34.3661
123.7	34.4755	34.4477
123.8	34.5562	34.5292
123.9	34.6452	34.6106
124	34.7342	34.6919
124.1	34.8216	34.7732
124.2	34.9075	34.8543
124.3	34.9964	34.9354
124.4	35.0835	35.0165
124.5	35.1678	35.0974
124.6	35.2533	35.1783
124.7	35.3415	35.2591
124.8	35.4306	35.3398
124.9	35.5123	35.4205
125	35.6014	35.5011
125.1	35.6888	35.5816
125.2	35.7741	35.662
125.3	35.8634	35.7424
125.4	35.9459	35.8226
125.5	36.0353	35.9029
125.6	36.1222	35.983
125.7	36.2151	36.0631
125.8	36.3039	36.143
125.9	36.3817	36.223
126	36.4717	36.3028
126.1	36.557	36.3826
126.2	36.642	36.4623
126.3	36.729	36.5419
126.4	36.8188	36.6214
126.5	36.9034	36.7009
126.6	36.9898	36.7803
126.7	37.0764	36.8596
126.8	37.1627	36.9389
126.9	37.2497	37.0181
127	37.3378	37.0972
127.1	37.4224	37.1762
127.2	37.5078	37.2552
127.3	37.5954	37.3341
127.4	37.6807	37.4129
127.5	37.7637	37.4916
127.6	37.8465	37.5703
127.7	37.9379	37.6489
127.8	38.0183	37.7274
127.9	38.1065	37.8059
128	38.1945	37.8843
128.1	38.2828	37.9626
128.2	38.3676	38.0408
128.3	38.4515	38.119
128.4	38.5404	38.1971
128.5	38.6255	38.2751
128.6	38.7123	38.3531
128.7	38.7985	38.431
128.8	38.8805	38.5087
128.9	38.9642	38.5865
129	39.0492	38.6642
129.1	39.1383	38.7418
129.2	39.222	38.8193
129.3	39.31	38.8967
129.4	39.3992	38.9741
129.5	39.4902	39.0514
129.6	39.5792	39.1286
129.7	39.6624	39.2058
129.8	39.7494	39.2829
129.9	39.8345	39.3599
130	39.921	39.4369
130.1	40.0106	39.5138
130.2	40.0954	39.5906
130.3	40.1803	39.6673
130.4	40.2643	39.744
130.5	40.3484	39.8206
130.6	40.4348	39.8971
130.7	40.5249	39.9736
130.8	40.6084	40.0499
130.9	40.6888	40.1262
131	40.7763	40.2025
131.1	40.8633	40.2787
131.2	40.9424	40.3548
131.3	41.0276	40.4308
131.4	41.1132	40.5068
131.5	41.1915	40.5827
131.6	41.2725	40.6585
131.7	41.3576	40.7343
131.8	41.4421	40.8099
131.9	41.5305	40.8855
132	41.6219	40.9611
132.1	41.709	41.0366
132.2	41.7956	41.112
132.3	41.8812	41.1873
132.4	41.967	41.2626
132.5	42.0586	41.3378
132.6	42.1485	41.4129
132.7	42.2309	41.488
132.8	42.3101	41.563
132.9	42.3913	41.6379
133	42.4797	41.7127
133.1	42.5628	41.7875
133.2	42.6514	41.8622
133.3	42.7367	41.9369
133.4	42.821	42.0115
133.5	42.9066	42.086
133.6	42.9938	42.1604
133.7	43.0797	42.2348
133.8	43.1648	42.3091
133.9	43.2537	42.3833
134	43.3353	42.4575
134.1	43.4252	42.5316
134.2	43.5071	42.6056
134.3	43.589	42.6796
134.4	43.6742	42.7535
134.5	43.7547	42.8273
134.6	43.8391	42.9011
134.7	43.9246	42.9747
134.8	44.0088	43.0483
134.9	44.0949	43.1219
135	44.178	43.1954
135.1	44.2634	43.2688
135.2	44.3442	43.3422
135.3	44.4325	43.4154
135.4	44.5157	43.4887
135.5	44.5964	43.5618
135.6	44.6776	43.6349
135.7	44.7644	43.7079
135.8	44.8479	43.7808
135.9	44.9254	43.8537
136	45.01	43.9265
136.1	45.0911	43.9993
136.2	45.1739	44.072
136.3	45.2559	44.1446
136.4	45.3359	44.2171
136.5	45.4214	44.2896
136.6	45.5035	44.362
136.7	45.5881	44.4343
136.8	45.6661	44.5066
136.9	45.7504	44.5788
137	45.8388	44.651
137.1	45.9257	44.7231
137.2	46.0094	44.7951
137.3	46.096	44.867
137.4	46.1836	44.9389
137.5	46.2691	45.0107
137.6	46.3562	45.0824
137.7	46.4385	45.1541
137.8	46.52	45.2257
137.9	46.6047	45.2973
138	46.6894	45.3688
138.1	46.7761	45.4402
138.2	46.8595	45.5115
138.3	46.9435	45.5828
138.4	47.022	45.654
138.5	47.0999	45.7252
138.6	47.1828	45.7963
138.7	47.2628	45.8673
138.8	47.3453	45.9382
138.9	47.4281	46.0091
139	47.5167	46.08
139.1	47.5913	46.1507
139.2	47.6732	46.2214
139.3	47.7567	46.292
139.4	47.8347	46.3626
139.5	47.919	46.4331
139.6	47.9953	46.5035
139.7	48.0742	46.5739
139.8	48.155	46.6442
[truncated: 10,081 more rows]

## Sheet: M1R-mMM1-19
Run 1; Ch 8; Fc 2-1; Cy 4; M1; Conc 15.625 31.25 62.5 125 250 nM_X	Run 1; Ch 8; Fc 2-1; Cy 4; M1; Conc 15.625 31.25 62.5 125 250 nM_Y	Run 1; Ch 8; Fc 2-1; Cy 4; M1; Conc 15.625 31.25 62.5 125 250 nM; Fitted_X	Run 1; Ch 8; Fc 2-1; Cy 4; M1; Conc 15.625 31.25 62.5 125 250 nM; Fitted_Y
-60	1.2391	-60	0
-59.9	1.2372	-59.9	0
-59.8	1.2367	-59.8	0
-59.7	1.2347	-59.7	0
-59.6	1.2334	-59.6	0
-59.5	1.2364	-59.5	0
-59.4	1.2327	-59.4	0
-59.3	1.2351	-59.3	0
-59.2	1.2328	-59.2	0
-59.1	1.234	-59.1	0
-59	1.235	-59	0
-58.9	1.2295	-58.9	0
-58.8	1.2261	-58.8	0
-58.7	1.2214	-58.7	0
-58.6	1.2195	-58.6	0
-58.5	1.2163	-58.5	0
-58.4	1.2141	-58.4	0
-58.3	1.2165	-58.3	0
-58.2	1.2204	-58.2	0
-58.1	1.2161	-58.1	0
-58	1.2143	-58	0
-57.9	1.2171	-57.9	0
-57.8	1.2115	-57.8	0
-57.7	1.2016	-57.7	0
-57.6	1.1953	-57.6	0
-57.5	1.1889	-57.5	0
-57.4	1.1847	-57.4	0
-57.3	1.1882	-57.3	0
-57.2	1.1872	-57.2	0
-57.1	1.1856	-57.1	0
-57	1.1831	-57	0
-56.9	1.1869	-56.9	0
-56.8	1.186	-56.8	0
-56.7	1.1839	-56.7	0
-56.6	1.1965	-56.6	0
-56.5	1.2061	-56.5	0
-56.4	1.2096	-56.4	0
-56.3	1.2077	-56.3	0
-56.2	1.2126	-56.2	0
-56.1	1.2142	-56.1	0
-56	1.2184	-56	0
-55.9	1.2176	-55.9	0
-55.8	1.2278	-55.8	0
-55.7	1.2368	-55.7	0
-55.6	1.235	-55.6	0
-55.5	1.2316	-55.5	0
-55.4	1.229	-55.4	0
-55.3	1.2213	-55.3	0
-55.2	1.2121	-55.2	0
-55.1	1.2095	-55.1	0
-55	1.2121	-55	0
-54.9	1.2069	-54.9	0
-54.8	1.2066	-54.8	0
-54.7	1.2046	-54.7	0
-54.6	1.1962	-54.6	0
-54.5	1.1874	-54.5	0
-54.4	1.1695	-54.4	0
-54.3	1.1664	-54.3	0
-54.2	1.148	-54.2	0
-54.1	1.1442	-54.1	0
-54	1.1413	-54	0
-53.9	1.1354	-53.9	0
-53.8	1.1275	-53.8	0
-53.7	1.1219	-53.7	0
-53.6	1.1156	-53.6	0
-53.5	1.111	-53.5	0
-53.4	1.1072	-53.4	0
-53.3	1.1034	-53.3	0
-53.2	1.1027	-53.2	0
-53.1	1.0992	-53.1	0
-53	1.0947	-53	0
-52.9	1.0911	-52.9	0
-52.8	1.08	-52.8	0
-52.7	1.0729	-52.7	0
-52.6	1.0633	-52.6	0
-52.5	1.0616	-52.5	0
-52.4	1.0614	-52.4	0
-52.3	1.0547	-52.3	0
-52.2	1.0421	-52.2	0
-52.1	1.0299	-52.1	0
-52	1.023	-52	0
-51.9	1.0127	-51.9	0
-51.8	1.0043	-51.8	0
-51.7	1.0044	-51.7	0
-51.6	1.0104	-51.6	0
-51.5	1.014	-51.5	0
-51.4	1.0166	-51.4	0
-51.3	1.0176	-51.3	0
-51.2	1.0204	-51.2	0
-51.1	1.0305	-51.1	0
-51	1.0253	-51	0
-50.9	1.0216	-50.9	0
-50.8	1.014	-50.8	0
-50.7	1.012	-50.7	0
-50.6	1.0062	-50.6	0
-50.5	1.0059	-50.5	0
-50.4	1.0057	-50.4	0
-50.3	1.0072	-50.3	0
-50.2	1.0095	-50.2	0
-50.1	1.0064	-50.1	0
-50	1.0032	-50	0
-49.9	1.0008	-49.9	0
-49.8	0.998	-49.8	0
-49.7	0.9906	-49.7	0
-49.6	0.991001	-49.6	0
-49.5	0.9892	-49.5	0
-49.4	0.9841	-49.4	0
-49.3	0.984	-49.3	0
-49.2	0.9737	-49.2	0
-49.1	0.972201	-49.1	0
-49	0.9707	-49	0
-48.9	0.9633	-48.9	0
-48.8	0.9592	-48.8	0
-48.7	0.9531	-48.7	0
-48.6	0.9541	-48.6	0
-48.5	0.9482	-48.5	0
-48.4	0.9468	-48.4	0
-48.3	0.9475	-48.3	0
-48.2	0.9449	-48.2	0
-48.1	0.9473	-48.1	0
-48	0.9418	-48	0
-47.9	0.9309	-47.9	0
-47.8	0.9293	-47.8	0
-47.7	0.9322	-47.7	0
-47.6	0.928102	-47.6	0
-47.5	0.9475	-47.5	0
-47.4	0.9479	-47.4	0
-47.3	0.96	-47.3	0
-47.2	0.9497	-47.2	0
-47.1	0.953	-47.1	0
-47	0.9581	-47	0
-46.9	0.9504	-46.9	0
-46.8	0.9406	-46.8	0
-46.7	0.9373	-46.7	0
-46.6	0.951198	-46.6	0
-46.5	0.9499	-46.5	0
-46.4	0.9525	-46.4	0
-46.3	0.9521	-46.3	0
-46.2	0.9534	-46.2	0
-46.1	0.942301	-46.1	0
-46	0.9612	-46	0
-45.9	0.9494	-45.9	0
-45.8	0.9194	-45.8	0
-45.7	0.9109	-45.7	0
-45.6	0.864308	-45.6	0
-45.5	0.8685	-45.5	0
-45.4	0.874	-45.4	0
-45.3	0.8796	-45.3	0
-45.2	0.9309	-45.2	0
-45.1	0.940699	-45.1	0
-45	0.9429	-45	0
-44.9	0.9389	-44.9	0
-44.8	0.8727	-44.8	0
-44.7	0.8654	-44.7	0
-44.6	0.862099	-44.6	0
-44.5	0.859	-44.5	0
-44.4	0.9152	-44.4	0
-44.3	0.9337	-44.3	0
-44.2	0.9757	-44.2	0
-44.1	0.982998	-44.1	0
-44	0.9844	-44	0
-43.9	0.9851	-43.9	0
-43.8	0.9411	-43.8	0
-43.7	0.9293	-43.7	0
-43.6	0.930498	-43.6	0
-43.5	0.9223	-43.5	0
-43.4	0.9141	-43.4	0
-43.3	0.9233	-43.3	0
-43.2	0.9234	-43.2	0
-43.1	0.932797	-43.1	0
-43	0.9277	-43	0
-42.9	0.983	-42.9	0
-42.8	0.9814	-42.8	0
-42.7	0.9499	-42.7	0
-42.6	0.947998	-42.6	0
-42.5	0.9438	-42.5	0
-42.4	0.9383	-42.4	0
-42.3	0.8957	-42.3	0
-42.2	0.8662	-42.2	0
-42.1	0.8303	-42.1	0
-42	0.7995	-42	0
-41.9	0.7847	-41.9	0
-41.8	0.7635	-41.8	0
-41.7	0.7503	-41.7	0
-41.6	0.720704	-41.6	0
-41.5	0.7042	-41.5	0
-41.4	0.7005	-41.4	0
-41.3	0.6689	-41.3	0
-41.2	0.5302	-41.2	0
-41.1	0.45241	-41.1	0
-41	0.2353	-41	0
-40.9	0.3774	-40.9	0
-40.8	0.5591	-40.8	0
-40.7	0.5742	-40.7	0
-40.6	1.10882	-40.6	0
-40.5	1.4606	-40.5	0
-40.4	1.9573	-40.4	0
-40.3	0.9304	-40.3	0
-40.2	0.3799	-40.2	0
-40.1	-0.0859268	-40.1	0
-40	-0.0943001	-40	0
-39.9	0.0984	-39.9	0
-39.8	0.2567	-39.8	0
-39.7	0.9982	-39.7	0
-39.6	0.683102	-39.6	0
-39.5	0.6679	-39.5	0
-39.4	0.6303	-39.4	0
-39.3	0.6541	-39.3	0
-39.2	0.6449	-39.2	0
-39.1	0.668698	-39.1	0
-39	0.6574	-39	0
-38.9	0.6158	-38.9	0
-38.8	0.6131	-38.8	0
-38.7	0.5766	-38.7	0
-38.6	0.432206	-38.6	0
-38.5	0.5222	-38.5	0
-38.4	0.4882	-38.4	0
-38.3	0.4786	-38.3	0
-38.2	0.4874	-38.2	0
-38.1	0.515501	-38.1	0
-38	0.5704	-38	0
-37.9	0.659	-37.9	0
-37.8	0.7129	-37.8	0
-37.7	0.7622	-37.7	0
-37.6	0.780398	-37.6	0
-37.5	0.8956	-37.5	0
-37.4	0.9457	-37.4	0
-37.3	0.8926	-37.3	0
-37.2	0.6036	-37.2	0
-37.1	0.581395	-37.1	0
-37	0.5426	-37	0
-36.9	0.5698	-36.9	0
-36.8	0.5778	-36.8	0
-36.7	0.5096	-36.7	0
-36.6	0.529098	-36.6	0
-36.5	0.551	-36.5	0
-36.4	0.5231	-36.4	0
-36.3	0.5168	-36.3	0
-36.2	0.4995	-36.2	0
-36.1	0.504403	-36.1	0
-36	0.4829	-36	0
-35.9	0.4388	-35.9	0
-35.8	0.4353	-35.8	0
-35.7	0.4093	-35.7	0
-35.6	0.399701	-35.6	0
-35.5	0.3738	-35.5	0
-35.4	0.3551	-35.4	0
-35.3	0.3418	-35.3	0
-35.2	0.3377	-35.2	0
-35.1	0.332004	-35.1	0
-35	0.3264	-35	0
-34.9	0.3359	-34.9	0
-34.8	0.3451	-34.8	0
-34.7	0.341	-34.7	0
-34.6	0.337802	-34.6	0
-34.5	0.3457	-34.5	0
-34.4	0.3517	-34.4	0
-34.3	0.3531	-34.3	0
-34.2	0.3595	-34.2	0
-34.1	0.353702	-34.1	0
-34	0.346	-34	0
-33.9	0.3383	-33.9	0
-33.8	0.3374	-33.8	0
-33.7	0.3331	-33.7	0
-33.6	0.334303	-33.6	0
-33.5	0.3356	-33.5	0
-33.4	0.3316	-33.4	0
-33.3	0.3356	-33.3	0
-33.2	0.3319	-33.2	0
-33.1	0.328302	-33.1	0
-33	0.3233	-33	0
-32.9	0.3192	-32.9	0
-32.8	0.3146	-32.8	0
-32.7	0.3132	-32.7	0
-32.6	0.311302	-32.6	0
-32.5	0.3099	-32.5	0
-32.4	0.3102	-32.4	0
-32.3	0.3099	-32.3	0
-32.2	0.3072	-32.2	0
-32.1	0.308602	-32.1	0
-32	0.3087	-32	0
-31.9	0.3127	-31.9	0
-31.8	0.314	-31.8	0
-31.7	0.3195	-31.7	0
-31.6	0.323002	-31.6	0
-31.5	0.3219	-31.5	0
-31.4	0.3215	-31.4	0
-31.3	0.3197	-31.3	0
-31.2	0.3185	-31.2	0
-31.1	0.320202	-31.1	0
-31	0.325	-31	0
-30.9	0.3259	-30.9	0
-30.8	0.3282	-30.8	0
-30.7	0.3304	-30.7	0
-30.6	0.329102	-30.6	0
-30.5	0.3264	-30.5	0
-30.4	0.3312	-30.4	0
-30.3	0.3323	-30.3	0
-30.2	0.3296	-30.2	0
-30.1	0.331902	-30.1	0
-30	0.3219	-30	0
-29.9	0.3173	-29.9	0
-29.8	0.313	-29.8	0
-29.7	0.3095	-29.7	0
-29.6	0.309602	-29.6	0
-29.5	0.3094	-29.5	0
-29.4	0.3084	-29.4	0
-29.3	0.3062	-29.3	0
-29.2	0.2987	-29.2	0
-29.1	0.300202	-29.1	0
-29	0.2991	-29	0
-28.9	0.2975	-28.9	0
-28.8	0.2965	-28.8	0
-28.7	0.294	-28.7	0
-28.6	0.293002	-28.6	0
-28.5	0.2905	-28.5	0
-28.4	0.2901	-28.4	0
-28.3	0.29	-28.3	0
-28.2	0.286	-28.2	0
-28.1	0.285001	-28.1	0
-28	0.2821	-28	0
-27.9	0.2813	-27.9	0
-27.8	0.2775	-27.8	0
-27.7	0.2727	-27.7	0
-27.6	0.275501	-27.6	0
-27.5	0.2713	-27.5	0
-27.4	0.2668	-27.4	0
-27.3	0.2617	-27.3	0
-27.2	0.2608	-27.2	0
-27.1	0.261402	-27.1	0
-27	0.2583	-27	0
-26.9	0.2526	-26.9	0
-26.8	0.2402	-26.8	0
-26.7	0.2316	-26.7	0
-26.6	0.225802	-26.6	0
-26.5	0.224	-26.5	0
-26.4	0.2211	-26.4	0
-26.3	0.216	-26.3	0
-26.2	0.2132	-26.2	0
-26.1	0.211402	-26.1	0
-26	0.2065	-26	0
-25.9	0.2038	-25.9	0
-25.8	0.1989	-25.8	0
-25.7	0.1962	-25.7	0
-25.6	0.188402	-25.6	0
-25.5	0.1834	-25.5	0
-25.4	0.1839	-25.4	0
-25.3	0.1816	-25.3	0
-25.2	0.1809	-25.2	0
-25.1	0.177901	-25.1	0
-25	0.1759	-25	0
-24.9	0.1684	-24.9	0
-24.8	0.1673	-24.8	0
-24.7	0.1659	-24.7	0
-24.6	0.164401	-24.6	0
-24.5	0.1645	-24.5	0
-24.4	0.1612	-24.4	0
-24.3	0.1576	-24.3	0
-24.2	0.1561	-24.2	0
-24.1	0.159601	-24.1	0
-24	0.1567	-24	0
-23.9	0.16	-23.9	0
-23.8	0.1608	-23.8	0
-23.7	0.1603	-23.7	0
-23.6	0.163001	-23.6	0
-23.5	0.1615	-23.5	0
-23.4	0.1591	-23.4	0
-23.3	0.1568	-23.3	0
-23.2	0.1509	-23.2	0
-23.1	0.146401	-23.1	0
-23	0.1403	-23	0
-22.9	0.1364	-22.9	0
-22.8	0.134	-22.8	0
-22.7	0.1306	-22.7	0
-22.6	0.121702	-22.6	0
-22.5	0.1153	-22.5	0
-22.4	0.114	-22.4	0
-22.3	0.1148	-22.3	0
-22.2	0.1133	-22.2	0
-22.1	0.109402	-22.1	0
-22	0.1055	-22	0
-21.9	0.1002	-21.9	0
-21.8	0.1043	-21.8	0
-21.7	0.1056	-21.7	0
-21.6	0.107301	-21.6	0
-21.5	0.1062	-21.5	0
-21.4	0.1006	-21.4	0
-21.3	0.1057	-21.3	0
-21.2	0.1218	-21.2	0
-21.1	0.130301	-21.1	0
-21	0.1419	-21	0
-20.9	0.1416	-20.9	0
-20.8	0.141	-20.8	0
-20.7	0.1384	-20.7	0
-20.6	0.134602	-20.6	0
-20.5	0.1333	-20.5	0
-20.4	0.1232	-20.4	0
-20.3	0.1137	-20.3	0
-20.2	0.1134	-20.2	0
-20.1	0.108301	-20.1	0
-20	0.1066	-20	0
-19.9	0.1042	-19.9	0
-19.8	0.1027	-19.8	0
-19.7	0.0989	-19.7	0
-19.6	0.0915017	-19.6	0
-19.5	0.0846	-19.5	0
-19.4	0.0947	-19.4	0
-19.3	0.0856	-19.3	0
-19.2	0.0855	-19.2	0
-19.1	0.0799003	-19.1	0
-19	0.0723	-19	0
-18.9	0.0716	-18.9	0
-18.8	0.0703	-18.8	0
-18.7	0.0652	-18.7	0
-18.6	0.0603002	-18.6	0
-18.5	0.0634	-18.5	0
-18.4	0.0619	-18.4	0
-18.3	0.0598	-18.3	0
-18.2	0.0554	-18.2	0
-18.1	0.0539007	-18.1	0
-18	0.0531	-18	0
-17.9	0.0542	-17.9	0
-17.8	0.0566	-17.8	0
-17.7	0.0525	-17.7	0
-17.6	0.0501001	-17.6	0
-17.5	0.0485	-17.5	0
-17.4	0.0467	-17.4	0
-17.3	0.0452	-17.3	0
-17.2	0.0461	-17.2	0
-17.1	0.0401002	-17.1	0
-17	0.0308	-17	0
-16.9	0.0219	-16.9	0
-16.8	0.0302	-16.8	0
-16.7	0.0285	-16.7	0
-16.6	0.0266007	-16.6	0
-16.5	0.035	-16.5	0
-16.4	0.0405	-16.4	0
-16.3	0.048	-16.3	0
-16.2	0.0572	-16.2	0
-16.1	0.0657995	-16.1	0
-16	0.0684	-16	0
-15.9	0.0729	-15.9	0
-15.8	0.0703	-15.8	0
-15.7	0.0696	-15.7	0
-15.6	0.0674007	-15.6	0
-15.5	0.0415	-15.5	0
-15.4	0.0191	-15.4	0
-15.3	0.00379999	-15.3	0
-15.2	0.00879998	-15.2	0
-15.1	0.00360122	-15.1	0
-15	-0.00610003	-15	0
-14.9	-0.0134	-14.9	0
-14.8	-0.0198	-14.8	0
-14.7	-0.0246	-14.7	0
-14.6	-0.023499	-14.6	0
-14.5	-0.017	-14.5	0
-14.4	-0.0121	-14.4	0
-14.3	-0.00950002	-14.3	0
-14.2	-0.00520001	-14.2	0
-14.1	-0.00779801	-14.1	0
-14	-0.00510003	-14	0
-13.9	-0.00680002	-13.9	0
-13.8	-0.00670003	-13.8	0
-13.7	-0.00970001	-13.7	0
-13.6	-0.00909877	-13.6	0
-13.5	-0.006	-13.5	0
-13.4	0.00620002	-13.4	0
-13.3	-0.0043	-13.3	0
-13.2	-0.00160001	-13.2	0
-13.1	-0.00659933	-13.1	0
-13	-0.00530002	-13	0
-12.9	0.00689998	-12.9	0
-12.8	0.0235	-12.8	0
-12.7	0.0266	-12.7	0
-12.6	0.0236021	-12.6	0
-12.5	0.0207	-12.5	0
-12.4	0.024	-12.4	0
-12.3	0.0341	-12.3	0
-12.2	0.0375	-12.2	0
-12.1	0.0401012	-12.1	0
-12	0.0369	-12	0
-11.9	0.0363	-11.9	0
-11.8	0.0298	-11.8	0
-11.7	0.0311	-11.7	0
-11.6	0.0222022	-11.6	0
-11.5	0.0163	-11.5	0
-11.4	0.0123	-11.4	0
-11.3	0.0144	-11.3	0
-11.2	0.0098	-11.2	0
-11.1	0.0140005	-11.1	0
-11	0.0185	-11	0
-10.9	0.0268	-10.9	0
-10.8	0.0353	-10.8	0
-10.7	0.0442	-10.7	0
-10.6	0.0447021	-10.6	0
-10.5	0.0442	-10.5	0
-10.4	0.0497	-10.4	0
-10.3	0.0511	-10.3	0
-10.2	0.0525	-10.2	0
-10.1	0.054401	-10.1	0
-10	0.0528	-10	0
-9.89999	0.0511	-9.89999	0
-9.8	0.0533	-9.8	0
-9.7	0.0504	-9.7	0
-9.60001	0.0513012	-9.60001	0
-9.5	0.0531	-9.5	0
-9.39999	0.0513	-9.39999	0
-9.3	0.0445	-9.3	0
-9.2	0.0441	-9.2	0
-9.10001	0.0391021	-9.10001	0
-9	0.036	-9	0
-8.89999	0.0399	-8.89999	0
-8.8	0.0577	-8.8	0
-8.7	0.0671	-8.7	0
-8.60001	0.0698995	-8.60001	0
-8.5	0.063	-8.5	0
-8.39999	0.0604	-8.39999	0
-8.3	0.0606	-8.3	0
-8.2	0.0672	-8.2	0
-8.10001	0.0638012	-8.10001	0
-8	0.0605	-8	0
-7.89999	0.055	-7.89999	0
-7.8	0.0484	-7.8	0
-7.7	0.0437	-7.7	0
-7.60001	0.0412013	-7.60001	0
-7.5	0.033	-7.5	0
-7.39999	0.0291	-7.39999	0
-7.3	0.0279	-7.3	0
-7.2	0.0249	-7.2	0
-7.10001	0.0202009	-7.10001	0
-7	0.0166	-7	0
-6.89999	0.0095	-6.89999	0
-6.8	0.0084	-6.8	0
-6.7	0.0153	-6.7	0
-6.60001	0.0173008	-6.60001	0
-6.5	0.0221	-6.5	0
-6.39999	0.0265	-6.39999	0
-6.3	0.026	-6.3	0
-6.2	0.0317	-6.2	0
-6.10001	0.0310011	-6.10001	0
-6	0.0299	-6	0
-5.89999	0.0311	-5.89999	0
-5.8	0.0284	-5.8	0
-5.7	0.0277	-5.7	0
-5.60001	0.023001	-5.60001	0
-5.5	0.0222	-5.5	0
-5.39999	0.0164	-5.39999	0
-5.3	0.0099	-5.3	0
-5.2	0.0069	-5.2	0
-5.10001	0.00430067	-5.10001	0
-5	-0.0001	-5	0
-4.89999	-0.0004	-4.89999	0
-4.8	-0.0044	-4.8	0
-4.7	-0.0074	-4.7	0
-4.60001	-0.0123986	-4.60001	0
-4.5	-0.0124	-4.5	0
-4.39999	-0.0116	-4.39999	0
-4.3	-0.0124	-4.3	0
-4.2	-0.0148	-4.2	0
-4.10001	-0.0156991	-4.10001	0
-4	-0.0172	-4	0
-3.89999	-0.0134	-3.89999	0
-3.8	-0.0153	-3.8	0
-3.7	-0.0204	-3.7	0
-3.60001	-0.0228988	-3.60001	0
-3.5	-0.0284	-3.5	0
-3.39999	-0.0327	-3.39999	0
-3.3	-0.0335	-3.3	0
-3.2	-0.0412	-3.2	0
-3.10001	-0.0478985	-3.10001	0
-3	-0.0493	-3	0
-2.89999	-0.0589	-2.89999	0
-2.8	-0.0671	-2.8	0
-2.7	-0.0671	-2.7	0
-2.60001	-0.0665992	-2.60001	0
-2.5	-0.0644	-2.5	0
-2.39999	-0.0656	-2.39999	0
-2.3	-0.0663	-2.3	0
-2.2	-0.062	-2.2	0
-2.10001	-0.0654987	-2.10001	0
-2	-0.0597	-2	0
-1.89999	-0.053	-1.89999	0
-1.8	-0.0663	-1.8	0
-1.7	-0.0753	-1.7	0
-1.60001	-0.0845992	-1.60001	0
-1.5	-0.0962	-1.5	0
-1.39999	-0.1012	-1.39999	0
-1.3	-0.105	-1.3	0
-1.2	-0.106	-1.2	0
-1.10001	-0.106998	-1.10001	0
-1	-0.109	-1	0
-0.899994	-0.1117	-0.899994	0
-0.800003	-0.1118	-0.800003	0
-0.699997		-0.699997	0
-0.600006		-0.600006	0
-0.5		-0.5	0
-0.399994		-0.399994	0
-0.300003		-0.300003	0
-0.199997		-0.199997	0
-0.100006		-0.100006	0
0		0	0
0.100006		0.100006	0
0.199997		0.199997	0.0192093
0.300003		0.300003	0.0384045
0.399994		0.399994	0.0575798
0.5		0.5	0.076741
0.600006		0.600006	0.0958852
0.699997		0.699997	0.115009
0.800003		0.800003	0.13412
0.899994		0.899994	0.15321
1		1	0.172286
1.10001		1.10001	0.191345
1.2		1.2	0.210385
1.3		1.3	0.22941
1.39999		1.39999	0.248415
1.5		1.5	0.267406
1.60001		1.60001	0.286381
1.7		1.7	0.305335
1.8	-1.926	1.8	0.324276
1.89999	-1.82673	1.89999	0.343196
2	-1.7434	2	0.362103
2.10001	-1.7241	2.10001	0.380992
2.2	-1.5948	2.2	0.399862
2.3	-1.5904	2.3	0.418718
2.39999	-1.5904	2.39999	0.437554
2.5	-1.3311	2.5	0.456376
2.60001	-1.3594	2.60001	0.475181
2.7	-1.5292	2.7	0.493966
2.8	-1.4726	2.8	0.512737
2.89999	-1.35484	2.89999	0.531488
3	-1.3031	3	0.550226
3.10001	-1.2814	3.10001	0.568946
3.2	-1.3001	3.2	0.587647
3.3	-1.1961	3.3	0.606333
3.39999	-1.18921	3.39999	0.625
3.5	-1.144	3.5	0.643653
3.60001	-1.0897	3.60001	0.662289
3.7	-1.0664	3.7	0.680905
3.8	-1.0168	3.8	0.699508
3.89999	-0.978404	3.89999	0.71809
4	-0.9388	4	0.736659
4.10001	-0.9025	4.10001	0.755211
4.2	-0.8737	4.2	0.773743
4.3	-0.8262	4.3	0.792261
4.39999	-0.769406	4.39999	0.810759
4.5	-0.7308	4.5	0.829244
4.60001	-0.6766	4.60001	0.847711
4.7	-0.6193	4.7	0.866159
4.8	-0.5683	4.8	0.884593
4.89999	-0.515904	4.89999	0.903007
5	-0.463	5	0.921408
5.10001	-0.4175	5.10001	0.939791
5.2	-0.3635	5.2	0.958155
5.3	-0.3248	5.3	0.976505
5.39999	-0.287002	5.39999	0.994836
5.5	-0.238	5.5	1.01315
5.60001	-0.2015	5.60001	1.03145
5.7	-0.1577	5.7	1.04973
5.8	-0.1126	5.8	1.068
5.89999	-0.0744012	5.89999	1.08624
6	-0.0345001	6	1.10448
6.10001	-0.00230023	6.10001	1.12269
6.2	0.0342999	6.2	1.14089
6.3	0.0787999	6.3	1.15907
6.39999	0.117598	6.39999	1.17723
6.5	0.161	6.5	1.19538
6.60001	0.1986	6.60001	1.21352
6.7	0.2419	6.7	1.23163
6.8	0.2831	6.8	1.24973
6.89999	0.323198	6.89999	1.26781
7	0.3622	7	1.28587
7.10001	0.4058	7.10001	1.30392
7.2	0.4533	7.2	1.32195
7.3	0.4971	7.3	1.33997
7.39999	0.534198	7.39999	1.35796
7.5	0.5728	7.5	1.37594
7.60001	0.6098	7.60001	1.39391
7.7	0.6516	7.7	1.41185
7.8	0.6935	7.8	1.42979
7.89999	0.736299	7.89999	1.4477
8	0.7783	8	1.4656
8.10001	0.8185	8.10001	1.48348
8.2	0.8538	8.2	1.50134
8.3	0.8898	8.3	1.51919
8.39999	0.926599	8.39999	1.53702
8.5	0.9646	8.5	1.55484
8.60001	0.9976	8.60001	1.57264
8.7	1.0332	8.7	1.59042
8.8	1.0695	8.8	1.60818
8.89999	1.1073	8.89999	1.62593
9	1.1406	9	1.64366
9.10001	1.1785	9.10001	1.66138
9.2	1.2147	9.2	1.67907
9.3	1.2459	9.3	1.69676
9.39999	1.2785	9.39999	1.71442
9.5	1.3137	9.5	1.73207
9.60001	1.3493	9.60001	1.7497
9.7	1.3794	9.7	1.76732
9.8	1.4128	9.8	1.78492
9.89999	1.4498	9.89999	1.8025
10	1.4849	10	1.82006
10.1	1.5186	10.1	1.83761
10.2	1.556	10.2	1.85515
10.3	1.5905	10.3	1.87266
10.4	1.6227	10.4	1.89016
10.5	1.66	10.5	1.90765
10.6	1.6944	10.6	1.92511
10.7	1.7293	10.7	1.94256
10.8	1.7587	10.8	1.96
10.9	1.792	10.9	1.97741
11	1.822	11	1.99482
11.1	1.8535	11.1	2.0122
11.2	1.8906	11.2	2.02957
11.3	1.9251	11.3	2.04692
11.4	1.9649	11.4	2.06425
11.5	2.0009	11.5	2.08157
11.6	2.0378	11.6	2.09888
11.7	2.0749	11.7	2.11616
11.8	2.1047	11.8	2.13343
11.9	2.1371	11.9	2.15068
12	2.1674	12	2.16792
12.1	2.2018	12.1	2.18514
12.2	2.2345	12.2	2.20234
12.3	2.2637	12.3	2.21953
12.4	2.2948	12.4	2.2367
12.5	2.3246	12.5	2.25386
12.6	2.3517	12.6	2.271
12.7	2.3822	12.7	2.28812
12.8	2.4162	12.8	2.30522
12.9	2.4461	12.9	2.32231
13	2.4723	13	2.33939
13.1	2.4991	13.1	2.35644
13.2	2.5279	13.2	2.37348
13.3	2.549	13.3	2.39051
13.4	2.5735	13.4	2.40751
13.5	2.6111	13.5	2.4245
13.6	2.6454	13.6	2.44148
13.7	2.681	13.7	2.45844
13.8	2.7113	13.8	2.47538
13.9	2.7416	13.9	2.4923
14	2.7595	14	2.50921
14.1	2.7815	14.1	2.52611
14.2	2.8084	14.2	2.54298
14.3	2.8344	14.3	2.55985
14.4	2.8623	14.4	2.57669
14.5	2.8857	14.5	2.59352
14.6	2.9108	14.6	2.61033
14.7	2.9374	14.7	2.62713
14.8	2.9659	14.8	2.64391
14.9	2.9906	14.9	2.66067
15	3.0144	15	2.67742
15.1	3.0406	15.1	2.69415
15.2	3.0579	15.2	2.71086
15.3	3.0809	15.3	2.72756
15.4	3.1067	15.4	2.74424
15.5	3.1294	15.5	2.76091
15.6	3.1542	15.6	2.77756
15.7	3.1766	15.7	2.79419
15.8	3.2045	15.8	2.81081
15.9	3.2208	15.9	2.82741
16	3.2425	16	2.844
16.1	3.2667	16.1	2.86057
16.2	3.2935	16.2	2.87712
16.3	3.3161	16.3	2.89365
16.4	3.3397	16.4	2.91017
16.5	3.3621	16.5	2.92668
16.6	3.3834	16.6	2.94317
16.7	3.4095	16.7	2.95964
16.8	3.4336	16.8	2.9761
16.9	3.457	16.9	2.99253
17	3.4784	17	3.00896
17.1	3.5024	17.1	3.02537
17.2	3.5252	17.2	3.04176
17.3	3.545	17.3	3.05813
17.4	3.5673	17.4	3.07449
17.5	3.5812	17.5	3.09084
17.6	3.5959	17.6	3.10717
17.7	3.6134	17.7	3.12348
17.8	3.6314	17.8	3.13977
17.9	3.6509	17.9	3.15605
18	3.6741	18	3.17231
18.1	3.6969	18.1	3.18856
18.2	3.7139	18.2	3.20479
18.3	3.7323	18.3	3.22101
18.4	3.7467	18.4	3.23721
18.5	3.765	18.5	3.25339
18.6	3.7835	18.6	3.26956
18.7	3.8046	18.7	3.28571
18.8	3.8231	18.8	3.30184
18.9	3.8456	18.9	3.31796
19	3.8701	19	3.33407
19.1	3.8906	19.1	3.35015
19.2	3.904	19.2	3.36622
19.3	3.9243	19.3	3.38228
19.4	3.9492	19.4	3.39832
19.5	3.9704	19.5	3.41434
19.6	3.9913	19.6	3.43035
19.7	4.014	19.7	3.44634
19.8	4.0336	19.8	3.46232
19.9	4.0555	19.9	3.47828
20	4.0706	20	3.49422
20.1	4.0969	20.1	3.51015
20.2	4.122	20.2	3.52606
20.3	4.1438	20.3	3.54196
20.4	4.1651	20.4	3.55784
20.5	4.1866	20.5	3.57371
20.6	4.2077	20.6	3.58956
20.7	4.2283	20.7	3.60539
20.8	4.2503	20.8	3.62121
20.9	4.2723	20.9	3.63701
21	4.2938	21	3.65279
21.1	4.3175	21.1	3.66856
21.2	4.339	21.2	3.68431
21.3	4.3626	21.3	3.70005
21.4	4.3828	21.4	3.71577
21.5	4.4034	21.5	3.73148
21.6	4.4235	21.6	3.74717
21.7	4.4429	21.7	3.76285
21.8	4.4608	21.8	3.77851
21.9	4.4787	21.9	3.79415
22	4.5004	22	3.80978
22.1	4.52	22.1	3.82539
22.2	4.5345	22.2	3.84099
22.3	4.5539	22.3	3.85657
22.4	4.5783	22.4	3.87213
22.5	4.597	22.5	3.88768
22.6	4.6142	22.6	3.90322
22.7	4.6288	22.7	3.91873
22.8	4.641	22.8	3.93423
22.9	4.6537	22.9	3.94972
23	4.6675	23	3.96519
23.1	4.6856	23.1	3.98065
23.2	4.7022	23.2	3.99609
23.3	4.7243	23.3	4.01151
23.4	4.7486	23.4	4.02692
23.5	4.7673	23.5	4.04231
23.6	4.7863	23.6	4.05769
23.7	4.8062	23.7	4.07305
23.8	4.8254	23.8	4.08839
23.9	4.8425	23.9	4.10372
24	4.8562	24	4.11904
24.1	4.8707	24.1	4.13434
24.2	4.8887	24.2	4.14962
24.3	4.9077	24.3	4.16489
24.4	4.9274	24.4	4.18014
24.5	4.947	24.5	4.19538
24.6	4.9613	24.6	4.2106
24.7	4.9802	24.7	4.2258
24.8	4.9931	24.8	4.24099
24.9	5.0089	24.9	4.25617
25	5.0262	25	4.27133
25.1	5.0454	25.1	4.28647
25.2	5.0681	25.2	4.3016
25.3	5.0857	25.3	4.31671
25.4	5.1008	25.4	4.3318
25.5	5.1142	25.5	4.34689
25.6	5.1282	25.6	4.36195
25.7	5.1478	25.7	4.377
25.8	5.1599	25.8	4.39204
25.9	5.1737	25.9	4.40706
26	5.188	26	4.42206
26.1	5.2087	26.1	4.43705
26.2	5.2217	26.2	4.45202
26.3	5.237	26.3	4.46698
26.4	5.2538	26.4	4.48192
26.5	5.2709	26.5	4.49685
26.6	5.2865	26.6	4.51176
26.7	5.3017	26.7	4.52666
26.8	5.3172	26.8	4.54153
26.9	5.3336	26.9	4.5564
27	5.3499	27	4.57125
27.1	5.3641	27.1	4.58609
27.2	5.3758	27.2	4.60091
27.3	5.3921	27.3	4.61571
27.4	5.4083	27.4	4.6305
27.5	5.4178	27.5	4.64527
27.6	5.4368	27.6	4.66003
27.7	5.4466	27.7	4.67477
27.8	5.4553	27.8	4.6895
27.9	5.4712	27.9	4.70421
28	5.4869	28	4.71891
28.1	5.5012	28.1	4.73359
28.2	5.5134	28.2	4.74826
28.3	5.5286	28.3	4.7629
28.4	5.5415	28.4	4.77754
28.5	5.5516	28.5	4.79216
28.6	5.5597	28.6	4.80677
28.7	5.5783	28.7	4.82136
28.8	5.5942	28.8	4.83593
28.9	5.6093	28.9	4.85049
29	5.6259	29	4.86503
29.1	5.6435	29.1	4.87956
29.2	5.6558	29.2	4.89408
29.3	5.6712	29.3	4.90857
29.4	5.6813	29.4	4.92306
29.5	5.6875	29.5	4.93753
29.6	5.7048	29.6	4.95198
29.7	5.7208	29.7	4.96642
29.8	5.7414	29.8	4.98084
29.9	5.755	29.9	4.99525
30	5.7723	30	5.00964
30.1	5.7854	30.1	5.02402
30.2	5.8016	30.2	5.03838
30.3	5.8139	30.3	5.05272
30.4	5.8307	30.4	5.06706
30.5	5.8433	30.5	5.08137
30.6	5.8524	30.6	5.09568
30.7	5.8631	30.7	5.10996
30.8	5.8769	30.8	5.12423
30.9	5.8912	30.9	5.13849
31	5.905	31	5.15273
31.1	5.9204	31.1	5.16696
31.2	5.9323	31.2	5.18117
31.3	5.9435	31.3	5.19536
31.4	5.9608	31.4	5.20955
31.5	5.9749	31.5	5.22371
31.6	5.9868	31.6	5.23787
31.7	6.0014	31.7	5.252
31.8	6.0158	31.8	5.26612
31.9	6.0349	31.9	5.28023
32	6.0519	32	5.29432
32.1	6.0623	32.1	5.3084
32.2	6.0721	32.2	5.32246
32.3	6.0907	32.3	5.3365
32.4	6.1052	32.4	5.35054
32.5	6.1204	32.5	5.36455
32.6	6.1343	32.6	5.37856
32.7	6.1504	32.7	5.39254
32.8	6.1688	32.8	5.40651
32.9	6.1869	32.9	5.42047
33	6.1997	33	5.43441
33.1	6.2131	33.1	5.44834
33.2	6.226	33.2	5.46226
33.3	6.2419	33.3	5.47615
33.4	6.2538	33.4	5.49003
33.5	6.265	33.5	5.5039
33.6	6.2852	33.6	5.51776
33.7	6.2968	33.7	5.5316
33.8	6.3139	33.8	5.54542
33.9	6.3294	33.9	5.55922
34	6.3454	34	5.57302
34.1	6.3615	34.1	5.5868
34.2	6.378	34.2	5.60056
34.3	6.3921	34.3	5.61431
34.4	6.4115	34.4	5.62805
34.5	6.4337	34.5	5.64177
34.6	6.4503	34.6	5.65547
34.7	6.4703	34.7	5.66916
34.8	6.4821	34.8	5.68284
34.9	6.4974	34.9	5.6965
35	6.5104	35	5.71015
35.1	6.5261	35.1	5.72378
35.2	6.5381	35.2	5.7374
35.3	6.5521	35.3	5.75099
35.4	6.5673	35.4	5.76458
35.5	6.5821	35.5	5.77816
35.6	6.5965	35.6	5.79172
35.7	6.6086	35.7	5.80526
35.8	6.6188	35.8	5.81879
35.9	6.6278	35.9	5.8323
36	6.6389	36	5.8458
36.1	6.647	36.1	5.85929
36.2	6.6589	36.2	5.87276
36.3	6.6706	36.3	5.88621
36.4	6.6857	36.4	5.89965
36.5	6.6981	36.5	5.91308
36.6	6.7114	36.6	5.92649
36.7	6.7265	36.7	5.93989
36.8	6.7437	36.8	5.95327
36.9	6.7598	36.9	5.96664
37	6.7764	37	5.98
37.1	6.7891	37.1	5.99334
37.2	6.8007	37.2	6.00666
37.3	6.8096	37.3	6.01997
37.4	6.8216	37.4	6.03326
37.5	6.8287	37.5	6.04655
37.6	6.8427	37.6	6.05981
37.7	6.8547	37.7	6.07307
37.8	6.8602	37.8	6.0863
37.9	6.865	37.9	6.09953
38	6.8715	38	6.11274
38.1	6.8793	38.1	6.12593
38.2	6.8961	38.2	6.13911
38.3	6.9062	38.3	6.15227
38.4	6.9102	38.4	6.16543
38.5	6.9181	38.5	6.17856
38.6	6.9223	38.6	6.19169
38.7	6.9327	38.7	6.2048
38.8	6.9421	38.8	6.21789
38.9	6.9479	38.9	6.23097
39	6.9534	39	6.24403
39.1	6.9588	39.1	6.25708
39.2	6.9692	39.2	6.27012
39.3	6.9784	39.3	6.28314
39.4	6.9843	39.4	6.29615
39.5	6.9931	39.5	6.30914
39.6	7.0038	39.6	6.32212
39.7	7.0114	39.7	6.33509
39.8	7.0236	39.8	6.34803
39.9	7.0371	39.9	6.36097
40	7.0438	40	6.37389
40.1	7.047	40.1	6.3868
40.2	7.0526	40.2	6.3997
40.3	7.0572	40.3	6.41257
40.4	7.0632	40.4	6.42544
40.5	7.0689	40.5	6.43829
40.6	7.0723	40.6	6.45113
40.7	7.0817	40.7	6.46395
40.8	7.0884	40.8	6.47675
40.9	7.0958	40.9	6.48955
41	7.103	41	6.50233
41.1	7.1122	41.1	6.51509
41.2	7.1155	41.2	6.52785
41.3	7.1227	41.3	6.54058
41.4	7.1285	41.4	6.5533
41.5	7.1346	41.5	6.56601
41.6	7.1406	41.6	6.57871
41.7	7.1457	41.7	6.59139
41.8	7.1505	41.8	6.60405
41.9	7.158	41.9	6.61671
42	7.1637	42	6.62934
42.1	7.1726	42.1	6.64197
42.2	7.1833	42.2	6.65458
42.3	7.1921	42.3	6.66717
42.4	7.2017	42.4	6.67976
42.5	7.2029	42.5	6.69232
42.6	7.2093	42.6	6.70488
42.7	7.2167	42.7	6.71742
42.8	7.2237	42.8	6.72994
42.9	7.2277	42.9	6.74245
43	7.2281	43	6.75495
43.1	7.2306	43.1	6.76744
43.2	7.2381	43.2	6.77991
43.3	7.247	43.3	6.79236
43.4	7.2543	43.4	6.8048
43.5	7.2581	43.5	6.81723
43.6	7.2646	43.6	6.82965
43.7	7.2717	43.7	6.84205
43.8	7.2793	43.8	6.85443
43.9	7.2921	43.9	6.8668
44	7.3104	44	6.87916
44.1	7.3207	44.1	6.89151
44.2	7.3303	44.2	6.90384
44.3	7.3347	44.3	6.91615
44.4	7.3419	44.4	6.92846
44.5	7.3505	44.5	6.94075
44.6	7.356	44.6	6.95302
44.7	7.3662	44.7	6.96528
44.8	7.3752	44.8	6.97753
44.9	7.3777	44.9	6.98976
45	7.3852	45	7.00198
45.1	7.3931	45.1	7.01419
45.2	7.4028	45.2	7.02638
45.3	7.4065	45.3	7.03856
45.4	7.4143	45.4	7.05072
45.5	7.4227	45.5	7.06287
45.6	7.4323	45.6	7.07501
45.7	7.4408	45.7	7.08714
45.8	7.4455	45.8	7.09924
45.9	7.4503	45.9	7.11134
46	7.4506	46	7.12342
46.1	7.4578	46.1	7.13549
46.2	7.4688	46.2	7.14755
46.3	7.4776	46.3	7.15958
46.4	7.484	46.4	7.17161
46.5	7.4906	46.5	7.18363
46.6	7.4946	46.6	7.19563
46.7	7.5014	46.7	7.20761
46.8	7.5069	46.8	7.21958
46.9	7.5111	46.9	7.23154
47	7.5199	47	7.24349
47.1	7.5302	47.1	7.25542
47.2	7.5368	47.2	7.26734
47.3	7.5447	47.3	7.27924
47.4	7.5547	47.4	7.29113
47.5	7.5628	47.5	7.30301
47.6	7.5697	47.6	7.31488
47.7	7.5763	47.7	7.32673
47.8	7.585	47.8	7.33856
47.9	7.587	47.9	7.35039
48	7.5905	48	7.3622
48.1	7.5984	48.1	7.37399
48.2	7.6061	48.2	7.38578
48.3	7.6104	48.3	7.39754
48.4	7.6132	48.4	7.4093
48.5	7.6181	48.5	7.42104
48.6	7.6313	48.6	7.43277
48.7	7.6397	48.7	7.44449
48.8	7.648	48.8	7.45619
48.9	7.6562	48.9	7.46787
49	7.6671	49	7.47955
49.1	7.676	49.1	7.49121
49.2	7.6878	49.2	7.50286
49.3	7.6962	49.3	7.51449
49.4	7.7077	49.4	7.52611
49.5	7.7167	49.5	7.53772
49.6	7.7269	49.6	7.54932
49.7	7.7368	49.7	7.5609
49.8	7.742	49.8	7.57246
49.9	7.7518	49.9	7.58402
50	7.7574	50	7.59556
50.1	7.7599	50.1	7.60709
50.2	7.7637	50.2	7.61861
50.3	7.7724	50.3	7.6301
50.4	7.7774	50.4	7.64159
50.5	7.7831	50.5	7.65307
50.6	7.791	50.6	7.66453
50.7	7.8001	50.7	7.67598
50.8	7.8078	50.8	7.68741
50.9	7.8131	50.9	7.69883
51	7.8219	51	7.71024
51.1	7.8319	51.1	7.72164
51.2	7.8392	51.2	7.73302
51.3	7.8469	51.3	7.74438
51.4	7.8567	51.4	7.75574
51.5	7.8669	51.5	7.76708
51.6	7.8761	51.6	7.77841
51.7	7.8815	51.7	7.78973
51.8	7.8888	51.8	7.80103
51.9	7.8991	51.9	7.81232
52	7.9036	52	7.8236
52.1	7.9092	52.1	7.83486
52.2	7.9162	52.2	7.84611
52.3	7.9197	52.3	7.85734
52.4	7.9253	52.4	7.86857
52.5	7.9324	52.5	7.87978
52.6	7.9416	52.6	7.89098
52.7	7.9468	52.7	7.90216
52.8	7.9505	52.8	7.91333
52.9	7.9549	52.9	7.92449
53	7.9629	53	7.93564
53.1	7.9618	53.1	7.94677
53.2	7.9648	53.2	7.95789
53.3	7.9706	53.3	7.96899
53.4	7.9758	53.4	7.98009
53.5	7.9779	53.5	7.99117
53.6	7.9845	53.6	8.00224
53.7	7.9873	53.7	8.01329
53.8	7.9897	53.8	8.02433
53.9	7.9917	53.9	8.03536
54	8.0019	54	8.04638
54.1	8.0107	54.1	8.05738
54.2	8.016	54.2	8.06837
54.3	8.0228	54.3	8.07934
54.4	8.0276	54.4	8.09031
54.5	8.0354	54.5	8.10126
54.6	8.0404	54.6	8.1122
54.7	8.045	54.7	8.12312
54.8	8.0483	54.8	8.13403
54.9	8.0491	54.9	8.14493
55	8.0542	55	8.15582
55.1	8.058	55.1	8.16669
55.2	8.0644	55.2	8.17755
55.3	8.0665	55.3	8.1884
55.4	8.0684	55.4	8.19924
55.5	8.0687	55.5	8.21006
55.6	8.073	55.6	8.22087
55.7	8.0745	55.7	8.23167
55.8	8.0782	55.8	8.24245
55.9	8.0807	55.9	8.25322
56	8.0838	56	8.26398
56.1	8.0892	56.1	8.27473
56.2	8.0928	56.2	8.28546
56.3	8.0952	56.3	8.29618
56.4	8.0942	56.4	8.30688
56.5	8.0974	56.5	8.31758
56.6	8.1066	56.6	8.32826
56.7	8.1161	56.7	8.33893
56.8	8.1161	56.8	8.34959
56.9	8.1185	56.9	8.36023
57	8.1196	57	8.37086
57.1	8.1201	57.1	8.38148
57.2	8.115	57.2	8.39209
57.3	8.1158	57.3	8.40268
57.4	8.1149	57.4	8.41326
57.5	8.1156	57.5	8.42383
57.6	8.1229	57.6	8.43439
57.7	8.1255	57.7	8.44493
57.8	8.1284	57.8	8.45546
57.9	8.1332	57.9	8.46598
58	8.1347	58	8.47649
58.1	8.1469	58.1	8.48698
58.2	8.1528	58.2	8.49746
58.3	8.1711	58.3	8.50793
58.4	8.1863	58.4	8.51838
58.5	8.1918	58.5	8.52883
58.6	8.1943	58.6	8.53926
58.7	8.196	58.7	8.54967
58.8	8.196	58.8	8.56008
58.9	8.196	58.9	8.57047
59	8.1963	59	8.58085
59.1	8.1963	59.1	8.59122
59.2	8.1963	59.2	8.60158
59.3		59.3	8.61192
59.4		59.4	8.62225
59.5		59.5	8.63257
59.6		59.6	8.64288
59.7		59.7	8.65317
59.8		59.8	8.66345
59.9		59.9	8.67372
60		60	8.68398
60.1		60.1	8.68398
60.2		60.2	8.67523
60.3		60.3	8.66649
60.4		60.4	8.65776
60.5		60.5	8.64904
60.6		60.6	8.64033
60.7		60.7	8.63163
60.8		60.8	8.62295
60.9		60.9	8.61427
61		61	8.6056
61.1		61.1	8.59694
61.2		61.2	8.5883
61.3		61.3	8.57966
61.4		61.4	8.57103
61.5		61.5	8.56242
61.6		61.6	8.55381
61.7		61.7	8.54521
61.8	10.2455	61.8	8.53663
61.9	10.2455	61.9	8.52805
62	10.0772	62	8.51948
62.1	10.0564	62.1	8.51092
62.2	9.9736	62.2	8.50238
62.3	9.97358	62.3	8.49384
62.4	9.97358	62.4	8.48531
62.5	9.9736	62.5	8.4768
62.6	9.77248	62.6	8.46829
62.7	9.83578	62.7	8.45979
62.8	9.84772	62.8	8.45131
62.9	9.86692	62.9	8.44283
63	9.74902	63	8.43436
63.1	9.84138	63.1	8.4259
63.2	9.77619	63.2	8.41746
63.3	9.71721	63.3	8.40902
63.4	9.69951	63.4	8.40059
63.5	9.77161	63.5	8.39217
63.6	9.71019	63.6	8.38376
63.7	9.67959	63.7	8.37536
63.8	9.65261	63.8	8.36698
63.9	9.65521	63.9	8.3586
64	9.64631	64	8.35023
64.1	9.6091	64.1	8.34187
64.2	9.60689	64.2	8.33352
64.3	9.57921	64.3	8.32518
64.4	9.56001	64.4	8.31685
64.5	9.52301	64.5	8.30853
64.6	9.50609	64.6	8.30021
64.7	9.4806	64.7	8.29191
64.8	9.4616	64.8	8.28362
64.9	9.4566	64.9	8.27534
65	9.4344	65	8.26707
65.1	9.4112	65.1	8.2588
65.2	9.379	65.2	8.25055
65.3	9.3529	65.3	8.2423
65.4	9.33671	65.4	8.23407
65.5	9.30781	65.5	8.22584
65.6	9.28529	65.6	8.21763
65.7	9.262	65.7	8.20942
65.8	9.2249	65.8	8.20123
65.9	9.2145	65.9	8.19304
66	9.1902	66	8.18486
66.1	9.1718	66.1	8.17669
66.2	9.163	66.2	8.16853
66.3	9.1412	66.3	8.16038
66.4	9.1058	66.4	8.15224
66.5	9.0858	66.5	8.14411
66.6	9.0797	66.6	8.13599
66.7	9.0582	66.7	8.12788
66.8	9.0342	66.8	8.11977
66.9	9.012	66.9	8.11168
67	8.9773	67	8.10359
67.1	8.9594	67.1	8.09552
67.2	8.9403	67.2	8.08745
67.3	8.9197	67.3	8.0794
67.4	8.8983	67.4	8.07135
67.5	8.8679	67.5	8.06331
67.6	8.8406	67.6	8.05528
67.7	8.8207	67.7	8.04726
67.8	8.7983	67.8	8.03925
67.9	8.7771	67.9	8.03125
68	8.7544	68	8.02326
68.1	8.7389	68.1	8.01528
68.2	8.7152	68.2	8.0073
68.3	8.6884	68.3	7.99934
68.4	8.6687	68.4	7.99138
68.5	8.65	68.5	7.98344
68.6	8.6272	68.6	7.9755
68.7	8.6048	68.7	7.96757
68.8	8.5891	68.8	7.95965
68.9	8.5647	68.9	7.95174
69	8.5526	69	7.94384
69.1	8.5588	69.1	7.93595
69.2	8.5785	69.2	7.92806
69.3	8.561	69.3	7.92019
69.4	8.5421	69.4	7.91233
69.5	8.5415	69.5	7.90447
69.6	8.5332	69.6	7.89662
69.7	8.5197	69.7	7.88878
69.8	8.498	69.8	7.88096
69.9	8.35771	69.9	7.87314
70	8.31241	70	7.86532
70.1	8.29131	70.1	7.85752
70.2	8.4197	70.2	7.84973
70.3	8.372	70.3	7.84194
70.4	8.3433	70.4	7.83417
70.5	8.3298	70.5	7.8264
70.6	8.3051	70.6	7.81864
70.7	8.25091	70.7	7.81089
70.8	8.26749	70.8	7.80315
70.9	8.29159	70.9	7.79542
71	8.2911	71	7.7877
71.1	8.2575	71.1	7.77998
71.2	8.2329	71.2	7.77228
71.3	8.1611	71.3	7.76458
71.4	8.2139	71.4	7.75689
71.5	8.1901	71.5	7.74921
71.6	8.1775	71.6	7.74154
71.7	8.16497	71.7	7.73388
71.8	7.96523	71.8	7.72623
71.9	7.9277	71.9	7.71858
72	8.10988	72	7.71095
72.1	7.9771	72.1	7.70332
72.2	7.97311	72.2	7.6957
72.3	8.03979	72.3	7.68809
72.4	7.9974	72.4	7.68049
72.5	7.984	72.5	7.6729
72.6	7.9591	72.6	7.66531
72.7	8.2869	72.7	7.65774
72.8	7.721	72.8	7.65017
72.9	7.9912	72.9	7.64261
73	8.0798	73	7.63506
73.1	7.97261	73.1	7.62752
73.2	8.04951	73.2	7.61999
73.3	8.03609	73.3	7.61246
73.4	8.28169	73.4	7.60495
73.5	8.37781	73.5	7.59744
73.6	8.3074	73.6	7.58994
73.7	8.5146	73.7	7.58245
73.8	8.4666	73.8	7.57497
73.9	7.9218	73.9	7.56749
74	8.0156	74	7.56003
74.1	8.17608	74.1	7.55257
74.2	8.3403	74.2	7.54512
74.3	8.3981	74.3	7.53768
74.4	8.18173	74.4	7.53025
74.5	8.1568	74.5	7.52283
74.6	8.59749	74.6	7.51541
74.7	7.84322	74.7	7.508
74.8	8.01418	74.8	7.50061
74.9	8.31395	74.9	7.49322
75	8.21581	75	7.48583
75.1	8.1155	75.1	7.47846
75.2	8.08209	75.2	7.4711
75.3	7.99841	75.3	7.46374
75.4	7.89091	75.4	7.45639
75.5	7.8893	75.5	7.44905
75.6	7.8208	75.6	7.44172
75.7	7.7806	75.7	7.43439
75.8	7.7655	75.8	7.42708
75.9	7.7396	75.9	7.41977
76	7.6856	76	7.41247
76.1	7.7283	76.1	7.40518
76.2	7.6902	76.2	7.3979
76.3	7.7155	76.3	7.39062
76.4	7.7316	76.4	7.38336
76.5	7.73	76.5	7.3761
76.6	7.7511	76.6	7.36884
76.7	7.7149	76.7	7.3616
76.8	7.7662	76.8	7.35437
76.9	7.7503	76.9	7.34714
77	7.7203	77	7.33992
77.1	7.713	77.1	7.33271
77.2	7.6871	77.2	7.32551
77.3	7.7043	77.3	7.31832
77.4	7.7003	77.4	7.31113
77.5	7.64821	77.5	7.30395
77.6	7.6657	77.6	7.29678
77.7	7.6272	77.7	7.28962
77.8	7.6379	77.8	7.28247
77.9	7.619	77.9	7.27532
78	7.5841	78	7.26818
78.1	7.581	78.1	7.26105
78.2	7.5768	78.2	7.25393
78.3	7.5899	78.3	7.24682
78.4	7.597	78.4	7.23971
78.5	7.5834	78.5	7.23261
78.6	7.588	78.6	7.22552
78.7	7.5651	78.7	7.21844
78.8	7.5478	78.8	7.21136
78.9	7.5294	78.9	7.2043
79	7.518	79	7.19724
79.1	7.5085	79.1	7.19019
79.2	7.4994	79.2	7.18314
79.3	7.4783	79.3	7.17611
79.4	7.465	79.4	7.16908
79.5	7.4458	79.5	7.16206
79.6	7.4284	79.6	7.15505
79.7	7.4147	79.7	7.14804
79.8	7.4004	79.8	7.14105
79.9	7.3888	79.9	7.13406
80	7.3731	80	7.12708
80.1	7.3655	80.1	7.1201
80.2	7.358	80.2	7.11314
80.3	7.3474	80.3	7.10618
80.4	7.3352	80.4	7.09923
80.5	7.3242	80.5	7.09229
80.6	7.3133	80.6	7.08535
80.7	7.3066	80.7	7.07842
80.8	7.298	80.8	7.0715
80.9	7.2817	80.9	7.06459
81	7.2666	81	7.05769
81.1	7.2549	81.1	7.05079
81.2	7.2446	81.2	7.0439
81.3	7.2289	81.3	7.03702
81.4	7.2153	81.4	7.03015
81.5	7.1962	81.5	7.02328
81.6	7.1849	81.6	7.01642
81.7	7.178	81.7	7.00957
81.8	7.1711	81.8	7.00273
81.9	7.1593	81.9	6.99589
82	7.1448	82	6.98906
82.1	7.129	82.1	6.98224
82.2	7.1171	82.2	6.97543
82.3	7.1082	82.3	6.96862
82.4	7.0972	82.4	6.96182
82.5	7.0863	82.5	6.95503
82.6	7.0723	82.6	6.94825
82.7	7.0598	82.7	6.94147
82.8	7.0472	82.8	6.93471
82.9	7.0328	82.9	6.92794
83	7.0216	83	6.92119
83.1	7.0116	83.1	6.91444
83.2	6.9964	83.2	6.9077
83.3	6.9832	83.3	6.90097
83.4	6.971	83.4	6.89425
83.5	6.9556	83.5	6.88753
83.6	6.9417	83.6	6.88082
83.7	6.9296	83.7	6.87412
83.8	6.9149	83.8	6.86743
83.9	6.9082	83.9	6.86074
84	6.8989	84	6.85406
84.1	6.8872	84.1	6.84739
84.2	6.8787	84.2	6.84072
84.3	6.873	84.3	6.83406
84.4	6.8637	84.4	6.82741
84.5	6.85	84.5	6.82077
84.6	6.8397	84.6	6.81413
84.7	6.8295	84.7	6.8075
84.8	6.8191	84.8	6.80088
84.9	6.8092	84.9	6.79427
85	6.8005	85	6.78766
85.1	6.7925	85.1	6.78106
85.2	6.7808	85.2	6.77447
85.3	6.7718	85.3	6.76788
85.4	6.7649	85.4	6.76131
85.5	6.7571	85.5	6.75473
85.6	6.7484	85.6	6.74817
85.7	6.7374	85.7	6.74161
85.8	6.7254	85.8	6.73507
85.9	6.7185	85.9	6.72852
86	6.7097	86	6.72199
86.1	6.7049	86.1	6.71546
86.2	6.702	86.2	6.70894
86.3	6.7038	86.3	6.70243
86.4	6.7004	86.4	6.69592
86.5	6.6899	86.5	6.68942
86.6	6.6778	86.6	6.68292
86.7	6.6695	86.7	6.67644
86.8	6.659	86.8	6.66996
86.9	6.6439	86.9	6.66349
87	6.6266	87	6.65703
87.1	6.6079	87.1	6.65057
87.2	6.5855	87.2	6.64412
87.3	6.5605	87.3	6.63768
87.4	6.5303	87.4	6.63124
87.5	6.5047	87.5	6.62481
87.6	6.4846	87.6	6.61839
87.7	6.4728	87.7	6.61197
87.8	6.4583	87.8	6.60556
87.9	6.4525	87.9	6.59916
88	6.4519	88	6.59277
88.1	6.4405	88.1	6.58638
88.2	6.4362	88.2	6.58
88.3	6.4246	88.3	6.57363
88.4	6.41	88.4	6.56726
88.5	6.3932	88.5	6.5609
88.6	6.373	88.6	6.55455
88.7	6.3621	88.7	6.5482
88.8	6.3593	88.8	6.54186
88.9	6.3507	88.9	6.53553
89	6.339	89	6.52921
89.1	6.3265	89.1	6.52289
89.2	6.3122	89.2	6.51657
89.3	6.2921	89.3	6.51027
89.4	6.2719	89.4	6.50397
89.5	6.2582	89.5	6.49768
89.6	6.2321	89.6	6.4914
89.7	6.2045	89.7	6.48512
89.8	6.1815	89.8	6.47885
89.9	6.1602	89.9	6.47259
90	6.1489	90	6.46633
90.1	6.1256	90.1	6.46008
90.2	6.1136	90.2	6.45383
90.3	6.0963	90.3	6.4476
90.4	6.0891	90.4	6.44137
90.5	6.0866	90.5	6.43514
90.6	6.0791	90.6	6.42893
90.7	6.0651	90.7	6.42272
90.8	6.068	90.8	6.41651
90.9	6.0654	90.9	6.41032
91	6.0563	91	6.40413
91.1	6.0587	91.1	6.39794
91.2	6.0401	91.2	6.39177
91.3	6.0179	91.3	6.3856
91.4	6.0046	91.4	6.37943
91.5	5.984	91.5	6.37328
91.6	5.9737	91.6	6.36713
91.7	5.9764	91.7	6.36098
91.8	5.9847	91.8	6.35485
91.9	5.9602	91.9	6.34872
92	5.9596	92	6.34259
92.1	5.9506	92.1	6.33648
92.2	5.9274	92.2	6.33037
92.3	5.9075	92.3	6.32426
92.4	5.8926	92.4	6.31817
92.5	5.8829	92.5	6.31207
92.6	5.8638	92.6	6.30599
92.7	5.8528	92.7	6.29991
92.8	5.8345	92.8	6.29384
92.9	5.8215	92.9	6.28778
93	5.8032	93	6.28172
93.1	5.7933	93.1	6.27567
93.2	5.7874	93.2	6.26962
93.3	5.7826	93.3	6.26358
93.4	5.7812	93.4	6.25755
93.5	5.7827	93.5	6.25153
93.6	5.7834	93.6	6.24551
93.7	5.7875	93.7	6.23949
93.8	5.7805	93.8	6.23349
93.9	5.7819	93.9	6.22749
94	5.7744	94	6.2215
94.1	5.7586	94.1	6.21551
94.2	5.7418	94.2	6.20953
94.3	5.7209	94.3	6.20355
94.4	5.7135	94.4	6.19759
94.5	5.7033	94.5	6.19162
94.6	5.6918	94.6	6.18567
94.7	5.6825	94.7	6.17972
94.8	5.6705	94.8	6.17378
94.9	5.6535	94.9	6.16784
95	5.6424	95	6.16191
95.1	5.6291	95.1	6.15599
95.2	5.6125	95.2	6.15007
95.3	5.6023	95.3	6.14416
95.4	5.605	95.4	6.13826
95.5	5.6064	95.5	6.13236
95.6	5.6049	95.6	6.12647
95.7	5.6003	95.7	6.12058
95.8	5.5981	95.8	6.11471
95.9	5.5962	95.9	6.10883
96	5.5918	96	6.10297
96.1	5.584	96.1	6.09711
96.2	5.5789	96.2	6.09125
96.3	5.5724	96.3	6.08541
96.4	5.5643	96.4	6.07956
96.5	5.5569	96.5	6.07373
96.6	5.5442	96.6	6.0679
96.7	5.5303	96.7	6.06208
96.8	5.5194	96.8	6.05626
96.9	5.5127	96.9	6.05045
97	5.5022	97	6.04464
97.1	5.5028	97.1	6.03885
97.2	5.4983	97.2	6.03305
97.3	5.4978	97.3	6.02727
97.4	5.4879	97.4	6.02149
97.5	5.4873	97.5	6.01572
97.6	5.4765	97.6	6.00995
97.7	5.4724	97.7	6.00419
97.8	5.4699	97.8	5.99843
97.9	5.4666	97.9	5.99268
98	5.4575	98	5.98694
98.1	5.45	98.1	5.9812
98.2	5.446	98.2	5.97547
98.3	5.4334	98.3	5.96975
98.4	5.4289	98.4	5.96403
98.5	5.4238	98.5	5.95832
98.6	5.416	98.6	5.95261
98.7	5.4084	98.7	5.94691
98.8	5.4023	98.8	5.94122
98.9	5.3984	98.9	5.93553
99	5.3938	99	5.92985
99.1	5.3829	99.1	5.92417
99.2	5.3668	99.2	5.9185
99.3	5.358	99.3	5.91284
99.4	5.3514	99.4	5.90718
99.5	5.3342	99.5	5.90153
99.6	5.3207	99.6	5.89588
99.7	5.3071	99.7	5.89024
99.8	5.2892	99.8	5.88461
99.9	5.2728	99.9	5.87898
100	5.2647	100	5.87336
100.1	5.2564	100.1	5.86774
100.2	5.2403	100.2	5.86213
100.3	5.2313	100.3	5.85653
100.4	5.2228	100.4	5.85093
100.5	5.2187	100.5	5.84534
100.6	5.2053	100.6	5.83975
100.7	5.1943	100.7	5.83417
100.8	5.1792	100.8	5.82859
100.9	5.1685	100.9	5.82302
101	5.1519	101	5.81746
101.1	5.1424	101.1	5.8119
101.2	5.1313	101.2	5.80635
101.3	5.1229	101.3	5.80081
101.4	5.1131	101.4	5.79527
101.5	5.0993	101.5	5.78973
101.6	5.0843	101.6	5.78421
101.7	5.0723	101.7	5.77868
101.8	5.06	101.8	5.77317
101.9	5.047	101.9	5.76766
102	5.0348	102	5.76215
102.1	5.0226	102.1	5.75665
102.2	5.0136	102.2	5.75116
102.3	5.0031	102.3	5.74567
102.4	4.9884	102.4	5.74019
102.5	4.9752	102.5	5.73472
102.6	4.9595	102.6	5.72925
102.7	4.9467	102.7	5.72378
102.8	4.933	102.8	5.71832
102.9	4.9209	102.9	5.71287
103	4.9091	103	5.70742
103.1	4.8981	103.1	5.70198
103.2	4.883	103.2	5.69655
103.3	4.8711	103.3	5.69112
103.4	4.8603	103.4	5.68569
103.5	4.8498	103.5	5.68027
103.6	4.8395	103.6	5.67486
103.7	4.8288	103.7	5.66945
103.8	4.8188	103.8	5.66405
103.9	4.808	103.9	5.65866
104	4.7954	104	5.65327
104.1	4.7828	104.1	5.64788
104.2	4.7708	104.2	5.6425
104.3	4.7597	104.3	5.63713
104.4	4.7451	104.4	5.63177
104.5	4.7345	104.5	5.6264
104.6	4.7257	104.6	5.62105
104.7	4.7109	104.7	5.6157
104.8	4.7005	104.8	5.61035
104.9	4.6858	104.9	5.60501
105	4.6758	105	5.59968
105.1	4.6661	105.1	5.59435
105.2	4.6497	105.2	5.58903
105.3	4.638	105.3	5.58371
105.4	4.6273	105.4	5.5784
105.5	4.6142	105.5	5.57309
105.6	4.6023	105.6	5.56779
105.7	4.5926	105.7	5.5625
105.8	4.5831	105.8	5.55721
105.9	4.576	105.9	5.55193
106	4.5699	106	5.54665
106.1	4.5607	106.1	5.54137
106.2	4.5539	106.2	5.53611
106.3	4.5434	106.3	5.53085
106.4	4.5345	106.4	5.52559
106.5	4.5264	106.5	5.52034
106.6	4.5193	106.6	5.51509
106.7	4.5133	106.7	5.50985
106.8	4.5081	106.8	5.50462
106.9	4.5001	106.9	5.49939
107	4.4899	107	5.49417
107.1	4.4828	107.1	5.48895
107.2	4.4717	107.2	5.48374
107.3	4.4661	107.3	5.47853
107.4	4.4579	107.4	5.47333
107.5	4.4518	107.5	5.46813
107.6	4.4479	107.6	5.46294
107.7	4.4452	107.7	5.45776
107.8	4.4429	107.8	5.45258
107.9	4.4384	107.9	5.4474
108	4.4367	108	5.44223
108.1	4.433	108.1	5.43707
108.2	4.4243	108.2	5.43191
108.3	4.4159	108.3	5.42676
108.4	4.4121	108.4	5.42161
108.5	4.4073	108.5	5.41647
108.6	4.4044	108.6	5.41133
108.7	4.4008	108.7	5.4062
108.8	4.3948	108.8	5.40108
108.9	4.3903	108.9	5.39595
109	4.3879	109	5.39084
109.1	4.3817	109.1	5.38573
109.2	4.3793	109.2	5.38062
109.3	4.3732	109.3	5.37552
109.4	4.3675	109.4	5.37043
109.5	4.3648	109.5	5.36534
109.6	4.3592	109.6	5.36026
109.7	4.3545	109.7	5.35518
109.8	4.3491	109.8	5.35011
109.9	4.3439	109.9	5.34504
110	4.3408	110	5.33997
110.1	4.3356	110.1	5.33492
110.2	4.3319	110.2	5.32986
110.3	4.328	110.3	5.32482
110.4	4.321	110.4	5.31978
110.5	4.3147	110.5	5.31474
110.6	4.3081	110.6	5.30971
110.7	4.2978	110.7	5.30468
110.8	4.2919	110.8	5.29966
110.9	4.2851	110.9	5.29465
111	4.279	111	5.28964
111.1	4.2733	111.1	5.28463
111.2	4.2649	111.2	5.27963
111.3	4.26	111.3	5.27464
111.4	4.2549	111.4	5.26965
111.5	4.2493	111.5	5.26466
111.6	4.2439	111.6	5.25968
111.7	4.2356	111.7	5.25471
111.8	4.2345	111.8	5.24974
111.9	4.2259	111.9	5.24478
112	4.2206	112	5.23982
112.1	4.2151	112.1	5.23486
112.2	4.2124	112.2	5.22991
112.3	4.207	112.3	5.22497
112.4	4.2089	112.4	5.22003
112.5	4.2025	112.5	5.2151
112.6	4.199	112.6	5.21017
112.7	4.1953	112.7	5.20525
112.8	4.1911	112.8	5.20033
112.9	4.1906	112.9	5.19542
113	4.1921	113	5.19051
113.1	4.1929	113.1	5.18561
113.2	4.1927	113.2	5.18071
113.3	4.1933	113.3	5.17582
113.4	4.1885	113.4	5.17093
113.5	4.1846	113.5	5.16605
113.6	4.1867	113.6	5.16117
113.7	4.1909	113.7	5.1563
113.8	4.1873	113.8	5.15143
113.9	4.1889	113.9	5.14657
114	4.1865	114	5.14171
114.1	4.1839	114.1	5.13686
114.2	4.1806	114.2	5.13201
114.3	4.1739	114.3	5.12717
114.4	4.1667	114.4	5.12233
114.5	4.1612	114.5	5.1175
114.6	4.1484	114.6	5.11267
114.7	4.1462	114.7	5.10785
114.8	4.1429	114.8	5.10303
114.9	4.1346	114.9	5.09822
115	4.1219	115	5.09341
115.1	4.1302	115.1	5.08861
115.2	4.1333	115.2	5.08381
115.3	4.14	115.3	5.07902
115.4	4.1479	115.4	5.07423
115.5	4.1597	115.5	5.06945
115.6	4.1709	115.6	5.06467
115.7	4.1667	115.7	5.0599
115.8	4.1597	115.8	5.05513
115.9	4.1597	115.9	5.05037
116	4.1597	116	5.04561
116.1	4.1585	116.1	5.04085
116.2		116.2	5.03611
116.3		116.3	5.03136
116.4		116.4	5.02662
116.5		116.5	5.02189
116.6		116.6	5.01716
116.7		116.7	5.01244
116.8		116.8	5.00772
116.9		116.9	5.003
117		117	5.003
117.1		117.1	5.03647
117.2		117.2	5.0699
117.3		117.3	5.10329
117.4		117.4	5.13665
117.5		117.5	5.16997
117.6		117.6	5.20326
117.7		117.7	5.23651
117.8		117.8	5.26971
117.9		117.9	5.30289
118		118	5.33604
118.1		118.1	5.36914
118.2		118.2	5.40221
118.3		118.3	5.43524
118.4		118.4	5.46824
118.5		118.5	5.5012
118.6		118.6	5.53413
118.7	3.12644	118.7	5.56702
118.8	3.26734	118.8	5.59986
118.9	3.29272	118.9	5.63268
119	3.30966	119	5.66546
119.1	3.3599	119.1	5.69821
119.2	3.5062	119.2	5.73092
119.3	3.5062	119.3	5.76358
119.4	3.5631	119.4	5.79622
119.5	3.495	119.5	5.82882
119.6	3.83542	119.6	5.86138
119.7	3.7836	119.7	5.89391
119.8	3.8004	119.8	5.9264
119.9	3.8497	119.9	5.95885
120	4.03019	120	5.99127
120.1	4.12272	120.1	6.02366
120.2	4.21131	120.2	6.05601
120.3	4.28309	120.3	6.08831
120.4	4.35009	120.4	6.12059
120.5	4.3865	120.5	6.15283
120.6	4.47771	120.6	6.18503
120.7	4.56251	120.7	6.2172
120.8	4.67249	120.8	6.24932
120.9	4.7443	120.9	6.28141
121	4.83589	121	6.31347
121.1	4.91141	121.1	6.3455
121.2	5.00061	121.2	6.37748
121.3	5.08829	121.3	6.40942
121.4	5.18579	121.4	6.44134
121.5	5.27799	121.5	6.47322
121.6	5.3668	121.6	6.50506
121.7	5.4652	121.7	6.53687
121.8	5.5451	121.8	6.56863
121.9	5.6325	121.9	6.60036
122	5.713	122	6.63206
122.1	5.785	122.1	6.66372
122.2	5.8657	122.2	6.69534
122.3	5.94	122.3	6.72692
122.4	6.015	122.4	6.75848
122.5	6.088	122.5	6.78999
122.6	6.1573	122.6	6.82147
122.7	6.23	122.7	6.85292
122.8	6.3123	122.8	6.88432
122.9	6.3849	122.9	6.91569
123	6.4613	123	6.94703
123.1	6.5351	123.1	6.97833
123.2	6.6104	123.2	7.00959
123.3	6.6793	123.3	7.04081
123.4	6.7449	123.4	7.072
123.5	6.8101	123.5	7.10315
123.6	6.8794	123.6	7.13427
123.7	6.9526	123.7	7.16535
123.8	7.0266	123.8	7.19639
123.9	7.1033	123.9	7.2274
124	7.1746	124	7.25838
124.1	7.2491	124.1	7.28931
124.2	7.3193	124.2	7.32022
124.3	7.391	124.3	7.35107
124.4	7.4571	124.4	7.3819
124.5	7.5272	124.5	7.4127
124.6	7.5902	124.6	7.44345
124.7	7.6565	124.7	7.47417
124.8	7.7203	124.8	7.50485
124.9	7.7913	124.9	7.5355
125	7.8507	125	7.56611
125.1	7.917	125.1	7.59669
125.2	7.985	125.2	7.62723
125.3	8.05	125.3	7.65772
125.4	8.1087	125.4	7.68819
125.5	8.1681	125.5	7.71862
125.6	8.226	125.6	7.74902
125.7	8.2844	125.7	7.77938
125.8	8.3421	125.8	7.80969
125.9	8.4029	125.9	7.83998
126	8.4652	126	7.87023
126.1	8.5306	126.1	7.90044
126.2	8.5978	126.2	7.93062
126.3	8.6596	126.3	7.96075
126.4	8.7173	126.4	7.99086
126.5	8.7722	126.5	8.02093
126.6	8.8343	126.6	8.05096
126.7	8.8909	126.7	8.08096
126.8	8.9449	126.8	8.11091
126.9	9.0013	126.9	8.14084
127	9.0552	127	8.17073
127.1	9.1168	127.1	8.20058
127.2	9.1751	127.2	8.2304
127.3	9.2329	127.3	8.26017
127.4	9.2862	127.4	8.28992
127.5	9.3423	127.5	8.31963
127.6	9.3964	127.6	8.3493
127.7	9.4469	127.7	8.37894
127.8	9.4983	127.8	8.40853
127.9	9.5488	127.9	8.43809
128	9.6026	128	8.46762
128.1	9.6584	128.1	8.49711
128.2	9.7168	128.2	8.52657
128.3	9.7717	128.3	8.55598
128.4	9.8214	128.4	8.58537
128.5	9.8776	128.5	8.61471
128.6	9.9256	128.6	8.64403
128.7	9.9761	128.7	8.6733
128.8	10.0265	128.8	8.70253
128.9	10.072	128.9	8.73174
129	10.1236	129	8.7609
129.1	10.173	129.1	8.79004
129.2	10.2205	129.2	8.81913
129.3	10.2726	129.3	8.84818
129.4	10.3264	129.4	8.87721
129.5	10.3762	129.5	8.90619
129.6	10.4207	129.6	8.93514
129.7	10.4695	129.7	8.96406
129.8	10.5118	129.8	8.99293
129.9	10.555	129.9	9.02177
130	10.597	130	9.05058
130.1	10.6439	130.1	9.07935
130.2	10.688	130.2	9.10809
130.3	10.7345	130.3	9.13678
130.4	10.7803	130.4	9.16544
130.5	10.8217	130.5	9.19407
130.6	10.8615	130.6	9.22266
130.7	10.9111	130.7	9.25122
130.8	10.9557	130.8	9.27973
130.9	10.9965	130.9	9.30821
131	11.0379	131	9.33666
131.1	11.0834	131.1	9.36507
131.2	11.1223	131.2	9.39345
131.3	11.1609	131.3	9.42178
131.4	11.2066	131.4	9.45008
131.5	11.2515	131.5	9.47835
131.6	11.292	131.6	9.50658
131.7	11.3323	131.7	9.53478
131.8	11.3677	131.8	9.56293
131.9	11.4016	131.9	9.59106
132	11.4369	132	9.61914
132.1	11.4716	132.1	9.6472
132.2	11.5045	132.2	9.67521
132.3	11.5369	132.3	9.70319
132.4	11.5724	132.4	9.73113
132.5	11.6082	132.5	9.75904
132.6	11.6423	132.6	9.78691
132.7	11.6747	132.7	9.81475
132.8	11.7136	132.8	9.84254
132.9	11.7494	132.9	9.87031
133	11.7889	133	9.89804
133.1	11.826	133.1	9.92573
133.2	11.8608	133.2	9.95339
133.3	11.8976	133.3	9.98101
133.4	11.9309	133.4	10.0086
133.5	11.9658	133.5	10.0361
133.6	11.9977	133.6	10.0637
133.7	12.0299	133.7	10.0911
133.8	12.0633	133.8	10.1186
133.9	12.0994	133.9	10.146
134	12.131	134	10.1734
134.1	12.1635	134.1	10.2007
134.2	12.1954	134.2	10.228
134.3	12.2244	134.3	10.2552
134.4	12.2565	134.4	10.2825
134.5	12.2853	134.5	10.3097
134.6	12.3104	134.6	10.3368
134.7	12.3392	134.7	10.364
134.8	12.3705	134.8	10.391
134.9	12.4019	134.9	10.4181
135	12.4315	135	10.4451
135.1	12.4523	135.1	10.4721
135.2	12.4804	135.2	10.499
135.3	12.5072	135.3	10.5259
135.4	12.5327	135.4	10.5528
135.5	12.5568	135.5	10.5796
135.6	12.5859	135.6	10.6064
135.7	12.6139	135.7	10.6332
135.8	12.6382	135.8	10.6599
135.9	12.6656	135.9	10.6866
136	12.6933	136	10.7133
136.1	12.7216	136.1	10.7399
136.2	12.7471	136.2	10.7665
136.3	12.7716	136.3	10.793
136.4	12.7957	136.4	10.8195
136.5	12.8215	136.5	10.846
136.6	12.8517	136.6	10.8725
136.7	12.8853	136.7	10.8989
136.8	12.9143	136.8	10.9253
136.9	12.9402	136.9	10.9516
137	12.9656	137	10.9779
137.1	12.992	137.1	11.0042
137.2	13.0169	137.2	11.0304
137.3	13.0452	137.3	11.0566
137.4	13.0734	137.4	11.0828
137.5	13.1007	137.5	11.1089
137.6	13.1299	137.6	11.135
137.7	13.1623	137.7	11.161
137.8	13.1897	137.8	11.187
137.9	13.2178	137.9	11.213
138	13.2439	138	11.239
138.1	13.2711	138.1	11.2649
138.2	13.3012	138.2	11.2908
138.3	13.3269	138.3	11.3166
138.4	13.3519	138.4	11.3424
138.5	13.3799	138.5	11.3682
138.6	13.4053	138.6	11.3939
138.7	13.4307	138.7	11.4196
138.8	13.4588	138.8	11.4453
138.9	13.4808	138.9	11.4709
139	13.5076	139	11.4965
139.1	13.5307	139.1	11.5221
139.2	13.5542	139.2	11.5476
139.3	13.5798	139.3	11.5731
139.4	13.6021	139.4	11.5985
139.5	13.6252	139.5	11.624
139.6	13.6482	139.6	11.6494
139.7	13.6763	139.7	11.6747
139.8	13.7004	139.8	11.7
[truncated: 10,081 more rows]

## Sheet: L1R-mMM1-19
Run 1; Ch 2; Fc 2-1; Cy 6; VACV L1; Conc 15.625 31.25 62.5 125 250 nM_X	Run 1; Ch 2; Fc 2-1; Cy 6; VACV L1; Conc 15.625 31.25 62.5 125 250 nM_Y	Run 1; Ch 2; Fc 2-1; Cy 6; VACV L1; Conc 15.625 31.25 62.5 125 250 nM; Fitted_Y
-60	-0.2349	0
-59.9	-0.2324	0
-59.8	-0.2299	0
-59.7	-0.2305	0
-59.6	-0.235198	0
-59.5	-0.2305	0
-59.4	-0.233	0
-59.3	-0.235	0
-59.2	-0.230699	0
-59.1	-0.231099	0
-59	-0.2256	0
-58.9	-0.2252	0
-58.8	-0.2297	0
-58.7	-0.2309	0
-58.6	-0.2333	0
-58.5	-0.2336	0
-58.4	-0.232	0
-58.3	-0.2316	0
-58.2	-0.2305	0
-58.1	-0.230899	0
-58	-0.2285	0
-57.9	-0.2313	0
-57.8	-0.233	0
-57.7	-0.234399	0
-57.6	-0.2294	0
-57.5	-0.2296	0
-57.4	-0.230199	0
-57.3	-0.222	0
-57.2	-0.22	0
-57.1	-0.2169	0
-57	-0.2224	0
-56.9	-0.2209	0
-56.8	-0.2254	0
-56.7	-0.223499	0
-56.6	-0.2239	0
-56.5	-0.2303	0
-56.4	-0.229398	0
-56.3	-0.2217	0
-56.2	-0.218	0
-56.1	-0.2187	0
-56	-0.2206	0
-55.9	-0.2156	0
-55.8	-0.2178	0
-55.7	-0.2185	0
-55.6	-0.217	0
-55.5	-0.2144	0
-55.4	-0.2127	0
-55.3	-0.2118	0
-55.2	-0.2051	0
-55.1	-0.205399	0
-55	-0.2024	0
-54.9	-0.199	0
-54.8	-0.1965	0
-54.7	-0.2029	0
-54.6	-0.2001	0
-54.5	-0.2035	0
-54.4	-0.2067	0
-54.3	-0.2116	0
-54.2	-0.21	0
-54.1	-0.2115	0
-54	-0.22	0
-53.9	-0.2111	0
-53.8	-0.2054	0
-53.7	-0.2102	0
-53.6	-0.2112	0
-53.5	-0.2139	0
-53.4	-0.208499	0
-53.3	-0.2052	0
-53.2	-0.2041	0
-53.1	-0.2107	0
-53	-0.2082	0
-52.9	-0.2038	0
-52.8	-0.1999	0
-52.7	-0.200001	0
-52.6	-0.2019	0
-52.5	-0.2058	0
-52.4	-0.2105	0
-52.3	-0.2107	0
-52.2	-0.212399	0
-52.1	-0.2064	0
-52	-0.2115	0
-51.9	-0.214399	0
-51.8	-0.2238	0
-51.7	-0.2169	0
-51.6	-0.2213	0
-51.5	-0.2263	0
-51.4	-0.223699	0
-51.3	-0.2165	0
-51.2	-0.2116	0
-51.1	-0.2069	0
-51	-0.2128	0
-50.9	-0.2096	0
-50.8	-0.2149	0
-50.7	-0.220599	0
-50.6	-0.2179	0
-50.5	-0.2139	0
-50.4	-0.2102	0
-50.3	-0.2104	0
-50.2	-0.208	0
-50.1	-0.2119	0
-50	-0.2154	0
-49.9	-0.2136	0
-49.8	-0.2177	0
-49.7	-0.215099	0
-49.6	-0.21	0
-49.5	-0.2129	0
-49.4	-0.2082	0
-49.3	-0.2087	0
-49.2	-0.2077	0
-49.1	-0.203399	0
-49	-0.1949	0
-48.9	-0.1963	0
-48.8	-0.1935	0
-48.7	-0.1963	0
-48.6	-0.197899	0
-48.5	-0.1936	0
-48.4	-0.189	0
-48.3	-0.1878	0
-48.2	-0.151805	0
-48.1	-0.179702	0
-48	-0.1834	0
-47.9	-0.1847	0
-47.8	-0.1893	0
-47.7	-0.195199	0
-47.6	-0.197099	0
-47.5	-0.1945	0
-47.4	-0.189801	0
-47.3	-0.203	0
-47.2	-0.2171	0
-47.1	-0.225701	0
-47	-0.2243	0
-46.9	-0.234799	0
-46.8	-0.2264	0
-46.7	-0.227001	0
-46.6	-0.2382	0
-46.5	-0.2413	0
-46.4	-0.243599	0
-46.3	-0.25	0
-46.2	-0.2583	0
-46.1	-0.255	0
-46	-0.2827	0
-45.9	-0.290897	0
-45.8	-0.2808	0
-45.7	-0.312899	0
-45.6	-0.304201	0
-45.5	-0.3076	0
-45.4	-0.3053	0
-45.3	-0.2541	0
-45.2	-0.252	0
-45.1	-0.168301	0
-45	-0.1528	0
-44.9	-0.142202	0
-44.8	-0.1471	0
-44.7	-0.199497	0
-44.6	-0.225201	0
-44.5	-0.2331	0
-44.4	-0.235701	0
-44.3	-0.2429	0
-44.2	-0.250601	0
-44.1	-0.2518	0
-44	-0.2424	0
-43.9	-0.247901	0
-43.8	-0.2431	0
-43.7	-0.242102	0
-43.6	-0.242602	0
-43.5	-0.2464	0
-43.4	-0.245902	0
-43.3	-0.2402	0
-43.2	-0.241202	0
-43.1	-0.241303	0
-43	-0.2324	0
-42.9	-0.221202	0
-42.8	-0.2183	0
-42.7	-0.228203	0
-42.6	-0.226202	0
-42.5	-0.2203	0
-42.4	-0.221803	0
-42.3	-0.225	0
-42.2	-0.223702	0
-42.1	-0.214802	0
-42	-0.2051	0
-41.9	-0.186005	0
-41.8	-0.204	0
-41.7	-0.218506	0
-41.6	-0.226799	0
-41.5	-0.2164	0
-41.4	-0.202604	0
-41.3	-0.2141	0
-41.2	-0.181308	0
-41.1	-0.220103	0
-41	-0.2323	0
-40.9	-0.202091	0
-40.8	-0.2896	0
-40.7	-0.345746	0
-40.6	-0.305794	0
-40.5	-0.235	0
-40.4	-0.179556	0
-40.3	-0.427	0
-40.2	-0.22054	0
-40.1	-0.379702	0
-40	-0.2878	0
-39.9	-0.323999	0
-39.8	-0.3212	0
-39.7	-0.307301	0
-39.6	-0.2809	0
-39.5	-0.2718	0
-39.4	-0.2431	0
-39.3	-0.2512	0
-39.2	-0.247698	0
-39.1	-0.234484	0
-39	-0.2232	0
-38.9	-0.219598	0
-38.8	-0.2138	0
-38.7	-0.200401	0
-38.6	-0.191504	0
-38.5	-0.232	0
-38.4	-0.175912	0
-38.3	-0.2384	0
-38.2	-0.249032	0
-38.1	-0.244709	0
-38	-0.2869	0
-37.9	-0.341924	0
-37.8	-0.3412	0
-37.7	-0.300986	0
-37.6	-0.239187	0
-37.5	-0.1254	0
-37.4	-0.159684	0
-37.3	-0.1082	0
-37.2	-0.0957018	0
-37.1	-0.100102	0
-37	-0.0992	0
-36.9	-0.0893049	0
-36.8	-0.1284	0
-36.7	-0.0928042	0
-36.6	-0.111005	0
-36.5	-0.1191	0
-36.4	-0.0845072	0
-36.3	-0.1026	0
-36.2	-0.0972055	0
-36.1	-0.0998028	0
-36	-0.1088	0
-35.9	-0.100505	0
-35.8	-0.1072	0
-35.7	-0.110405	0
-35.6	-0.125304	0
-35.5	-0.1259	0
-35.4	-0.137605	0
-35.3	-0.1464	0
-35.2	-0.130404	0
-35.1	-0.135104	0
-35	-0.1563	0
-34.9	-0.160901	0
-34.8	-0.142	0
-34.7	-0.152403	0
-34.6	-0.154902	0
-34.5	-0.1521	0
-34.4	-0.148403	0
-34.3	-0.1465	0
-34.2	-0.150602	0
-34.1	-0.140403	0
-34	-0.1415	0
-33.9	-0.134101	0
-33.8	-0.1304	0
-33.7	-0.130101	0
-33.6	-0.124502	0
-33.5	-0.1282	0
-33.4	-0.129202	0
-33.3	-0.1282	0
-33.2	-0.130102	0
-33.1	-0.126001	0
-33	-0.1206	0
-32.9	-0.112101	0
-32.8	-0.1112	0
-32.7	-0.110702	0
-32.6	-0.112102	0
-32.5	-0.1169	0
-32.4	-0.114101	0
-32.3	-0.1083	0
-32.2	-0.112202	0
-32.1	-0.110802	0
-32	-0.1102	0
-31.9	-0.114001	0
-31.8	-0.1116	0
-31.7	-0.102502	0
-31.6	-0.104101	0
-31.5	-0.1025	0
-31.4	-0.100002	0
-31.3	-0.1018	0
-31.2	-0.0999013	0
-31.1	-0.097301	0
-31	-0.0943	0
-30.9	-0.0932017	0
-30.8	-0.0929	0
-30.7	-0.0934013	0
-30.6	-0.0945013	0
-30.5	-0.0956	0
-30.4	-0.0959015	0
-30.3	-0.1007	0
-30.2	-0.0970015	0
-30.1	-0.0985012	0
-30	-0.0959	0
-29.9	-0.0937012	0
-29.8	-0.0937	0
-29.7	-0.0932012	0
-29.6	-0.0933019	0
-29.5	-0.0991	0
-29.4	-0.0986004	0
-29.3	-0.0933	0
-29.2	-0.0925012	0
-29.1	-0.0927014	0
-29	-0.0942	0
-28.9	-0.0923012	0
-28.8	-0.0883	0
-28.7	-0.0877013	0
-28.6	-0.0914009	0
-28.5	-0.0881	0
-28.4	-0.0927013	0
-28.3	-0.0958	0
-28.2	-0.0930013	0
-28.1	-0.0957014	0
-28	-0.0989	0
-27.9	-0.104401	0
-27.8	-0.1054	0
-27.7	-0.106501	0
-27.6	-0.105401	0
-27.5	-0.1009	0
-27.4	-0.0993009	0
-27.3	-0.0981	0
-27.2	-0.0999013	0
-27.1	-0.100401	0
-27	-0.0945	0
-26.9	-0.092601	0
-26.8	-0.0924	0
-26.7	-0.0915009	0
-26.6	-0.0881011	0
-26.5	-0.091	0
-26.4	-0.0905005	0
-26.3	-0.0859	0
-26.2	-0.0840005	0
-26.1	-0.0791008	0
-26	-0.0794	0
-25.9	-0.0773011	0
-25.8	-0.0758	0
-25.7	-0.0766007	0
-25.6	-0.0775005	0
-25.5	-0.0761	0
-25.4	-0.0742007	0
-25.3	-0.072	0
-25.2	-0.072401	0
-25.1	-0.0738006	0
-25	-0.0706	0
-24.9	-0.0665008	0
-24.8	-0.0682	0
-24.7	-0.0728003	0
-24.6	-0.0701008	0
-24.5	-0.0674	0
-24.4	-0.0603006	0
-24.3	-0.0572	0
-24.2	-0.0563006	0
-24.1	-0.0572005	0
-24	-0.0518	0
-23.9	-0.0512007	0
-23.8	-0.0488	0
-23.7	-0.0460008	0
-23.6	-0.0454006	0
-23.5	-0.0441	0
-23.4	-0.0368007	0
-23.3	-0.0348	0
-23.2	-0.0344006	0
-23.1	-0.0330009	0
-23	-0.0348	0
-22.9	-0.0326007	0
-22.8	-0.0316	0
-22.7	-0.0340007	0
-22.6	-0.031801	0
-22.5	-0.0303	0
-22.4	-0.0331004	0
-22.3	-0.0304	0
-22.2	-0.0296998	0
-22.1	-0.0229001	0
-22	-0.0134	0
-21.9	-0.00910054	0
-21.8	-0.00739999	0
-21.7	-0.00300126	0
-21.6	-0.00270178	0
-21.5	-0.0029	0
-21.4	-0.00350176	0
-21.3	-0.0051	0
-21.2	-0.00890256	0
-21.1	-0.0250013	0
-21	-0.0241	0
-20.9	-0.020101	0
-20.8	-0.0221	0
-20.7	-0.0212007	0
-20.6	-0.0222003	0
-20.5	-0.0273	0
-20.4	-0.0321007	0
-20.3	-0.0355	0
-20.2	-0.0379002	0
-20.1	-0.0350011	0
-20	-0.0382	0
-19.9	-0.0419015	0
-19.8	-0.0459	0
-19.7	-0.0455011	0
-19.6	-0.043002	0
-19.5	-0.05	0
-19.4	-0.0505005	0
-19.3	-0.0492	0
-19.2	-0.0527005	0
-19.1	-0.0517009	0
-19	-0.0513	0
-18.9	-0.0508005	0
-18.8	-0.0502	0
-18.7	-0.0594002	0
-18.6	-0.0577	0
-18.5	-0.0591	0
-18.4	-0.061	0
-18.3	-0.0636	0
-18.2	-0.0626001	0
-18.1	-0.0651004	0
-18	-0.067	0
-17.9	-0.0697004	0
-17.8	-0.0738	0
-17.7	-0.0860988	0
-17.6	-0.0874986	0
-17.5	-0.0862	0
-17.4	-0.0892992	0
-17.3	-0.0875	0
-17.2	-0.0880998	0
-17.1	-0.0862004	0
-17	-0.0728	0
-16.9	-0.0753996	0
-16.8	-0.0719	0
-16.7	-0.0633008	0
-16.6	-0.0736994	0
-16.5	-0.0835	0
-16.4	-0.0745989	0
-16.3	-0.0538	0
-16.2	-0.0535	0
-16.1	-0.0516003	0
-16	-0.0495	0
-15.9	-0.0421004	0
-15.8	-0.0422	0
-15.7	-0.0415008	0
-15.6	-0.0417998	0
-15.5	-0.0414	0
-15.4	-0.0403003	0
-15.3	-0.0399	0
-15.2	-0.0384004	0
-15.1	-0.0362006	0
-15	-0.0337	0
-14.9	-0.0343025	0
-14.8	-0.0421	0
-14.7	-0.0463012	0
-14.6	-0.0465006	0
-14.5	-0.0448	0
-14.4	-0.0383003	0
-14.3	-0.0389	0
-14.2	-0.0473005	0
-14.1	-0.0425004	0
-14	-0.0377	0
-13.9	-0.0326	0
-13.8	-0.026	0
-13.7	-0.028801	0
-13.6	-0.0327007	0
-13.5	-0.0301	0
-13.4	-0.0357003	0
-13.3	-0.0334	0
-13.2	-0.0389997	0
-13.1	-0.0289006	0
-13	-0.0259	0
-12.9	-0.0289007	0
-12.8	-0.0254	0
-12.7	-0.0241006	0
-12.6	-0.0226008	0
-12.5	-0.0221	0
-12.4	-0.024601	0
-12.3	-0.0167	0
-12.2	-0.0153014	0
-12.1	-0.0146014	0
-12	-0.0151	0
-11.9	-0.0138015	0
-11.8	-0.0242	0
-11.7	-0.0311004	0
-11.6	-0.0287999	0
-11.5	-0.0239	0
-11.4	-0.0271002	0
-11.3	-0.0269	0
-11.2	-0.0273002	0
-11.1	-0.0301995	0
-11	-0.021	0
-10.9	-0.0154005	0
-10.8	-0.0155	0
-10.7	-0.0158001	0
-10.6	-0.0111009	0
-10.5	-0.0099	0
-10.4	-0.00960044	0
-10.3	-0.0049	0
-10.2	0.000500046	0
-10.1	0.00289937	0
-10	0.0035	0
-9.89999	0.00209925	0
-9.8	0.0018	0
-9.7	-0.00200115	0
-9.59999	-0.00500049	0
-9.5	-0.0011	0
-9.39999	0.000899084	0
-9.3	-0.0035	0
-9.2	-0.00320037	0
-9.09999	-0.0001009	0
-9	-0.0018	0
-8.89999	-0.00240043	0
-8.8	-0.0008	0
-8.7	0.00489979	0
-8.59999	0.00580084	0
-8.5	0.0056	0
-8.39999	0.00679974	0
-8.3	-0.0023	0
-8.2	-0.00150072	0
-8.09999	-0.00730017	0
-8	-0.0105	0
-7.89999	-0.00509973	0
-7.8	-0.0062	0
-7.7	-0.0112002	0
-7.59999	-0.0127994	0
-7.5	-0.0083	0
-7.39999	-0.0105996	0
-7.3	-0.0072	0
-7.2	-0.00700021	0
-7.09999	-0.00610002	0
-7	-0.0082	0
-6.89999	-0.00739997	0
-6.8	-0.0085	0
-6.7	-0.00760018	0
-6.59999	-0.0077	0
-6.5	-0.0061	0
-6.39999	-0.00439977	0
-6.3	-0.0015	0
-6.2	-0.00500002	0
-6.09999	-0.00289976	0
-6	0.0021	0
-5.89999	0.00179986	0
-5.8	5.09317e-11	0
-5.7	0.00260015	0
-5.59999	0.00609977	0
-5.5	0.0044	0
-5.39999	0.00139957	0
-5.3	-0.0035	0
-5.2	-0.00599954	0
-5.09999	-0.00570026	0
-5	-0.0114	0
-4.89999	-0.0111995	0
-4.8	-0.0064	0
-4.7	-0.00239986	0
-4.59999	-0.00219998	0
-4.5	-0.001	0
-4.39999	-0.00189995	0
-4.3	-0.0023	0
-4.2	0.000300076	0
-4.09999	0.00210006	0
-4	0.0045	0
-3.89999	0.00729988	0
-3.8	0.0063	0
-3.7	0.00529988	0
-3.59999	0.00740002	0
-3.5	0.0033	0
-3.39999	-0.00059971	0
-3.3	0.0031	0
-3.2	-0.00430058	0
-3.09999	-0.00150087	0
-3	-0.0034	0
-2.89999	-0.00300027	0
-2.8	-0.0036	0
-2.7	0.000899649	0
-2.59999	0.00380046	0
-2.5	0.0073	0
-2.39999	0.00680049	0
-2.3	0.0114	0
-2.2	0.00510009	0
-2.09999	0.00480009	0
-2	0.0062	0
-1.89999	0.0105005	0
-1.8	0.0133	0
-1.7	0.0164001	0
-1.59999	0.0173011	0
-1.5	0.0364	0
-1.39999	0.0352	0
-1.3	0.0364	0
-1.2	0.0368983	0
-1.09999	0.0364	0
-1	0.0355	0
-0.899994	0.0352	0
-0.800003	0.0302996	0
-0.699997		0
-0.599991		0
-0.5		0
-0.399994		0
-0.300003		0
-0.199997		0
-0.0999908		0
0		0
0.100006		0
0.199997		0.0333536
0.300003		0.0666403
0.400009		0.0998549
0.5		0.132993
0.600006		0.166064
0.699997		0.199058
0.800003		0.231985
0.900009		0.264842
1		0.297621
1.10001		0.330335
1.2		0.362972
1.3		0.395544
1.40001		0.428044
1.5		0.460469
1.60001		0.492827
1.7		0.52511
1.8	3.24864	0.557328
1.90001	3.24873	0.589475
2	3.24873	0.621546
2.10001	3.2377	0.653553
2.2	3.2955	0.685484
2.3	3.31421	0.71735
2.40001	3.3754	0.749147
2.5	3.3754	0.780868
2.60001	3.44081	0.812525
[truncated: 11,454 more rows]

[truncated: 13 more sheets: M1R-mMM1-24, L1R-mMM1-24, M1R-mMM1-31, L1R-mMM1-31, M1R-mMM1-35, L1R-mMM1-35, M1R-mMM1-39, L1R-mMM1-39, M1R-mMM1-40, L1R-mMM1-40, M1R-mMM1-41, L1R-mMM1-41, PRNT50]
