# Supplementary material for: Anti-M1R/B6R antibody characterization and bispecific design for enhanced orthopoxvirus protection
Source: EMBO Mol Med. 2025 Sep 8;17(10):2713–34. doi: 10.1038/s44321-025-00299-z (PMC12514038; doi:10.1038/s44321-025-00299-z)
Supplement: Supplementary file 4 — Source data Fig. 2 [file 44321_2025_299_MOESM4_ESM.zip › Figure 2/Figure 2B/Figure 2B.xlsx]

## Sheet: mMB6-1-B6R
-60	0.0854	0
-59.9	0.0885994	0
-59.8	0.0918	0
-59.7	0.0922	0
-59.6	0.0989	0
-59.5	0.0998	0
-59.4	0.0992989	0
-59.3	0.0952	0
-59.2	0.0977989	0
-59.1	0.0943	0
-59	0.0918	0
-58.9	0.0908995	0
-58.8	0.0882	0
-58.7	0.0863995	0
-58.6	0.086	0
-58.5	0.0865	0
-58.4	0.0944993	0
-58.3	0.0933	0
-58.2	0.0883993	0
-58.1	0.0868	0
-58	0.0903	0
-57.9	0.0899995	0
-57.8	0.0893	0
-57.7	0.0917996	0
-57.6	0.0954	0
-57.5	0.0885	0
-57.4	0.0911992	0
-57.3	0.0915	0
-57.2	0.0930995	0
-57.1	0.0969	0
-57	0.0975	0
-56.9	0.1007	0
-56.8	0.11	0
-56.7	0.1043	0
-56.6	0.1076	0
-56.5	0.1132	0
-56.4	0.115299	0
-56.3	0.1093	0
-56.2	0.107599	0
-56.1	0.1078	0
-56	0.105	0
-55.9	0.107402	0
-55.8	0.1237	0
-55.7	0.1287	0
-55.6	0.1448	0
-55.5	0.1388	0
-55.4	0.141199	0
-55.3	0.1401	0
-55.2	0.1369	0
-55.1	0.1403	0
-55	0.1318	0
-54.9	0.125699	0
-54.8	0.1196	0
-54.7	0.1188	0
-54.6	0.1222	0
-54.5	0.12	0
-54.4	0.119299	0
-54.3	0.1196	0
-54.2	0.1107	0
-54.1	0.1114	0
-54	0.1161	0
-53.9	0.110499	0
-53.8	0.1144	0
-53.7	0.113398	0
-53.6	0.1085	0
-53.5	0.1131	0
-53.4	0.114399	0
-53.3	0.1164	0
-53.2	0.112699	0
-53.1	0.1131	0
-53	0.1129	0
-52.9	0.1139	0
-52.8	0.1149	0
-52.7	0.107399	0
-52.6	0.1033	0
-52.5	0.1207	0
-52.4	0.1293	0
-52.3	0.1322	0
-52.2	0.129999	0
-52.1	0.1223	0
-52	0.1231	0
-51.9	0.1243	0
-51.8	0.1181	0
-51.7	0.105799	0
-51.6	0.1054	0
-51.5	0.108	0
-51.4	0.1033	0
-51.3	0.1024	0
-51.2	0.101	0
-51.1	0.1042	0
-51	0.1036	0
-50.9	0.1054	0
-50.8	0.105	0
-50.7	0.1062	0
-50.6	0.1045	0
-50.5	0.0984	0
-50.4	0.0899995	0
-50.3	0.0849	0
-50.2	0.0894996	0
-50.1	0.0917	0
-50	0.0971	0
-49.9	0.0940997	0
-49.8	0.095	0
-49.7	0.0917997	0
-49.6	0.0884	0
-49.5	0.0916	0
-49.4	0.0863992	0
-49.3	0.0835	0
-49.2	0.0907994	0
-49.1	0.0904	0
-49	0.088	0
-48.9	0.0956994	0
-48.8	0.0958	0
-48.7	0.0835001	0
-48.6	0.0858	0
-48.5	0.0851	0
-48.4	0.0859999	0
-48.3	0.0891	0
-48.2	0.0877961	0
-48.1	0.0612	0
-48	0.0452	0
-47.9	0.0797024	0
-47.8	0.1047	0
-47.7	0.1084	0
-47.6	0.1146	0
-47.5	0.1127	0
-47.4	0.1478	0
-47.3	0.1102	0
-47.2	0.0994005	0
-47.1	0.0998	0
-47	0.0963	0
-46.9	0.1051	0
-46.8	0.0894	0
-46.7	0.0820994	0
-46.6	0.0826	0
-46.5	0.0763	0
-46.4	0.0785998	0
-46.3	0.0832	0
-46.2	0.107801	0
-46.1	0.1124	0
-46	0.0706	0
-45.9	0.0699003	0
-45.8	0.0671	0
-45.7	0.0727002	0
-45.6	0.0743	0
-45.5	0.0412	0
-45.4	0.0330979	0
-45.3	0.0219	0
-45.2	-0.0231036	0
-45.1	-0.0476	0
-45	-0.0819	0
-44.9	-0.110899	0
-44.8	-0.0917	0
-44.7	0.0363044	0
-44.6	0.1032	0
-44.5	0.1546	0
-44.4	0.229408	0
-44.3	0.2597	0
-44.2	0.259206	0
-44.1	0.2549	0
-44	0.2282	0
-43.9	0.258907	0
-43.8	0.2624	0
-43.7	0.36631	0
-43.6	0.3912	0
-43.5	0.4085	0
-43.4	0.400001	0
-43.3	0.3671	0
-43.2	0.3147	0
-43.1	0.1953	0
-43	0.1622	0
-42.9	0.090299	0
-42.8	0.0716	0
-42.7	0.0829015	0
-42.6	0.0975	0
-42.5	0.0912	0
-42.4	0.0951014	0
-42.3	0.1426	0
-42.2	0.1495	0
-42.1	0.1496	0
-42	0.1648	0
-41.9	0.180102	0
-41.8	0.1914	0
-41.7	0.190201	0
-41.6	0.2137	0
-41.5	0.1946	0
-41.4	0.190001	0
-41.3	0.1875	0
-41.2	0.194296	0
-41.1	0.1662	0
-41	0.0879	0
-40.9	0.176708	0
-40.8	-1.7438	0
-40.7	1.81627	0
-40.6	0.9739	0
-40.5	-0.0977	0
-40.4	1.59374	0
-40.3	2.9159	0
-40.2	-2.87141	0
-40.1	-1.2539	0
-40	0.0115	0
-39.9	-1.9781	0
-39.8	-0.2469	0
-39.7	-0.108801	0
-39.6	-0.0466	0
-39.5	0.0955	0
-39.4	0.1304	0
-39.3	0.1084	0
-39.2	0.0871074	0
-39.1	0.1324	0
-39	0.2011	0
-38.9	0.23507	0
-38.8	0.0403	0
-38.7	0.0367062	0
-38.6	0.0049	0
-38.5	-0.0368	0
-38.4	-0.136628	0
-38.3	-0.119	0
-38.2	-0.472616	0
-38.1	-0.5638	0
-38	0.253	0
-37.9	0.429121	0
-37.8	0.7505	0
-37.7	1.30404	0
-37.6	1.6085	0
-37.5	0.9596	0
-37.4	1.17952	0
-37.3	0.9383	0
-37.2	0.802207	0
-37.1	0.7569	0
-37	0.6328	0
-36.9	0.426197	0
-36.8	0.2673	0
-36.7	0.158905	0
-36.6	0.2016	0
-36.5	0.1628	0
-36.4	0.126297	0
-36.3	0.127	0
-36.2	0.146797	0
-36.1	0.1707	0
-36	0.1796	0
-35.9	0.190599	0
-35.8	0.1779	0
-35.7	0.199798	0
-35.6	0.1759	0
-35.5	0.1642	0
-35.4	0.172299	0
-35.3	0.1584	0
-35.2	0.155999	0
-35.1	0.1557	0
-35	0.159	0
-34.9	0.1584	0
-34.8	0.1614	0
-34.7	0.139298	0
-34.6	0.137	0
-34.5	0.1413	0
-34.4	0.1387	0
-34.3	0.1469	0
-34.2	0.132699	0
-34.1	0.1351	0
-34	0.132	0
-33.9	0.1236	0
-33.8	0.1328	0
-33.7	0.135799	0
-33.6	0.129	0
-33.5	0.1338	0
-33.4	0.143399	0
-33.3	0.1445	0
-33.2	0.137499	0
-33.1	0.1375	0
-33	0.1328	0
-32.9	0.130699	0
-32.8	0.1272	0
-32.7	0.123999	0
-32.6	0.1174	0
-32.5	0.119	0
-32.4	0.1186	0
-32.3	0.1185	0
-32.2	0.116999	0
-32.1	0.116	0
-32	0.1194	0
-31.9	0.119999	0
-31.8	0.1185	0
-31.7	0.114899	0
-31.6	0.1134	0
-31.5	0.1135	0
-31.4	0.114	0
-31.3	0.1136	0
-31.2	0.118899	0
-31.1	0.1193	0
-31	0.1182	0
-30.9	0.1198	0
-30.8	0.1197	0
-30.7	0.121599	0
-30.6	0.1221	0
-30.5	0.1205	0
-30.4	0.123099	0
-30.3	0.1224	0
-30.2	0.1262	0
-30.1	0.1293	0
-30	0.1282	0
-29.9	0.1223	0
-29.8	0.122	0
-29.7	0.1224	0
-29.6	0.1233	0
-29.5	0.1247	0
-29.4	0.1292	0
-29.3	0.1334	0
-29.2	0.133699	0
-29.1	0.1337	0
-29	0.1345	0
-28.9	0.131099	0
-28.8	0.1305	0
-28.7	0.1306	0
-28.6	0.1341	0
-28.5	0.131	0
-28.4	0.1294	0
-28.3	0.1312	0
-28.2	0.1289	0
-28.1	0.132	0
-28	0.1313	0
-27.9	0.128199	0
-27.8	0.1156	0
-27.7	0.111299	0
-27.6	0.1058	0
-27.5	0.1034	0
-27.4	0.1013	0
-27.3	0.1015	0
-27.2	0.107099	0
-27.1	0.1031	0
-27	0.1033	0
-26.9	0.1042	0
-26.8	0.1048	0
-26.7	0.1035	0
-26.6	0.1026	0
-26.5	0.102	0
-26.4	0.0977995	0
-26.3	0.0984	0
-26.2	0.0952998	0
-26.1	0.0947	0
-26	0.0906	0
-25.9	0.0906998	0
-25.8	0.0911	0
-25.7	0.0902993	0
-25.6	0.0901	0
-25.5	0.093	0
-25.4	0.0918995	0
-25.3	0.0911	0
-25.2	0.0868997	0
-25.1	0.0874	0
-25	0.0842	0
-24.9	0.0814992	0
-24.8	0.0779	0
-24.7	0.0756996	0
-24.6	0.0777	0
-24.5	0.0779	0
-24.4	0.0802994	0
-24.3	0.0784	0
-24.2	0.0760998	0
-24.1	0.0758	0
-24	0.0781	0
-23.9	0.0774	0
-23.8	0.0824	0
-23.7	0.0819995	0
-23.6	0.0805	0
-23.5	0.0788	0
-23.4	0.0731994	0
-23.3	0.0698	0
-23.2	0.0666998	0
-23.1	0.0683	0
-23	0.0646	0
-22.9	0.0660006	0
-22.8	0.0662	0
-22.7	0.0671	0
-22.6	0.0699	0
-22.5	0.0653	0
-22.4	0.0717999	0
-22.3	0.0711	0
-22.2	0.0681998	0
-22.1	0.0713	0
-22	0.0767	0
-21.9	0.0804991	0
-21.8	0.0774	0
-21.7	0.0837001	0
-21.6	0.0862	0
-21.5	0.0862	0
-21.4	0.0932996	0
-21.3	0.0947	0
-21.2	0.0945986	0
-21.1	0.0846	0
-21	0.0796	0
-20.9	0.0706009	0
-20.8	0.0907	0
-20.7	0.113001	0
-20.6	0.1251	0
-20.5	0.1507	0
-20.4	0.153101	0
-20.3	0.1496	0
-20.2	0.149302	0
-20.1	0.1562	0
-20	0.1713	0
-19.9	0.183903	0
-19.8	0.1837	0
-19.7	0.187904	0
-19.6	0.1718	0
-19.5	0.1461	0
-19.4	0.110301	0
-19.3	0.084	0
-19.2	0.0562998	0
-19.1	0.0385	0
-19	0.0319	0
-18.9	0.0267027	0
-18.8	0.0418	0
-18.7	0.0479033	0
-18.6	0.0615	0
-18.5	0.0601	0
-18.4	0.0481018	0
-18.3	0.0376	0
-18.2	0.0307014	0
-18.1	0.0307	0
-18	0.0374	0
-17.9	0.0328992	0
-17.8	0.0366	0
-17.7	0.0503015	0
-17.6	0.0551	0
-17.5	0.0592	0
-17.4	0.063002	0
-17.3	0.0637	0
-17.2	0.0479018	0
-17.1	0.0427	0
-17	0.0418	0
-16.9	0.0423011	0
-16.8	0.0517	0
-16.7	0.0658997	0
-16.6	0.058	0
-16.5	0.0565	0
-16.4	0.0486008	0
-16.3	0.0424	0
-16.2	0.026501	0
-16.1	0.0253	0
-16	0.0252	0
-15.9	0.0277973	0
-15.8	0.018	0
-15.7	0.0146018	0
-15.6	0.0269	0
-15.5	0.0274	0
-15.4	0.0134013	0
-15.3	0.00910001	0
-15.2	-0.00510019	0
-15.1	0.00279997	0
-15	0.00770001	0
-14.9	0.0142992	0
-14.8	0.0149	0
-14.7	0.0111993	0
-14.6	0.0127	0
-14.5	0.018	0
-14.4	0.0340964	0
-14.3	0.0233	0
-14.2	0.0261992	0
-14.1	0.0387	0
-14	0.048	0
-13.9	0.0503987	0
-13.8	0.0531	0
-13.7	0.0648988	0
-13.6	0.0768	0
-13.5	0.0785	0
-13.4	0.0718969	0
-13.3	0.0517	0
-13.2	0.048998	0
-13.1	0.0424	0
-13	0.033	0
-12.9	0.0377999	0
-12.8	0.0428	0
-12.7	0.045898	0
-12.6	0.0326	0
-12.5	0.0435	0
-12.4	0.055599	0
-12.3	0.058	0
-12.2	0.0572985	0
-12.1	0.0579	0
-12	0.0577	0
-11.9	0.0536977	0
-11.8	0.052	0
-11.7	0.050698	0
-11.6	0.0468	0
-11.5	0.0442	0
-11.4	0.0457982	0
-11.3	0.0493	0
-11.2	0.0545973	0
-11.1	0.0511	0
-11	0.0446	0
-10.9	0.0421988	0
-10.8	0.0453	0
-10.7	0.0472993	0
-10.6	0.0501	0
-10.5	0.0539	0
-10.4	0.0529978	0
-10.3	0.0501	0
-10.2	0.0466982	0
-10.1	0.0525	0
-10	0.054	0
-9.89999	0.0518973	0
-9.8	0.0464	0
-9.7	0.0418978	0
-9.60001	0.039	0
-9.5	0.0355	0
-9.39999	0.0396978	0
-9.3	0.0319	0
-9.2	0.0192994	0
-9.10001	0.0152	0
-9	0.0182	0
-8.89999	0.0173011	0
-8.8	0.0371	0
-8.7	0.0388992	0
-8.60001	0.0423	0
-8.5	0.0296	0
-8.39999	0.0304973	0
-8.3	0.0246	0
-8.2	0.0247983	0
-8.10001	0.0245	0
-8	0.0177	0
-7.89999	0.0136986	0
-7.8	0.0155	0
-7.7	0.0188986	0
-7.60001	0.0228	0
-7.5	0.0226	0
-7.39999	0.0151984	0
-7.3	0.012	0
-7.2	0.0146984	0
-7.10001	0.0143	0
-7	0.0166	0
-6.89999	0.0174987	0
-6.8	0.0171	0
-6.7	0.0164992	0
-6.60001	0.0199	0
-6.5	0.0183	0
-6.39999	0.0201992	0
-6.3	0.0251	0
-6.2	0.0235987	0
-6.10001	0.0187	0
-6	0.0203	0
-5.89999	0.0212988	0
-5.8	0.0139	0
-5.7	0.0145986	0
-5.60001	0.0134	0
-5.5	0.0104	0
-5.39999	0.0121987	0
-5.3	0.0134	0
-5.2	0.0064986	0
-5.10001	0.0031	0
-5	0	0
-4.89999	0.00159873	0
-4.8	0.0024	0
-4.7	0.00259908	0
-4.60001	0.0068	0
-4.5	0.003	0
-4.39999	0.00219913	0
-4.3	0.0093	0
-4.2	0.0139996	0
-4.10001	0.0195	0
-4	0.022	0
-3.89999	0.0182992	0
-3.8	0.0177	0
-3.7	0.0105005	0
-3.60001	0.015	0
-3.5	0.0295	0
-3.39999	0.0361998	0
-3.3	0.0361	0
-3.2	0.0340989	0
-3.10001	0.0238	0
-3	0.0211	0
-2.89999	0.0194	0
-2.8	0.0195	0
-2.7	0.0231999	0
-2.60001	0.0233	0
-2.5	0.0226	0
-2.39999	0.029901	0
-2.3	0.038	0
-2.2	0.0302984	0
-2.10001	0.0199	0
-2	0.0247	0
-1.89999	0.0193994	0
-1.8	0.0152	0
-1.7	0.0108992	0
-1.60001	0.0057	0
-1.5	0.0081	0
-1.39999	-0.0012	0
-1.3	-0.00380179	0
-1.2	-0.0099	0
-1.10001	-0.0099	0
-1	-0.00910001	0
-0.899994	-0.0099	0
-0.800003	-0.0114	0
-0.699997	-0.0114	0
-0.600006	-0.0099	0
-0.5	-0.00910001	0
-0.399994	-0.00380179	0
-0.300003	-0.00289999	0
-0.199997	-0.0012	0
-0.100006	0.0036	0
0	0.0081	0
0.100006	0.825806	0
0.199997	6.8661	0.0722708
0.300003	6.8661	0.14453
0.399994	6.8661	0.216755
0.5	6.8661	0.288969
0.600006	6.8661	0.36116
0.699997	6.8661	0.433317
0.800003	6.8661	0.505463
0.899994	6.8661	0.577575
1	6.8661	0.649675
1.10001	6.8661	0.721753
1.2	6.8661	0.793797
1.3	6.8661	0.86583
1.39999	6.8661	0.937829
1.5	6.8661	1.00982
1.60001	6.8661	1.08178
1.7	6.8661	1.15371
1.8	6.02537	1.22563
1.89999	5.4491	1.29752
2	5.0975	1.36939
2.10001	4.61334	1.44124
2.2	4.3648	1.51306
2.3	4.0611	1.58487
2.39999	4.04314	1.65664
2.5	3.96	1.7284
2.60001	3.78822	1.80014
2.7	3.7336	1.87185
2.8	3.6079	1.94354
2.89999	3.61	2.0152
3	3.6402	2.08685
3.10001	3.62251	2.15848
3.2	3.7066	2.23007
3.3	3.7902	2.30165
3.39999	3.8643	2.3732
3.5	3.9113	2.44473
3.60001	3.9668	2.51625
3.7	4.0273	2.58773
3.8	4.1235	2.6592
3.89999	4.1807	2.73063
4	4.252	2.80206
4.10001	4.3441	2.87346
4.2	4.4129	2.94483
4.3	4.4921	3.01618
4.39999	4.5723	3.08751
4.5	4.6571	3.15882
4.60001	4.7323	3.23011
4.7	4.8183	3.30137
4.8	4.9001	3.37261
4.89999	4.9785	3.44382
5	5.0589	3.51502
5.10001	5.1339	3.5862
5.2	5.2114	3.65734
5.3	5.295	3.72848
5.39999	5.3706	3.79958
5.5	5.4555	3.87067
5.60001	5.5275	3.94173
5.7	5.6017	4.01276
5.8	5.6788	4.08379
5.89999	5.7588	4.15477
6	5.8379	4.22575
6.10001	5.9189	4.29671
6.2	6.0006	4.36763
6.3	6.08	4.43854
6.39999	6.1622	4.50941
6.5	6.2419	4.58028
6.60001	6.322	4.65112
6.7	6.405	4.72193
6.8	6.4825	4.79273
6.89999	6.5645	4.8635
7	6.6413	4.93425
7.10001	6.7204	5.00498
7.2	6.8003	5.07568
7.3	6.8873	5.14637
7.39999	6.9689	5.21702
7.5	7.0487	5.28767
7.60001	7.1306	5.35829
7.7	7.21	5.42888
7.8	7.2916	5.49945
7.89999	7.3739	5.57
8	7.4551	5.64053
8.10001	7.533	5.71104
8.2	7.6097	5.78152
8.3	7.6874	5.85198
8.39999	7.7676	5.92241
8.5	7.8495	5.99284
8.60001	7.9326	6.06324
8.7	8.0124	6.1336
8.8	8.0947	6.20396
8.89999	8.1757	6.27428
9	8.2525	6.34459
9.10001	8.3315	6.41488
9.2	8.4098	6.48514
9.3	8.4917	6.55538
9.39999	8.573	6.62559
9.5	8.6527	6.69579
9.60001	8.7354	6.76597
9.7	8.8185	6.83612
9.8	8.8978	6.90625
9.89999	8.9743	6.97636
10	9.0472	7.04645
10.1	9.1228	7.11651
10.2	9.2007	7.18655
10.3	9.2833	7.25657
10.4	9.362	7.32657
10.5	9.4391	7.39655
10.6	9.5194	7.46651
10.7	9.6047	7.53643
10.8	9.6843	7.60635
10.9	9.7662	7.67623
11	9.8435	7.7461
11.1	9.9236	7.81595
11.2	10.0052	7.88576
11.3	10.0855	7.95557
11.4	10.1693	8.02534
11.5	10.2486	8.0951
11.6	10.325	8.16484
11.7	10.3975	8.23455
11.8	10.4807	8.30424
11.9	10.561	8.37391
12	10.641	8.44356
12.1	10.7203	8.51319
12.2	10.8036	8.58278
12.3	10.8847	8.65237
12.4	10.9624	8.72192
12.5	11.0421	8.79147
12.6	11.1254	8.86099
12.7	11.2027	8.93048
12.8	11.2804	8.99995
12.9	11.3572	9.0694
13	11.4339	9.13883
13.1	11.5144	9.20824
13.2	11.5939	9.27762
13.3	11.6766	9.34699
13.4	11.7526	9.41632
13.5	11.8275	9.48565
13.6	11.9101	9.55495
13.7	11.9941	9.62422
13.8	12.0745	9.69348
13.9	12.1587	9.7627
14	12.239	9.83192
14.1	12.3211	9.90111
14.2	12.4002	9.97028
14.3	12.4824	10.0394
14.4	12.5647	10.1085
14.5	12.6434	10.1777
14.6	12.7183	10.2467
14.7	12.7928	10.3158
14.8	12.8707	10.3848
14.9	12.9528	10.4538
15	13.0287	10.5228
15.1	13.1081	10.5918
15.2	13.1901	10.6608
15.3	13.2725	10.7297
15.4	13.3514	10.7986
15.5	13.4312	10.8675
15.6	13.5072	10.9364
15.7	13.5891	11.0052
15.8	13.6702	11.074
15.9	13.7503	11.1428
16	13.8324	11.2116
16.1	13.9086	11.2803
16.2	13.9901	11.3491
16.3	14.0707	11.4178
16.4	14.1494	11.4865
16.5	14.22	11.5552
16.6	14.2953	11.6238
16.7	14.3731	11.6924
16.8	14.4517	11.761
16.9	14.5266	11.8296
17	14.5997	11.8982
17.1	14.6728	11.9667
17.2	14.7512	12.0352
17.3	14.8306	12.1037
17.4	14.9113	12.1722
17.5	14.9919	12.2407
17.6	15.0704	12.3091
17.7	15.1457	12.3775
17.8	15.2258	12.4459
17.9	15.3046	12.5143
18	15.3852	12.5826
18.1	15.4615	12.6509
18.2	15.5397	12.7192
18.3	15.6173	12.7875
18.4	15.7028	12.8558
18.5	15.7852	12.924
18.6	15.8643	12.9922
18.7	15.9398	13.0604
18.8	16.016	13.1286
18.9	16.093	13.1968
19	16.171	13.2649
19.1	16.2535	13.333
19.2	16.3321	13.4011
19.3	16.4115	13.4692
19.4	16.4815	13.5372
19.5	16.5587	13.6052
19.6	16.639	13.6733
19.7	16.7135	13.7412
19.8	16.7902	13.8092
19.9	16.8698	13.8771
20	16.9475	13.9451
20.1	17.0218	14.013
20.2	17.0984	14.0808
20.3	17.1776	14.1487
20.4	17.2519	14.2165
20.5	17.332	14.2843
20.6	17.4122	14.3521
20.7	17.4903	14.4199
20.8	17.5733	14.4876
20.9	17.6504	14.5554
21	17.7273	14.6231
21.1	17.8103	14.6908
21.2	17.884	14.7584
21.3	17.959	14.8261
21.4	18.0372	14.8937
21.5	18.1146	14.9613
21.6	18.19	15.0289
21.7	18.2684	15.0964
21.8	18.3424	15.1639
21.9	18.4162	15.2315
22	18.4952	15.299
22.1	18.5718	15.3664
22.2	18.6518	15.4339
22.3	18.7279	15.5013
22.4	18.806	15.5687
22.5	18.881	15.6361
22.6	18.9598	15.7035
22.7	19.038	15.7708
22.8	19.1125	15.8381
22.9	19.1878	15.9054
23	19.2627	15.9727
23.1	19.3366	16.04
23.2	19.4121	16.1072
23.3	19.4858	16.1744
23.4	19.5609	16.2416
23.5	19.6334	16.3088
23.6	19.7117	16.376
23.7	19.7894	16.4431
23.8	19.862	16.5102
23.9	19.9301	16.5773
24	20.0024	16.6444
24.1	20.0743	16.7114
24.2	20.1493	16.7785
24.3	20.2231	16.8455
24.4	20.2983	16.9125
24.5	20.369	16.9794
24.6	20.441	17.0464
24.7	20.5128	17.1133
24.8	20.586	17.1802
24.9	20.6624	17.2471
25	20.7376	17.3139
25.1	20.8131	17.3808
25.2	20.8902	17.4476
25.3	20.9666	17.5144
25.4	21.0433	17.5812
25.5	21.1267	17.6479
25.6	21.2034	17.7147
25.7	21.2746	17.7814
25.8	21.3509	17.8481
25.9	21.4247	17.9147
26	21.4971	17.9814
26.1	21.5682	18.048
26.2	21.6479	18.1146
26.3	21.7245	18.1812
26.4	21.7972	18.2478
26.5	21.8736	18.3143
26.6	21.945	18.3809
26.7	22.0156	18.4474
26.8	22.0908	18.5138
26.9	22.1607	18.5803
27	22.2373	18.6468
27.1	22.3148	18.7132
27.2	22.3881	18.7796
27.3	22.4689	18.8459
27.4	22.5479	18.9123
27.5	22.6222	18.9786
27.6	22.6994	19.045
27.7	22.7724	19.1113
27.8	22.8447	19.1775
27.9	22.914	19.2438
28	22.9905	19.31
28.1	23.0626	19.3762
28.2	23.1344	19.4424
28.3	23.2076	19.5086
28.4	23.2813	19.5747
28.5	23.3553	19.6409
28.6	23.4339	19.707
28.7	23.5069	19.7731
28.8	23.5781	19.8391
28.9	23.6501	19.9052
29	23.7194	19.9712
29.1	23.7955	20.0372
29.2	23.8709	20.1032
29.3	23.9453	20.1692
29.4	24.0161	20.2351
29.5	24.0885	20.301
29.6	24.1624	20.3669
29.7	24.2363	20.4328
29.8	24.3114	20.4987
29.9	24.3855	20.5645
30	24.459	20.6303
30.1	24.5306	20.6961
30.2	24.6048	20.7619
30.3	24.6714	20.8277
30.4	24.7419	20.8934
30.5	24.8081	20.9591
30.6	24.879	21.0248
30.7	24.9516	21.0905
30.8	25.0262	21.1561
30.9	25.1	21.2218
31	25.1724	21.2874
31.1	25.2431	21.353
31.2	25.3124	21.4186
31.3	25.3859	21.4841
31.4	25.4596	21.5496
31.5	25.5368	21.6151
31.6	25.6143	21.6806
31.7	25.6886	21.7461
31.8	25.7653	21.8115
31.9	25.8382	21.877
32	25.9045	21.9424
32.1	25.9743	22.0078
32.2	26.0528	22.0731
32.3	26.1238	22.1385
32.4	26.1936	22.2038
32.5	26.268	22.2691
32.6	26.3397	22.3344
32.7	26.4161	22.3996
32.8	26.4882	22.4649
32.9	26.5612	22.5301
33	26.6269	22.5953
33.1	26.695	22.6605
33.2	26.7665	22.7257
33.3	26.8426	22.7908
33.4	26.9131	22.8559
33.5	26.98	22.921
33.6	27.0474	22.9861
33.7	27.1138	23.0511
33.8	27.1864	23.1162
33.9	27.2567	23.1812
34	27.3265	23.2462
34.1	27.402	23.3112
34.2	27.4751	23.3761
34.3	27.5526	23.4411
34.4	27.6231	23.506
34.5	27.6921	23.5709
34.6	27.7599	23.6357
34.7	27.8282	23.7006
34.8	27.9051	23.7654
34.9	27.9771	23.8302
35	28.0513	23.895
35.1	28.1194	23.9598
35.2	28.1856	24.0246
35.3	28.2516	24.0893
35.4	28.3176	24.154
35.5	28.3831	24.2187
35.6	28.4502	24.2834
35.7	28.5212	24.348
35.8	28.5994	24.4126
35.9	28.6671	24.4773
36	28.7333	24.5418
36.1	28.8056	24.6064
36.2	28.8764	24.671
36.3	28.9509	24.7355
36.4	29.0275	24.8
36.5	29.102	24.8645
36.6	29.1785	24.929
36.7	29.2521	24.9934
36.8	29.3233	25.0578
36.9	29.395	25.1222
37	29.4669	25.1866
37.1	29.5365	25.251
37.2	29.6095	25.3154
37.3	29.6795	25.3797
37.4	29.7421	25.444
37.5	29.8129	25.5083
37.6	29.8847	25.5725
37.7	29.9526	25.6368
37.8	30.0241	25.701
37.9	30.0917	25.7652
38	30.1556	25.8294
38.1	30.2292	25.8936
38.2	30.3017	25.9577
38.3	30.3684	26.0218
38.4	30.4373	26.0859
38.5	30.505	26.15
38.6	30.5676	26.2141
38.7	30.6323	26.2781
38.8	30.6981	26.3421
38.9	30.7656	26.4061
39	30.8323	26.4701
39.1	30.9017	26.5341
39.2	30.9716	26.5981
39.3	31.0451	26.662
39.4	31.1096	26.7259
39.5	31.1766	26.7898
39.6	31.2489	26.8536
39.7	31.315	26.9175
39.8	31.3839	26.9813
39.9	31.4499	27.0451
40	31.5141	27.1089
40.1	31.5818	27.1726
40.2	31.6411	27.2364
40.3	31.7071	27.3001
40.4	31.7764	27.3638
40.5	31.8484	27.4275
40.6	31.9205	27.4912
40.7	31.9937	27.5548
40.8	32.0626	27.6184
40.9	32.1292	27.682
41	32.1973	27.7456
41.1	32.2682	27.8092
41.2	32.3385	27.8727
41.3	32.4038	27.9362
41.4	32.4712	27.9997
41.5	32.5362	28.0632
41.6	32.6028	28.1267
41.7	32.6728	28.1901
41.8	32.7389	28.2535
41.9	32.8044	28.3169
42	32.8733	28.3803
42.1	32.9402	28.4437
42.2	33.0056	28.5071
42.3	33.0748	28.5704
42.4	33.1444	28.6337
42.5	33.2203	28.697
42.6	33.292	28.7602
42.7	33.3586	28.8235
42.8	33.4266	28.8867
42.9	33.498	28.9499
43	33.566	29.0131
43.1	33.6326	29.0762
43.2	33.696	29.1394
43.3	33.7609	29.2025
43.4	33.8311	29.2656
43.5	33.9036	29.3287
43.6	33.9687	29.3918
43.7	34.0403	29.4548
43.8	34.1126	29.5178
43.9	34.1821	29.5808
44	34.2547	29.6438
44.1	34.3288	29.7068
44.2	34.3979	29.7698
44.3	34.4679	29.8327
44.4	34.5349	29.8956
44.5	34.6076	29.9585
44.6	34.6799	30.0213
44.7	34.7507	30.0842
44.8	34.8171	30.147
44.9	34.8856	30.2098
45	34.9554	30.2726
45.1	35.0259	30.3354
45.2	35.098	30.3981
45.3	35.1674	30.4609
45.4	35.2323	30.5236
45.5	35.3004	30.5863
45.6	35.3716	30.6489
45.7	35.4374	30.7116
45.8	35.5052	30.7742
45.9	35.5674	30.8368
46	35.6326	30.8994
46.1	35.7029	30.962
46.2	35.7679	31.0246
46.3	35.8348	31.0871
46.4	35.9023	31.1496
46.5	35.9658	31.2121
46.6	36.0304	31.2746
46.7	36.0988	31.337
46.8	36.1646	31.3995
46.9	36.2309	31.4619
47	36.2999	31.5243
47.1	36.3703	31.5867
47.2	36.4318	31.649
47.3	36.496	31.7113
47.4	36.559	31.7737
47.5	36.6248	31.836
47.6	36.6923	31.8982
47.7	36.7559	31.9605
47.8	36.8197	32.0227
47.9	36.8838	32.085
48	36.949	32.1472
48.1	37.0207	32.2093
48.2	37.0941	32.2715
48.3	37.1585	32.3336
48.4	37.2266	32.3958
48.5	37.292	32.4579
48.6	37.3576	32.52
48.7	37.4245	32.582
48.8	37.4918	32.644
48.9	37.5577	32.7061
49	37.6251	32.7681
49.1	37.6926	32.8301
49.2	37.7577	32.892
49.3	37.8265	32.954
49.4	37.8942	33.0159
49.5	37.9684	33.0778
49.6	38.0408	33.1397
49.7	38.1143	33.2016
49.8	38.181	33.2634
49.9	38.2493	33.3253
50	38.3163	33.3871
50.1	38.3829	33.4489
50.2	38.4494	33.5106
50.3	38.5159	33.5724
50.4	38.5807	33.6341
50.5	38.6499	33.6958
50.6	38.7156	33.7575
50.7	38.7812	33.8192
50.8	38.848	33.8808
50.9	38.9201	33.9425
51	38.9883	34.0041
51.1	39.0564	34.0657
51.2	39.121	34.1273
51.3	39.1885	34.1888
51.4	39.259	34.2504
51.5	39.3279	34.3119
51.6	39.4005	34.3734
51.7	39.469	34.4349
51.8	39.5326	34.4963
51.9	39.5946	34.5578
52	39.663	34.6192
52.1	39.7254	34.6806
52.2	39.7916	34.742
52.3	39.8542	34.8034
52.4	39.9179	34.8647
52.5	39.9809	34.926
52.6	40.0471	34.9874
52.7	40.1116	35.0486
52.8	40.1733	35.1099
52.9	40.2394	35.1712
53	40.3085	35.2324
53.1	40.3666	35.2936
53.2	40.4255	35.3548
53.3	40.491	35.416
53.4	40.5576	35.4771
53.5	40.625	35.5383
53.6	40.69	35.5994
53.7	40.7537	35.6605
53.8	40.8163	35.7215
53.9	40.882	35.7826
54	40.9508	35.8436
54.1	41.0151	35.9047
54.2	41.0814	35.9657
54.3	41.1447	36.0266
54.4	41.2102	36.0876
54.5	41.2712	36.1486
54.6	41.3329	36.2095
54.7	41.3967	36.2704
54.8	41.4627	36.3313
54.9	41.5264	36.3921
55	41.5895	36.453
55.1	41.6532	36.5138
55.2	41.7115	36.5746
55.3	41.7715	36.6354
55.4	41.8316	36.6962
55.5	41.8968	36.7569
55.6	41.9596	36.8177
55.7	42.0246	36.8784
55.8	42.0863	36.9391
55.9	42.1515	36.9997
56	42.2213	37.0604
56.1	42.2873	37.121
56.2	42.3511	37.1817
56.3	42.4157	37.2423
56.4	42.4823	37.3028
56.5	42.5429	37.3634
56.6	42.6048	37.4239
56.7	42.668	37.4845
56.8	42.7335	37.545
56.9	42.7982	37.6055
57	42.86	37.6659
57.1	42.9313	37.7264
57.2	43.0007	37.7868
57.3	43.0661	37.8472
57.4	43.1295	37.9076
57.5	43.1922	37.968
57.6	43.2535	38.0283
57.7	43.3248	38.0887
57.8	43.39	38.149
57.9	43.4521	38.2093
58	43.528	38.2695
58.1	43.607	38.3298
58.2	43.6804	38.3901
58.3	43.7361	38.4503
58.4	43.807	38.5105
58.5	43.8738	38.5706
58.6	43.9261	38.6308
58.7	43.9835	38.691
58.8	44.0414	38.7511
58.9	44.1032	38.8112
59	44.1858	38.8713
59.1	44.1257	38.9313
59.2	44.1032	38.9914
59.3	44.0641	39.0514
59.4	44.0571	39.1114
59.5	44.0414	39.1714
59.6	44.0212	39.2314
59.7	43.9897	39.2914
59.8	43.9835	39.3513
59.9	43.9261	39.4112
60	43.8738	39.4711
60.1	42.0194	39.4711
60.2	39.9535	39.4684
60.3	39.9535	39.4656
60.4	39.9535	39.4629
60.5	39.9535	39.4601
60.6	39.9535	39.4574
60.7	39.9535	39.4546
60.8	39.9535	39.4519
60.9	39.9535	39.4491
61	39.9535	39.4464
61.1	39.9535	39.4436
61.2	39.9535	39.4409
61.3	39.9535	39.4381
61.4	39.9535	39.4354
61.5	39.9535	39.4326
61.6	39.9535	39.4299
61.7	39.9535	39.4271
61.8	40.7908	39.4244
61.9	41.4477	39.4217
62	41.9613	39.4189
62.1	42.3016	39.4162
62.2	42.6064	39.4134
62.3	42.7878	39.4107
62.4	43.0322	39.4079
62.5	43.089	39.4052
62.6	43.1681	39.4024
62.7	43.2565	39.3997
62.8	43.3393	39.3969
62.9	43.4983	39.3942
63	43.5198	39.3915
63.1	43.5146	39.3887
63.2	43.4584	39.386
63.3	43.4508	39.3832
63.4	43.4633	39.3805
63.5	43.4805	39.3777
63.6	43.4606	39.375
63.7	43.4692	39.3723
63.8	43.4717	39.3695
63.9	43.4923	39.3668
64	43.5132	39.364
64.1	43.5147	39.3613
64.2	43.5184	39.3585
64.3	43.5242	39.3558
64.4	43.5156	39.3531
64.5	43.5096	39.3503
64.6	43.5121	39.3476
64.7	43.5155	39.3448
64.8	43.4943	39.3421
64.9	43.4868	39.3394
65	43.4963	39.3366
65.1	43.4918	39.3339
65.2	43.4873	39.3311
65.3	43.4849	39.3284
65.4	43.4835	39.3257
65.5	43.4796	39.3229
65.6	43.4758	39.3202
65.7	43.4702	39.3174
65.8	43.4704	39.3147
65.9	43.4687	39.312
66	43.4732	39.3092
66.1	43.4732	39.3065
66.2	43.4634	39.3037
66.3	43.4589	39.301
66.4	43.4489	39.2983
66.5	43.4451	39.2955
66.6	43.4443	39.2928
66.7	43.441	39.2901
66.8	43.4377	39.2873
66.9	43.4364	39.2846
67	43.4276	39.2819
67.1	43.4286	39.2791
67.2	43.4273	39.2764
67.3	43.4224	39.2736
67.4	43.4161	39.2709
67.5	43.4114	39.2682
67.6	43.4154	39.2654
67.7	43.41	39.2627
67.8	43.404	39.26
67.9	43.4019	39.2572
68	43.3976	39.2545
68.1	43.3783	39.2518
68.2	43.3683	39.249
68.3	43.3648	39.2463
68.4	43.3698	39.2436
68.5	43.3712	39.2408
68.6	43.3619	39.2381
68.7	43.3565	39.2354
68.8	43.3489	39.2326
68.9	43.3515	39.2299
69	43.348	39.2272
69.1	43.3445	39.2244
69.2	43.3382	39.2217
69.3	43.3443	39.219
69.4	43.3324	39.2162
69.5	43.344	39.2135
69.6	43.3935	39.2108
69.7	43.3992	39.208
69.8	43.4001	39.2053
69.9	43.3902	39.2026
70	43.2775	39.1998
70.1	43.2527	39.1971
70.2	43.2527	39.1944
70.3	43.2441	39.1917
70.4	43.1539	39.1889
70.5	43.0743	39.1862
70.6	42.8553	39.1835
70.7	42.8779	39.1807
70.8	42.4676	39.178
70.9	43.388	39.1753
71	44.1346	39.1726
71.1	44.4239	39.1698
71.2	44.2976	39.1671
71.3	44.68	39.1644
71.4	43.9942	39.1616
71.5	43.3122	39.1589
71.6	43.2596	39.1562
71.7	43.3891	39.1535
71.8	43.5078	39.1507
71.9	43.4892	39.148
72	43.5224	39.1453
72.1	43.8228	39.1425
72.2	43.8691	39.1398
72.3	43.8993	39.1371
72.4	44.0624	39.1344
72.5	43.9312	39.1316
72.6	44.1273	39.1289
72.7	44.2377	39.1262
72.8	44.3317	39.1235
72.9	43.7523	39.1207
73	43.5624	39.118
73.1	43.4309	39.1153
73.2	43.1832	39.1126
73.3	42.9256	39.1098
73.4	42.6687	39.1071
73.5	42.5433	39.1044
73.6	42.5507	39.1017
73.7	42.5198	39.0989
73.8	42.4977	39.0962
73.9	42.6186	39.0935
74	42.64	39.0908
74.1	42.6448	39.0881
74.2	42.6779	39.0853
74.3	42.7309	39.0826
74.4	42.7827	39.0799
74.5	42.8586	39.0772
74.6	42.9235	39.0744
74.7	42.9718	39.0717
74.8	43.0375	39.069
74.9	43.0727	39.0663
75	43.115	39.0636
75.1	43.1535	39.0608
75.2	43.1711	39.0581
75.3	43.1692	39.0554
75.4	43.1734	39.0527
75.5	43.1718	39.0499
75.6	43.1721	39.0472
75.7	43.159	39.0445
75.8	43.1348	39.0418
75.9	43.124	39.0391
76	43.115	39.0364
76.1	43.1101	39.0336
76.2	43.0912	39.0309
76.3	43.0803	39.0282
76.4	43.093	39.0255
76.5	43.0925	39.0228
76.6	43.0729	39.02
76.7	43.0689	39.0173
76.8	43.0642	39.0146
76.9	43.0529	39.0119
77	43.0454	39.0092
77.1	43.0406	39.0064
77.2	43.0303	39.0037
77.3	43.0269	39.001
77.4	43.027	38.9983
77.5	43.0235	38.9956
77.6	43.0202	38.9929
77.7	43.0194	38.9901
77.8	43.0161	38.9874
77.9	43.0066	38.9847
78	43.003	38.982
78.1	42.9973	38.9793
78.2	42.9922	38.9766
78.3	42.988	38.9739
78.4	42.986	38.9711
78.5	42.9828	38.9684
78.6	42.9768	38.9657
78.7	42.9719	38.963
78.8	42.9694	38.9603
78.9	42.9664	38.9576
79	42.9576	38.9549
79.1	42.9496	38.9521
79.2	42.9481	38.9494
79.3	42.9442	38.9467
79.4	42.9402	38.944
79.5	42.9384	38.9413
79.6	42.9362	38.9386
79.7	42.9264	38.9359
79.8	42.9251	38.9332
79.9	42.918	38.9304
80	42.9109	38.9277
80.1	42.9037	38.925
80.2	42.8979	38.9223
80.3	42.8908	38.9196
80.4	42.8876	38.9169
80.5	42.8811	38.9142
80.6	42.8758	38.9115
80.7	42.8682	38.9088
80.8	42.8642	38.906
80.9	42.8531	38.9033
81	42.8505	38.9006
81.1	42.8447	38.8979
81.2	42.8352	38.8952
81.3	42.8262	38.8925
81.4	42.8205	38.8898
81.5	42.8108	38.8871
81.6	42.8059	38.8844
81.7	42.7968	38.8817
81.8	42.793	38.879
81.9	42.7909	38.8762
82	42.7826	38.8735
82.1	42.7792	38.8708
82.2	42.772	38.8681
82.3	42.767	38.8654
82.4	42.759	38.8627
82.5	42.754	38.86
82.6	42.7455	38.8573
82.7	42.7391	38.8546
82.8	42.7368	38.8519
82.9	42.7332	38.8492
83	42.7296	38.8465
83.1	42.723	38.8438
83.2	42.7177	38.8411
83.3	42.7115	38.8383
83.4	42.7048	38.8356
83.5	42.6986	38.8329
83.6	42.6921	38.8302
83.7	42.6851	38.8275
83.8	42.6788	38.8248
83.9	42.6736	38.8221
84	42.6665	38.8194
84.1	42.6564	38.8167
84.2	42.6503	38.814
84.3	42.6451	38.8113
84.4	42.6404	38.8086
84.5	42.6312	38.8059
84.6	42.6166	38.8032
84.7	42.6037	38.8005
84.8	42.597	38.7978
84.9	42.5885	38.7951
85	42.5842	38.7924
85.1	42.5801	38.7897
85.2	42.5764	38.787
85.3	42.5656	38.7843
85.4	42.5608	38.7816
85.5	42.5494	38.7789
85.6	42.5402	38.7762
85.7	42.5293	38.7735
85.8	42.5222	38.7708
85.9	42.5163	38.7681
86	42.5079	38.7654
86.1	42.5056	38.7627
86.2	42.501	38.76
86.3	42.4933	38.7573
86.4	42.4897	38.7546
86.5	42.4846	38.7519
86.6	42.4787	38.7492
86.7	42.4764	38.7465
86.8	42.4723	38.7438
86.9	42.4839	38.7411
87	42.4883	38.7384
87.1	42.4839	38.7357
87.2	42.4652	38.733
87.3	42.4513	38.7303
87.4	42.4371	38.7276
87.5	42.4153	38.7249
87.6	42.3836	38.7222
87.7	42.3569	38.7195
87.8	42.3242	38.7168
87.9	42.2834	38.7141
88	42.2457	38.7114
88.1	42.1951	38.7087
88.2	42.1552	38.706
88.3	42.1348	38.7033
88.4	42.1176	38.7006
88.5	42.1033	38.6979
88.6	42.0889	38.6952
88.7	42.0767	38.6925
88.8	42.0574	38.6898
88.9	42.0463	38.6871
89	42.0543	38.6844
89.1	42.0517	38.6817
89.2	42.0561	38.6791
89.3	42.0687	38.6764
89.4	42.0946	38.6737
89.5	42.1153	38.671
89.6	42.1494	38.6683
89.7	42.1721	38.6656
89.8	42.1861	38.6629
89.9	42.1859	38.6602
90	42.185	38.6575
90.1	42.188	38.6548
90.2	42.177	38.6521
90.3	42.185	38.6494
90.4	42.1804	38.6467
90.5	42.1949	38.644
90.6	42.2136	38.6414
90.7	42.2306	38.6387
90.8	42.2473	38.636
90.9	42.2462	38.6333
91	42.2425	38.6306
91.1	42.2289	38.6279
91.2	42.2117	38.6252
91.3	42.1927	38.6225
91.4	42.2053	38.6198
91.5	42.2175	38.6171
91.6	42.2095	38.6144
91.7	42.2034	38.6118
91.8	42.2108	38.6091
91.9	42.1944	38.6064
92	42.223	38.6037
92.1	42.2258	38.601
92.2	42.2254	38.5983
92.3	42.2327	38.5956
92.4	42.2434	38.5929
92.5	42.2463	38.5902
92.6	42.2532	38.5876
92.7	42.2576	38.5849
92.8	42.2717	38.5822
92.9	42.2809	38.5795
93	42.2888	38.5768
93.1	42.2915	38.5741
93.2	42.3072	38.5714
93.3	42.3139	38.5687
93.4	42.3129	38.5661
93.5	42.3371	38.5634
93.6	42.3402	38.5607
93.7	42.3517	38.558
93.8	42.3684	38.5553
93.9	42.3699	38.5526
94	42.359	38.5499
94.1	42.3451	38.5473
94.2	42.3403	38.5446
94.3	42.3292	38.5419
94.4	42.3227	38.5392
94.5	42.316	38.5365
94.6	42.303	38.5338
94.7	42.2691	38.5311
94.8	42.2587	38.5285
94.9	42.2524	38.5258
95	42.2609	38.5231
95.1	42.2541	38.5204
95.2	42.2327	38.5177
95.3	42.219	38.515
95.4	42.1975	38.5124
95.5	42.1763	38.5097
95.6	42.1519	38.507
95.7	42.1426	38.5043
95.8	42.1425	38.5016
95.9	42.1369	38.499
96	42.1495	38.4963
96.1	42.1297	38.4936
96.2	42.1362	38.4909
96.3	42.1282	38.4882
96.4	42.1176	38.4855
96.5	42.1353	38.4829
96.6	42.145	38.4802
96.7	42.1659	38.4775
96.8	42.1809	38.4748
96.9	42.1874	38.4721
97	42.1885	38.4695
97.1	42.1898	38.4668
97.2	42.1925	38.4641
97.3	42.182	38.4614
97.4	42.1807	38.4587
97.5	42.1746	38.4561
97.6	42.1651	38.4534
97.7	42.1622	38.4507
97.8	42.1564	38.448
97.9	42.1472	38.4454
98	42.1254	38.4427
98.1	42.1135	38.44
98.2	42.1065	38.4373
98.3	42.102	38.4346
98.4	42.1032	38.432
98.5	42.1023	38.4293
98.6	42.0978	38.4266
98.7	42.0826	38.4239
98.8	42.0666	38.4213
98.9	42.0626	38.4186
99	42.0368	38.4159
99.1	42.0083	38.4132
99.2	41.9821	38.4106
99.3	41.9573	38.4079
99.4	41.9247	38.4052
99.5	41.8964	38.4025
99.6	41.8734	38.3999
99.7	41.8666	38.3972
99.8	41.8713	38.3945
99.9	41.8801	38.3918
100	41.8851	38.3892
100.1	41.877	38.3865
100.2	41.8757	38.3838
100.3	41.8624	38.3811
100.4	41.8529	38.3785
100.5	41.8562	38.3758
100.6	41.8532	38.3731
100.7	41.8496	38.3704
100.8	41.8374	38.3678
100.9	41.8353	38.3651
101	41.8306	38.3624
101.1	41.8288	38.3597
101.2	41.8203	38.3571
101.3	41.8136	38.3544
101.4	41.8166	38.3517
101.5	41.8096	38.3491
101.6	41.808	38.3464
101.7	41.7977	38.3437
101.8	41.7895	38.341
101.9	41.7827	38.3384
102	41.7777	38.3357
102.1	41.7755	38.333
102.2	41.7723	38.3304
102.3	41.7649	38.3277
102.4	41.7625	38.325
102.5	41.763	38.3224
102.6	41.7611	38.3197
102.7	41.7587	38.317
102.8	41.7618	38.3144
102.9	41.7582	38.3117
103	41.7556	38.309
103.1	41.7514	38.3063
103.2	41.7518	38.3037
103.3	41.7474	38.301
103.4	41.7433	38.2983
103.5	41.7385	38.2957
103.6	41.7389	38.293
103.7	41.7355	38.2903
103.8	41.7308	38.2877
103.9	41.7267	38.285
104	41.7164	38.2823
104.1	41.7156	38.2797
104.2	41.7107	38.277
104.3	41.705	38.2743
104.4	41.7061	38.2717
104.5	41.7018	38.269
104.6	41.6989	38.2663
104.7	41.6955	38.2637
104.8	41.6915	38.261
104.9	41.6912	38.2583
105	41.6771	38.2557
105.1	41.6738	38.253
105.2	41.6704	38.2503
105.3	41.6661	38.2477
105.4	41.6644	38.245
105.5	41.6591	38.2424
105.6	41.657	38.2397
105.7	41.652	38.237
105.8	41.6458	38.2344
105.9	41.6408	38.2317
106	41.6322	38.229
106.1	41.627	38.2264
106.2	41.6243	38.2237
106.3	41.6227	38.2211
106.4	41.6173	38.2184
106.5	41.6122	38.2157
106.6	41.6047	38.2131
106.7	41.5978	38.2104
106.8	41.5957	38.2077
106.9	41.5936	38.2051
107	41.588	38.2024
107.1	41.5794	38.1998
107.2	41.5735	38.1971
107.3	41.5698	38.1944
107.4	41.5655	38.1918
107.5	41.5624	38.1891
107.6	41.557	38.1865
107.7	41.5546	38.1838
107.8	41.5477	38.1811
107.9	41.5424	38.1785
108	41.534	38.1758
108.1	41.5297	38.1732
108.2	41.5212	38.1705
108.3	41.5161	38.1678
108.4	41.5121	38.1652
108.5	41.5193	38.1625
108.6	41.5245	38.1599
108.7	41.5141	38.1572
108.8	41.5045	38.1545
108.9	41.5016	38.1519
109	41.4945	38.1492
109.1	41.4927	38.1466
109.2	41.4833	38.1439
109.3	41.4783	38.1413
109.4	41.4704	38.1386
109.5	41.4631	38.1359
109.6	41.4574	38.1333
109.7	41.4491	38.1306
109.8	41.4456	38.128
109.9	41.4402	38.1253
110	41.4241	38.1227
110.1	41.42	38.12
110.2	41.4193	38.1174
110.3	41.4152	38.1147
110.4	41.409	38.112
110.5	41.4003	38.1094
110.6	41.3967	38.1067
110.7	41.3969	38.1041
110.8	41.394	38.1014
110.9	41.3969	38.0988
111	41.3888	38.0961
111.1	41.3862	38.0935
111.2	41.3826	38.0908
111.3	41.3783	38.0882
111.4	41.3714	38.0855
111.5	41.3657	38.0829
111.6	41.3648	38.0802
111.7	41.3523	38.0775
111.8	41.3442	38.0749
111.9	41.3365	38.0722
112	41.3309	38.0696
112.1	41.3286	38.0669
112.2	41.3204	38.0643
112.3	41.319	38.0616
112.4	41.3235	38.059
112.5	41.3224	38.0563
112.6	41.3161	38.0537
112.7	41.3128	38.051
112.8	41.305	38.0484
112.9	41.3035	38.0457
113	41.3069	38.0431
113.1	41.3015	38.0404
113.2	41.2998	38.0378
113.3	41.2979	38.0351
113.4	41.2937	38.0325
113.5	41.2913	38.0298
113.6	41.2838	38.0272
113.7	41.2781	38.0245
113.8	41.2746	38.0219
113.9	41.2783	38.0192
114	41.2805	38.0166
114.1	41.2798	38.0139
114.2	41.2719	38.0113
114.3	41.2627	38.0086
114.4	41.2566	38.006
114.5	41.2525	38.0034
114.6	41.2512	38.0007
114.7	41.248	37.9981
114.8	41.2482	37.9954
114.9	41.2507	37.9928
115	41.2439	37.9901
115.1	41.2455	37.9875
115.2	41.2354	37.9848
115.3	41.2348	37.9822
115.4	41.2282	37.9795
115.5	41.2263	37.9769
115.6	41.2256	37.9742
115.7	41.2256	37.9716
115.8	41.2256	37.969
115.9	41.2153	37.9663
116	41.2097	37.9637
116.1	41.2053	37.961
116.2	41.209	37.9584
116.3	41.2097	37.9557
116.4	41.2153	37.9531
116.5	41.2256	37.9504
116.6	41.2256	37.9478
116.7	41.2263	37.9452
116.8	41.2263	37.9425
116.9	41.3155	37.9399
117	42.7004	37.9372
117.1	48.9023	37.9372
117.2	48.9023	38.0606
117.3	48.9023	38.1839
117.4	48.9023	38.3072
117.5	48.9023	38.4303
117.6	48.9023	38.5535
117.7	48.9023	38.6765
117.8	48.9023	38.7994
117.9	48.9023	38.9224
118	48.9023	39.0452
118.1	48.9023	39.168
118.2	48.9023	39.2907
118.3	48.9023	39.4133
118.4	48.9023	39.5358
118.5	48.9023	39.6583
118.6	48.9023	39.7808
118.7	48.1102	39.9031
118.8	47.7222	40.0254
118.9	47.0911	40.1476
119	46.9871	40.2698
119.1	46.7045	40.3919
119.2	46.3401	40.5139
119.3	46.3025	40.6358
119.4	46.1882	40.7577
119.5	46.1882	40.8795
119.6	46.1834	41.0012
119.7	46.2092	41.1229
119.8	46.2377	41.2445
119.9	46.2626	41.366
120	46.4062	41.4875
120.1	46.498	41.6089
120.2	46.6389	41.7303
120.3	46.7724	41.8515
120.4	46.9139	41.9727
120.5	47.0144	42.0938
120.6	47.1406	42.2149
120.7	47.2598	42.3359
120.8	47.3481	42.4568
120.9	47.4691	42.5777
121	47.576	42.6985
121.1	47.6971	42.8192
121.2	47.8196	42.9399
121.3	47.9413	43.0604
121.4	48.0585	43.181
121.5	48.1868	43.3014
121.6	48.3203	43.4218
121.7	48.4508	43.5421
121.8	48.5776	43.6624
121.9	48.7043	43.7826
122	48.8311	43.9027
122.1	48.9558	44.0228
122.2	49.0835	44.1427
122.3	49.2157	44.2626
122.4	49.348	44.3825
122.5	49.4808	44.5023
122.6	49.6161	44.622
122.7	49.7524	44.7417
122.8	49.8906	44.8612
122.9	50.0208	44.9807
123	50.1467	45.1002
123.1	50.2797	45.2196
123.2	50.4123	45.3389
123.3	50.5411	45.4581
123.4	50.667	45.5773
123.5	50.7928	45.6964
123.6	50.9198	45.8155
123.7	51.0426	45.9345
123.8	51.1624	46.0534
123.9	51.29	46.1722
124	51.422	46.291
124.1	51.5551	46.4098
124.2	51.68	46.5284
124.3	51.8117	46.647
124.4	51.9492	46.7655
124.5	52.0777	46.884
124.6	52.2014	47.0024
124.7	52.3346	47.1207
124.8	52.466	47.2389
124.9	52.5936	47.3571
125	52.7216	47.4752
125.1	52.8611	47.5933
125.2	52.9926	47.7113
125.3	53.1258	47.8292
125.4	53.2557	47.9471
125.5	53.387	48.0649
125.6	53.5137	48.1826
125.7	53.6415	48.3003
125.8	53.7719	48.4178
125.9	53.9019	48.5354
126	54.0354	48.6528
126.1	54.1629	48.7702
126.2	54.2874	48.8876
126.3	54.4105	49.0048
126.4	54.5369	49.122
126.5	54.6654	49.2392
126.6	54.792	49.3562
126.7	54.9177	49.4733
126.8	55.045	49.5902
126.9	55.1725	49.7071
127	55.2954	49.8239
127.1	55.4217	49.9406
127.2	55.5445	50.0573
127.3	55.6649	50.1739
127.4	55.7846	50.2905
127.5	55.9062	50.4069
127.6	56.026	50.5234
127.7	56.1499	50.6397
127.8	56.2667	50.756
127.9	56.3873	50.8722
128	56.5184	50.9884
128.1	56.6445	51.1045
128.2	56.7667	51.2205
128.3	56.8904	51.3365
128.4	57.0052	51.4524
128.5	57.1245	51.5682
128.6	57.2431	51.684
128.7	57.3701	51.7997
128.8	57.4965	51.9153
128.9	57.6199	52.0309
129	57.7358	52.1464
129.1	57.8558	52.2619
129.2	57.9729	52.3773
129.3	58.0965	52.4926
129.4	58.2195	52.6078
129.5	58.3431	52.723
129.6	58.4655	52.8381
129.7	58.5878	52.9532
129.8	58.7133	53.0682
129.9	58.8409	53.1831
130	58.9638	53.298
130.1	59.0921	53.4128
130.2	59.2182	53.5275
130.3	59.3403	53.6422
130.4	59.4652	53.7568
130.5	59.5823	53.8714
130.6	59.6954	53.9859
130.7	59.8198	54.1003
130.8	59.9414	54.2146
130.9	60.061	54.3289
131	60.1866	54.4432
131.1	60.3104	54.5573
131.2	60.4288	54.6714
131.3	60.5464	54.7854
131.4	60.6669	54.8994
131.5	60.7924	55.0133
131.6	60.9193	55.1272
131.7	61.0448	55.241
131.8	61.1615	55.3547
131.9	61.2774	55.4683
132	61.3937	55.5819
132.1	61.5197	55.6955
132.2	61.6456	55.8089
132.3	61.7687	55.9223
132.4	61.8923	56.0357
132.5	62.013	56.1489
132.6	62.1343	56.2622
132.7	62.2541	56.3753
132.8	62.3765	56.4884
132.9	62.4953	56.6014
133	62.6185	56.7144
133.1	62.7473	56.8273
133.2	62.8716	56.9401
133.3	62.9909	57.0528
133.4	63.1128	57.1656
133.5	63.2312	57.2782
133.6	63.3458	57.3908
133.7	63.4706	57.5033
133.8	63.5927	57.6158
133.9	63.7169	57.7282
134	63.8367	57.8405
134.1	63.9534	57.9528
134.2	64.0719	58.065
134.3	64.1917	58.1771
134.4	64.3115	58.2892
134.5	64.437	58.4012
134.6	64.5658	58.5132
134.7	64.6952	58.6251
134.8	64.8142	58.7369
134.9	64.9304	58.8486
135	65.044	58.9603
135.1	65.1585	59.072
135.2	65.2763	59.1836
135.3	65.4049	59.2951
135.4	65.5252	59.4065
135.5	65.6405	59.5179
135.6	65.7528	59.6293
135.7	65.8685	59.7405
135.8	65.9876	59.8517
135.9	66.11	59.9629
136	66.2254	60.074
136.1	66.3417	60.185
136.2	66.457	60.2959
136.3	66.5818	60.4068
136.4	66.708	60.5176
136.5	66.8244	60.6284
136.6	66.944	60.7391
136.7	67.0664	60.8498
136.8	67.1829	60.9604
136.9	67.2959	61.0709
137	67.4161	61.1814
137.1	67.5384	61.2918
137.2	67.6543	61.4021
137.3	67.769	61.5124
137.4	67.889	61.6226
137.5	68.0052	61.7327
137.6	68.1245	61.8428
137.7	68.2426	61.9529
137.8	68.3586	62.0628
137.9	68.4764	62.1727
138	68.595	62.2826
138.1	68.7131	62.3924
138.2	68.8292	62.5021
138.3	68.9448	62.6118
138.4	69.0631	62.7214
138.5	69.1776	62.8309
138.6	69.2904	62.9404
138.7	69.3968	63.0498
138.8	69.5122	63.1592
138.9	69.6245	63.2685
139	69.7442	63.3777
139.1	69.8606	63.4869
139.2	69.9682	63.596
139.3	70.0793	63.705
139.4	70.1929	63.814
139.5	70.3085	63.923
139.6	70.4243	64.0318
139.7	70.5437	64.1406
139.8	70.6579	64.2494
139.9	70.7711	64.3581
[truncated: 6,981 more rows]

## Sheet: mMB6-1-B5R
Run 1; Ch 4; Fc 2-1; Cy 11; B5; Conc 15.625 31.25 62.5 125 250 nM_X	Run 1; Ch 4; Fc 2-1; Cy 11; B5; Conc 15.625 31.25 62.5 125 250 nM_Y	Run 1; Ch 4; Fc 2-1; Cy 11; B5; Conc 15.625 31.25 62.5 125 250 nM; Fitted_X	Run 1; Ch 4; Fc 2-1; Cy 11; B5; Conc 15.625 31.25 62.5 125 250 nM; Fitted_Y
-60	0.1066	-60	0
-59.9	0.102699	-59.9	0
-59.8	0.0995999	-59.8	0
-59.7	0.1021	-59.7	0
-59.6	0.1102	-59.6	0
-59.5	0.115	-59.5	0
-59.4	0.1197	-59.4	0
-59.3	0.1263	-59.3	0
-59.2	0.1309	-59.2	0
-59.1	0.131399	-59.1	0
-59	0.1257	-59	0
-58.9	0.1226	-58.9	0
-58.8	0.1204	-58.8	0
-58.7	0.1164	-58.7	0
-58.6	0.1175	-58.6	0
-58.5	0.1134	-58.5	0
-58.4	0.1102	-58.4	0
-58.3	0.1084	-58.3	0
-58.2	0.1095	-58.2	0
-58.1	0.1085	-58.1	0
-58	0.109	-58	0
-57.9	0.108499	-57.9	0
-57.8	0.1053	-57.8	0
-57.7	0.1073	-57.7	0
-57.6	0.1108	-57.6	0
-57.5	0.114	-57.5	0
-57.4	0.120099	-57.4	0
-57.3	0.1114	-57.3	0
-57.2	0.1091	-57.2	0
-57.1	0.1135	-57.1	0
-57	0.1143	-57	0
-56.9	0.112199	-56.9	0
-56.8	0.1089	-56.8	0
-56.7	0.1092	-56.7	0
-56.6	0.1044	-56.6	0
-56.5	0.0998997	-56.5	0
-56.4	0.0943991	-56.4	0
-56.3	0.0873995	-56.3	0
-56.2	0.0775993	-56.2	0
-56.1	0.0699997	-56.1	0
-56	0.0701993	-56	0
-55.9	0.0613989	-55.9	0
-55.8	0.0598996	-55.8	0
-55.7	0.0671996	-55.7	0
-55.6	0.0724995	-55.6	0
-55.5	0.0714993	-55.5	0
-55.4	0.076199	-55.4	0
-55.3	0.0825996	-55.3	0
-55.2	0.0925994	-55.2	0
-55.1	0.0948995	-55.1	0
-55	0.0970997	-55	0
-54.9	0.113099	-54.9	0
-54.8	0.1199	-54.8	0
-54.7	0.1277	-54.7	0
-54.6	0.1376	-54.6	0
-54.5	0.1352	-54.5	0
-54.4	0.143499	-54.4	0
-54.3	0.1461	-54.3	0
-54.2	0.149	-54.2	0
-54.1	0.1497	-54.1	0
-54	0.150399	-54	0
-53.9	0.149899	-53.9	0
-53.8	0.1489	-53.8	0
-53.7	0.152199	-53.7	0
-53.6	0.1498	-53.6	0
-53.5	0.145999	-53.5	0
-53.4	0.145099	-53.4	0
-53.3	0.1488	-53.3	0
-53.2	0.156	-53.2	0
-53.1	0.1603	-53.1	0
-53	0.1619	-53	0
-52.9	0.164299	-52.9	0
-52.8	0.1612	-52.8	0
-52.7	0.1618	-52.7	0
-52.6	0.1568	-52.6	0
-52.5	0.1544	-52.5	0
-52.4	0.153099	-52.4	0
-52.3	0.153	-52.3	0
-52.2	0.1612	-52.2	0
-52.1	0.163899	-52.1	0
-52	0.1677	-52	0
-51.9	0.171799	-51.9	0
-51.8	0.168	-51.8	0
-51.7	0.1667	-51.7	0
-51.6	0.1667	-51.6	0
-51.5	0.1593	-51.5	0
-51.4	0.153399	-51.4	0
-51.3	0.1456	-51.3	0
-51.2	0.1368	-51.2	0
-51.1	0.1344	-51.1	0
-51	0.130201	-51	0
-50.9	0.1419	-50.9	0
-50.8	0.1395	-50.8	0
-50.7	0.1448	-50.7	0
-50.6	0.1425	-50.6	0
-50.5	0.1519	-50.5	0
-50.4	0.1562	-50.4	0
-50.3	0.1609	-50.3	0
-50.2	0.1639	-50.2	0
-50.1	0.1634	-50.1	0
-50	0.160599	-50	0
-49.9	0.1566	-49.9	0
-49.8	0.1571	-49.8	0
-49.7	0.1509	-49.7	0
-49.6	0.1486	-49.6	0
-49.5	0.143399	-49.5	0
-49.4	0.137599	-49.4	0
-49.3	0.1357	-49.3	0
-49.2	0.1288	-49.2	0
-49.1	0.1266	-49.1	0
-49	0.123899	-49	0
-48.9	0.116899	-48.9	0
-48.8	0.1143	-48.8	0
-48.7	0.1149	-48.7	0
-48.6	0.1121	-48.6	0
-48.5	0.115998	-48.5	0
-48.4	0.0956994	-48.4	0
-48.3	0.0958995	-48.3	0
-48.2	0.107999	-48.2	0
-48.1	0.1127	-48.1	0
-48	0.115999	-48	0
-47.9	0.111799	-47.9	0
-47.8	0.1084	-47.8	0
-47.7	0.116799	-47.7	0
-47.6	0.117599	-47.6	0
-47.5	0.1145	-47.5	0
-47.4	0.126008	-47.4	0
-47.3	0.1845	-47.3	0
-47.2	0.1401	-47.2	0
-47.1	0.1297	-47.1	0
-47	0.1309	-47	0
-46.9	0.114799	-46.9	0
-46.8	0.106199	-46.8	0
-46.7	0.0869006	-46.7	0
-46.6	0.0907994	-46.6	0
-46.5	0.0831	-46.5	0
-46.4	0.0654997	-46.4	0
-46.3	0.0667	-46.3	0
-46.2	0.067201	-46.2	0
-46.1	0.0728021	-46.1	0
-46	0.0828	-46	0
-45.9	0.0787987	-45.9	0
-45.8	0.0753	-45.8	0
-45.7	0.0731965	-45.7	0
-45.6	0.0581978	-45.6	0
-45.5	0.0647	-45.5	0
-45.4	0.0783004	-45.4	0
-45.3	0.0944	-45.3	0
-45.2	0.109901	-45.2	0
-45.1	0.125101	-45.1	0
-45	0.1206	-45	0
-44.9	0.1121	-44.9	0
-44.8	0.1065	-44.8	0
-44.7	0.110902	-44.7	0
-44.6	0.117401	-44.6	0
-44.5	0.1178	-44.5	0
-44.4	0.116594	-44.4	0
-44.3	0.1244	-44.3	0
-44.2	0.129202	-44.2	0
-44.1	0.140501	-44.1	0
-44	0.1467	-44	0
-43.9	0.160206	-43.9	0
-43.8	0.1938	-43.8	0
-43.7	0.179602	-43.7	0
-43.6	0.180901	-43.6	0
-43.5	0.1863	-43.5	0
-43.4	0.193802	-43.4	0
-43.3	0.208	-43.3	0
-43.2	0.213502	-43.2	0
-43.1	0.212201	-43.1	0
-43	0.2038	-43	0
-42.9	0.191003	-42.9	0
-42.8	0.1975	-42.8	0
-42.7	0.193005	-42.7	0
-42.6	0.198101	-42.6	0
-42.5	0.179	-42.5	0
-42.4	0.169902	-42.4	0
-42.3	0.1826	-42.3	0
-42.2	0.172404	-42.2	0
-42.1	0.180102	-42.1	0
-42	0.187	-42	0
-41.9	0.167903	-41.9	0
-41.8	0.1775	-41.8	0
-41.7	0.176099	-41.7	0
-41.6	0.165402	-41.6	0
-41.5	0.1653	-41.5	0
-41.4	0.173701	-41.4	0
-41.3	0.1889	-41.3	0
-41.2	0.1629	-41.2	0
-41.1	0.152199	-41.1	0
-41	0.153	-41	0
-40.9	0.175499	-40.9	0
-40.8	0.1639	-40.8	0
-40.7	0.160262	-40.7	0
-40.6	-0.0805624	-40.6	0
-40.5	-0.2837	-40.5	0
-40.4	-0.134206	-40.4	0
-40.3	1.2315	-40.3	0
-40.2	7.17837	-40.2	0
-40.1	-3.60316	-40.1	0
-40	-1.8156	-40	0
-39.9	0.887297	-39.9	0
-39.8	-2.0991	-39.8	0
-39.7	0.0443125	-39.7	0
-39.6	0.150202	-39.6	0
-39.5	0.0179	-39.5	0
-39.4	0.00320724	-39.4	0
-39.3	0.0795	-39.3	0
-39.2	0.0893983	-39.2	0
-39.1	0.0570979	-39.1	0
-39	0.0372	-39	0
-38.9	0.0170034	-38.9	0
-38.8	0.0365	-38.8	0
-38.7	0.0518796	-38.7	0
-38.6	-0.0890092	-38.6	0
-38.5	-0.0349	-38.5	0
-38.4	-0.0284026	-38.4	0
-38.3	0.0207	-38.3	0
-38.2	0.00428672	-38.2	0
-38.1	-0.0665175	-38.1	0
-38	-0.1027	-38	0
-37.9	-0.293306	-37.9	0
-37.8	-0.2942	-37.8	0
-37.7	-0.344243	-37.7	0
-37.6	0.130905	-37.6	0
-37.5	0.1661	-37.5	0
-37.4	0.0593263	-37.4	0
-37.3	0.0796	-37.3	0
-37.2	0.149623	-37.2	0
-37.1	0.174822	-37.1	0
-37	0.1898	-37	0
-36.9	0.196812	-36.9	0
-36.8	0.1127	-36.8	0
-36.7	0.0438999	-36.7	0
-36.6	-0.0136027	-36.6	0
-36.5	-0.0463	-36.5	0
-36.4	-0.0139962	-36.4	0
-36.3	-0.0058	-36.3	0
-36.2	0.00199597	-36.2	0
-36.1	0.00160017	-36.1	0
-36	0.0154	-36	0
-35.9	0.0388	-35.9	0
-35.8	0.0433	-35.8	0
-35.7	0.0467981	-35.7	0
-35.6	0.00560218	-35.6	0
-35.5	0.0476	-35.5	0
-35.4	0.0249027	-35.4	0
-35.3	0.037	-35.3	0
-35.2	0.0369021	-35.2	0
-35.1	0.0349991	-35.1	0
-35	0.0156	-35	0
-34.9	0.00879992	-34.9	0
-34.8	0.0073	-34.8	0
-34.7	0.0114991	-34.7	0
-34.6	0.0017003	-34.6	0
-34.5	0.0049	-34.5	0
-34.4	0.0202006	-34.4	0
-34.3	0.0227	-34.3	0
-34.2	0.0330995	-34.2	0
-34.1	0.0329993	-34.1	0
-34	0.0368	-34	0
-33.9	0.0379006	-33.9	0
-33.8	0.049	-33.8	0
-33.7	0.0395001	-33.7	0
-33.6	0.0355999	-33.6	0
-33.5	0.0336	-33.5	0
-33.4	0.0281999	-33.4	0
-33.3	0.0238	-33.3	0
-33.2	0.0239007	-33.2	0
-33.1	0.0331002	-33.1	0
-33	0.0317	-33	0
-32.9	0.0325001	-32.9	0
-32.8	0.0314	-32.8	0
-32.7	0.0277004	-32.7	0
-32.6	0.0283002	-32.6	0
-32.5	0.0308	-32.5	0
-32.4	0.0363002	-32.4	0
-32.3	0.0346	-32.3	0
-32.2	0.035	-32.2	0
-32.1	0.0335004	-32.1	0
-32	0.0314	-32	0
-31.9	0.033001	-31.9	0
-31.8	0.0391	-31.8	0
-31.7	0.0427002	-31.7	0
-31.6	0.0462007	-31.6	0
-31.5	0.0474	-31.5	0
-31.4	0.0406005	-31.4	0
-31.3	0.0433	-31.3	0
-31.2	0.0436005	-31.2	0
-31.1	0.0434002	-31.1	0
-31	0.0452	-31	0
-30.9	0.0485009	-30.9	0
-30.8	0.0567	-30.8	0
-30.7	0.0579003	-30.7	0
-30.6	0.0567003	-30.6	0
-30.5	0.0597	-30.5	0
-30.4	0.0627006	-30.4	0
-30.3	0.067	-30.3	0
-30.2	0.0694007	-30.2	0
-30.1	0.0720003	-30.1	0
-30	0.0716	-30	0
-29.9	0.0746001	-29.9	0
-29.8	0.0733	-29.8	0
-29.7	0.0721007	-29.7	0
-29.6	0.0758002	-29.6	0
-29.5	0.0752	-29.5	0
-29.4	0.0749998	-29.4	0
-29.3	0.0695	-29.3	0
-29.2	0.0669006	-29.2	0
-29.1	0.0712005	-29.1	0
-29	0.0699	-29	0
-28.9	0.0675005	-28.9	0
-28.8	0.0668	-28.8	0
-28.7	0.0676	-28.7	0
-28.6	0.0645002	-28.6	0
-28.5	0.0606	-28.5	0
-28.4	0.0620003	-28.4	0
-28.3	0.0594	-28.3	0
-28.2	0.0630007	-28.2	0
-28.1	0.0621999	-28.1	0
-28	0.0577	-28	0
-27.9	0.0573005	-27.9	0
-27.8	0.0586	-27.8	0
-27.7	0.0602004	-27.7	0
-27.6	0.0634006	-27.6	0
-27.5	0.066	-27.5	0
-27.4	0.0646	-27.4	0
-27.3	0.0618	-27.3	0
-27.2	0.0592002	-27.2	0
-27.1	0.0604001	-27.1	0
-27	0.0597	-27	0
-26.9	0.0587002	-26.9	0
-26.8	0.0581	-26.8	0
-26.7	0.0611003	-26.7	0
-26.6	0.0604004	-26.6	0
-26.5	0.0595	-26.5	0
-26.4	0.0549005	-26.4	0
-26.3	0.0529	-26.3	0
-26.2	0.0570005	-26.2	0
-26.1	0.0582009	-26.1	0
-26	0.0578	-26	0
-25.9	0.0594004	-25.9	0
-25.8	0.0554	-25.8	0
-25.7	0.0506999	-25.7	0
-25.6	0.0499004	-25.6	0
-25.5	0.0473	-25.5	0
-25.4	0.0496004	-25.4	0
-25.3	0.0509	-25.3	0
-25.2	0.0542006	-25.2	0
-25.1	0.0559004	-25.1	0
-25	0.057	-25	0
-24.9	0.0619004	-24.9	0
-24.8	0.0649	-24.8	0
-24.7	0.0614999	-24.7	0
-24.6	0.0589	-24.6	0
-24.5	0.0603	-24.5	0
-24.4	0.0563008	-24.4	0
-24.3	0.0553	-24.3	0
-24.2	0.0528003	-24.2	0
-24.1	0.0533001	-24.1	0
-24	0.0521	-24	0
-23.9	0.0471	-23.9	0
-23.8	0.046	-23.8	0
-23.7	0.0455998	-23.7	0
-23.6	0.0419997	-23.6	0
-23.5	0.0387	-23.5	0
-23.4	0.0434997	-23.4	0
-23.3	0.0421	-23.3	0
-23.2	0.0491002	-23.2	0
-23.1	0.0504997	-23.1	0
-23	0.046	-23	0
-22.9	0.0422	-22.9	0
-22.8	0.0426	-22.8	0
-22.7	0.0430994	-22.7	0
-22.6	0.0398008	-22.6	0
-22.5	0.0434	-22.5	0
-22.4	0.0478993	-22.4	0
-22.3	0.0482	-22.3	0
-22.2	0.0435997	-22.2	0
-22.1	0.0421996	-22.1	0
-22	0.0404	-22	0
-21.9	0.0371992	-21.9	0
-21.8	0.0376	-21.8	0
-21.7	0.0387995	-21.7	0
-21.6	0.0414991	-21.6	0
-21.5	0.0392	-21.5	0
-21.4	0.0405995	-21.4	0
-21.3	0.0417	-21.3	0
-21.2	0.0377014	-21.2	0
-21.1	0.043401	-21.1	0
-21	0.0391	-21	0
-20.9	0.0364015	-20.9	0
-20.8	0.035	-20.8	0
-20.7	0.0321008	-20.7	0
-20.6	0.0282018	-20.6	0
-20.5	0.0342	-20.5	0
-20.4	0.0331013	-20.4	0
-20.3	0.0308	-20.3	0
-20.2	0.0269007	-20.2	0
-20.1	0.0222007	-20.1	0
-20	0.0109	-20	0
-19.9	-0.00479978	-19.9	0
-19.8	-0.0156	-19.8	0
-19.7	-0.0154995	-19.7	0
-19.6	-0.015299	-19.6	0
-19.5	-0.0122	-19.5	0
-19.4	-0.0154999	-19.4	0
-19.3	-0.0202	-19.3	0
-19.2	-0.0245989	-19.2	0
-19.1	-0.0223979	-19.1	0
-19	-0.018	-19	0
-18.9	-0.0197983	-18.9	0
-18.8	-0.0216	-18.8	0
-18.7	-0.0180976	-18.7	0
-18.6	-0.0153974	-18.6	0
-18.5	-0.0191	-18.5	0
-18.4	-0.0181978	-18.4	0
-18.3	-0.0282	-18.3	0
-18.2	-0.0317967	-18.2	0
-18.1	-0.036098	-18.1	0
-18	-0.0516	-18	0
-17.9	-0.0596977	-17.9	0
-17.8	-0.0553	-17.8	0
-17.7	-0.0466979	-17.7	0
-17.6	-0.041098	-17.6	0
-17.5	-0.032	-17.5	0
-17.4	-0.0359989	-17.4	0
-17.3	-0.0367	-17.3	0
-17.2	-0.0410985	-17.2	0
-17.1	-0.0507987	-17.1	0
-17	-0.0615	-17	0
-16.9	-0.0659989	-16.9	0
-16.8	-0.0725	-16.8	0
-16.7	-0.0817992	-16.7	0
-16.6	-0.077699	-16.6	0
-16.5	-0.0796	-16.5	0
-16.4	-0.0786972	-16.4	0
-16.3	-0.0679	-16.3	0
-16.2	-0.065897	-16.2	0
-16.1	-0.0672978	-16.1	0
-16	-0.0673	-16	0
-15.9	-0.0647972	-15.9	0
-15.8	-0.0665	-15.8	0
-15.7	-0.0734985	-15.7	0
-15.6	-0.087198	-15.6	0
-15.5	-0.0918	-15.5	0
-15.4	-0.1012	-15.4	0
-15.3	-0.1098	-15.3	0
-15.2	-0.1053	-15.2	0
-15.1	-0.0931035	-15.1	0
-15	-0.0898	-15	0
-14.9	-0.0823007	-14.9	0
-14.8	-0.0722	-14.8	0
-14.7	-0.072501	-14.7	0
-14.6	-0.0744016	-14.6	0
-14.5	-0.0741	-14.5	0
-14.4	-0.0713023	-14.4	0
-14.3	-0.0716	-14.3	0
-14.2	-0.070902	-14.2	0
-14.1	-0.0726007	-14.1	0
-14	-0.0676	-14	0
-13.9	-0.0665004	-13.9	0
-13.8	-0.0603	-13.8	0
-13.7	-0.0531015	-13.7	0
-13.6	-0.0496022	-13.6	0
-13.5	-0.0517	-13.5	0
-13.4	-0.0412021	-13.4	0
-13.3	-0.0425	-13.3	0
-13.2	-0.0374023	-13.2	0
-13.1	-0.0443017	-13.1	0
-13	-0.0488	-13	0
-12.9	-0.0600017	-12.9	0
-12.8	-0.063	-12.8	0
-12.7	-0.0537018	-12.7	0
-12.6	-0.0482022	-12.6	0
-12.5	-0.0445	-12.5	0
-12.4	-0.0426039	-12.4	0
-12.3	-0.0452	-12.3	0
-12.2	-0.0493039	-12.2	0
-12.1	-0.053003	-12.1	0
-12	-0.0488	-12	0
-11.9	-0.0442032	-11.9	0
-11.8	-0.0445	-11.8	0
-11.7	-0.0464024	-11.7	0
-11.6	-0.0481017	-11.6	0
-11.5	-0.0465	-11.5	0
-11.4	-0.0460021	-11.4	0
-11.3	-0.0472	-11.3	0
-11.2	-0.0480019	-11.2	0
-11.1	-0.051902	-11.1	0
-11	-0.0568	-11	0
-10.9	-0.0617015	-10.9	0
-10.8	-0.0622	-10.8	0
-10.7	-0.0626021	-10.7	0
-10.6	-0.0632009	-10.6	0
-10.5	-0.0512	-10.5	0
-10.4	-0.0525018	-10.4	0
-10.3	-0.049	-10.3	0
-10.2	-0.048602	-10.2	0
-10.1	-0.0463017	-10.1	0
-10	-0.0479	-10	0
-9.89999	-0.050802	-9.89999	0
-9.8	-0.0531	-9.8	0
-9.7	-0.0610022	-9.7	0
-9.59999	-0.0640022	-9.59999	0
-9.5	-0.0645	-9.5	0
-9.39999	-0.0646014	-9.39999	0
-9.3	-0.0621	-9.3	0
-9.2	-0.0552022	-9.2	0
-9.09999	-0.0624018	-9.09999	0
-9	-0.0625	-9	0
-8.89999	-0.058501	-8.89999	0
-8.8	-0.0514	-8.8	0
-8.7	-0.0496	-8.7	0
-8.59999	-0.0477998	-8.59999	0
-8.5	-0.0456	-8.5	0
-8.39999	-0.0373001	-8.39999	0
-8.3	-0.0394	-8.3	0
-8.2	-0.0384993	-8.2	0
-8.09999	-0.0357997	-8.09999	0
-8	-0.0365	-8	0
-7.89999	-0.0336994	-7.89999	0
-7.8	-0.03	-7.8	0
-7.7	-0.0281995	-7.7	0
-7.59999	-0.0272	-7.59999	0
-7.5	-0.0282	-7.5	0
-7.39999	-0.0260003	-7.39999	0
-7.3	-0.0245	-7.3	0
-7.2	-0.0251999	-7.2	0
-7.09999	-0.0243996	-7.09999	0
-7	-0.0217	-7	0
-6.89999	-0.0226999	-6.89999	0
-6.8	-0.0232	-6.8	0
-6.7	-0.0246998	-6.7	0
-6.59999	-0.0226003	-6.59999	0
-6.5	-0.0253	-6.5	0
-6.39999	-0.0272005	-6.39999	0
-6.3	-0.0312	-6.3	0
-6.2	-0.0267995	-6.2	0
-6.09999	-0.0238	-6.09999	0
-6	-0.0229	-6	0
-5.89999	-0.0202993	-5.89999	0
-5.8	-0.016	-5.8	0
-5.7	-0.0102997	-5.7	0
-5.59999	-0.0107994	-5.59999	0
-5.5	-0.007	-5.5	0
-5.39999	-0.00969986	-5.39999	0
-5.3	-0.0097	-5.3	0
-5.2	-0.00649977	-5.2	0
-5.09999	-0.00359945	-5.09999	0
-5	0.0005	-5	0
-4.89999	0.00290085	-4.89999	0
-4.8	0.0073	-4.8	0
-4.7	0.0109005	-4.7	0
-4.59999	0.0156002	-4.59999	0
-4.5	0.0168	-4.5	0
-4.39999	0.0176003	-4.39999	0
-4.3	0.0215	-4.3	0
-4.2	0.0243998	-4.2	0
-4.09999	0.0226002	-4.09999	0
-4	0.0217	-4	0
-3.89999	0.0251008	-3.89999	0
-3.8	0.0294	-3.8	0
-3.7	0.0267998	-3.7	0
-3.59999	0.0286004	-3.59999	0
-3.5	0.0272	-3.5	0
-3.39999	0.0265004	-3.39999	0
-3.3	0.0272	-3.3	0
-3.2	0.0296988	-3.2	0
-3.09999	0.0196999	-3.09999	0
-3	0.0195	-3	0
-2.89999	0.0251994	-2.89999	0
-2.8	0.0209	-2.8	0
-2.7	0.0159994	-2.7	0
-2.59999	0.0127001	-2.59999	0
-2.5	0.0152	-2.5	0
-2.39999	0.0107995	-2.39999	0
-2.3	0.0036	-2.3	0
-2.2	-0.00249901	-2.2	0
-2.09999	0.0022002	-2.09999	0
-2	0.0056	-2	0
-1.89999	0.00700009	-1.89999	0
-1.8	0.0085	-1.8	0
-1.7	0.00360052	-1.7	0
-1.59999	0.00659927	-1.59999	0
-1.5	0.0054	-1.5	0
-1.39999	-0.0119005	-1.39999	0
-1.3	-0.0119005	-1.3	0
-1.2	-0.00890227	-1.2	0
-1.09999	0.0054	-1.09999	0
-1	0.0267	-1	0
-0.899994	0.0269024	-0.899994	0
-0.800003	0.0611	-0.800003	0
-0.699997	0.0736976	-0.699997	0
-0.599991	0.0611	-0.599991	0
-0.5	0.0736976	-0.5	0
-0.399994	0.0737	-0.399994	0
-0.300003	0.0829988	-0.300003	0
-0.199997	0.0929984	-0.199997	0
-0.0999908	0.0946	-0.0999908	0
0	0.1058	0	0
0.100006	0.106963	0.100006	0
0.199997	0.119688	0.199997	0.107294
0.300003	0.1296	0.300003	0.214531
0.400009	0.5498	0.400009	0.321697
0.5	0.5572	0.5	0.428774
0.600006	0.886921	0.600006	0.535795
0.699997	0.9792	0.699997	0.642727
0.800003	1.06463	0.800003	0.749604
0.900009	1.1003	0.900009	0.856409
1	1.36574	1	0.963125
1.10001	1.40165	1.10001	1.06979
1.2	1.4047	1.2	1.17636
1.3	1.4047	1.3	1.28288
1.40001	1.4047	1.40001	1.38932
1.5	1.5317	1.5	1.49568
1.60001	1.5536	1.60001	1.60198
1.7	1.635	1.7	1.7082
1.8	1.40165	1.8	1.81435
1.90001	1.71901	1.90001	1.92044
2	1.724	2	2.02644
2.10001	1.879	2.10001	2.13238
2.2	1.9206	2.2	2.23824
2.3	2.02101	2.3	2.34404
2.40001	2.22851	2.40001	2.44977
2.5	2.4547	2.5	2.55542
2.60001	2.80079	2.60001	2.661
2.7	2.8405	2.7	2.7665
2.8	2.98089	2.8	2.87195
2.90001	3.08949	2.90001	2.97732
3	3.1956	3	3.08261
3.10001	3.33221	3.10001	3.18784
3.2	3.5265	3.2	3.29299
3.3	3.7481	3.3	3.39808
3.40001	3.91601	3.40001	3.5031
3.5	4.1676	3.5	3.60803
3.60001	4.3063	3.60001	3.71291
3.7	4.4438	3.7	3.8177
3.8	4.5686	3.8	3.92244
3.90001	4.7225	3.90001	4.02711
4	4.8596	4	4.13169
4.10001	4.997	4.10001	4.23621
4.2	5.181	4.2	4.34065
4.3	5.3442	4.3	4.44504
4.40001	5.4906	4.40001	4.54935
4.5	5.656	4.5	4.65358
4.60001	5.8415	4.60001	4.75775
4.7	6.0142	4.7	4.86184
4.8	6.1745	4.8	4.96587
4.90001	6.3288	4.90001	5.06984
5	6.4875	5	5.17371
5.10001	6.6398	5.10001	5.27754
5.2	6.7908	5.2	5.38127
5.3	6.9509	5.3	5.48496
5.40001	7.1118	5.40001	5.58857
5.5	7.2562	5.5	5.6921
5.60001	7.4119	5.60001	5.79557
5.7	7.571	5.7	5.89896
5.8	7.7265	5.8	6.0023
5.90001	7.8703	5.90001	6.10556
6	8.0165	6	6.20874
6.10001	8.1692	6.10001	6.31186
6.2	8.3248	6.2	6.41491
6.3	8.4642	6.3	6.51789
6.40001	8.6031	6.40001	6.62081
6.5	8.7597	6.5	6.72364
6.60001	8.9112	6.60001	6.82642
6.7	9.0639	6.7	6.92911
6.8	9.2138	6.8	7.03175
6.90001	9.3708	6.90001	7.13432
7	9.5222	7	7.23681
7.10001	9.6842	7.10001	7.33924
7.2	9.8201	7.2	7.44159
7.3	9.9643	7.3	7.54389
7.40001	10.1103	7.40001	7.64611
7.5	10.2638	7.5	7.74825
7.60001	10.4071	7.60001	7.85034
7.7	10.5385	7.7	7.95235
7.8	10.6869	7.8	8.0543
7.90001	10.8411	7.90001	8.15618
8	10.9878	8	8.25798
8.10001	11.1378	8.10001	8.35972
8.2	11.2883	8.2	8.46138
8.3	11.444	8.3	8.56299
8.40001	11.5916	8.40001	8.66453
8.5	11.7389	8.5	8.76598
8.60001	11.88	8.60001	8.86738
8.7	12.0309	8.7	8.9687
8.8	12.1651	8.8	9.06997
8.90001	12.3078	8.90001	9.17117
9	12.4533	9	9.27228
9.10001	12.5894	9.10001	9.37334
9.2	12.7213	9.2	9.47432
9.3	12.857	9.3	9.57524
9.40001	12.9992	9.40001	9.6761
9.5	13.1457	9.5	9.77687
9.60001	13.2838	9.60001	9.87759
9.7	13.4226	9.7	9.97823
9.8	13.5627	9.8	10.0788
9.90001	13.7018	9.90001	10.1793
10	13.839	10	10.2798
10.1	13.98	10.1	10.3801
10.2	14.1233	10.2	10.4804
10.3	14.2695	10.3	10.5807
10.4	14.4175	10.4	10.6809
10.5	14.5636	10.5	10.781
10.6	14.7089	10.6	10.881
10.7	14.8516	10.7	10.981
10.8	14.9971	10.8	11.0809
10.9	15.1415	10.9	11.1807
11	15.284	11	11.2805
11.1	15.4263	11.1	11.3802
11.2	15.5673	11.2	11.4798
11.3	15.711	11.3	11.5794
11.4	15.8491	11.4	11.6789
11.5	15.9737	11.5	11.7783
11.6	16.1067	11.6	11.8777
11.7	16.2402	11.7	11.977
11.8	16.375	11.8	12.0762
11.9	16.5135	11.9	12.1754
12	16.6425	12	12.2745
12.1	16.7755	12.1	12.3735
12.2	16.9165	12.2	12.4725
12.3	17.0591	12.3	12.5714
12.4	17.189	12.4	12.6702
12.5	17.3262	12.5	12.769
12.6	17.4627	12.6	12.8677
12.7	17.6068	12.7	12.9663
12.8	17.7458	12.8	13.0649
12.9	17.8871	12.9	13.1634
13	18.0276	13	13.2618
13.1	18.1678	13.1	13.3602
13.2	18.3071	13.2	13.4585
13.3	18.4515	13.3	13.5567
13.4	18.594	13.4	13.6549
13.5	18.7295	13.5	13.753
13.6	18.8699	13.6	13.851
13.7	19.0056	13.7	13.949
13.8	19.1417	13.8	14.0469
13.9	19.2776	13.9	14.1447
14	19.4132	14	14.2425
14.1	19.5494	14.1	14.3402
14.2	19.6895	14.2	14.4378
14.3	19.8284	14.3	14.5354
14.4	19.9633	14.4	14.6329
14.5	20.0935	14.5	14.7304
14.6	20.2304	14.6	14.8277
14.7	20.3701	14.7	14.925
14.8	20.5074	14.8	15.0223
14.9	20.6432	14.9	15.1195
15	20.786	15	15.2166
15.1	20.927	15.1	15.3136
15.2	21.0663	15.2	15.4106
15.3	21.2037	15.3	15.5075
15.4	21.3359	15.4	15.6044
15.5	21.4674	15.5	15.7012
15.6	21.6001	15.6	15.7979
15.7	21.7301	15.7	15.8945
15.8	21.8668	15.8	15.9911
15.9	22.0015	15.9	16.0877
16	22.1271	16	16.1841
16.1	22.2498	16.1	16.2805
16.2	22.3739	16.2	16.3769
16.3	22.4994	16.3	16.4731
16.4	22.6363	16.4	16.5693
16.5	22.7683	16.5	16.6655
16.6	22.8938	16.6	16.7615
16.7	23.0169	16.7	16.8575
16.8	23.1466	16.8	16.9535
16.9	23.2675	16.9	17.0494
17	23.3959	17	17.1452
17.1	23.5234	17.1	17.2409
17.2	23.6479	17.2	17.3366
17.3	23.775	17.3	17.4322
17.4	23.9039	17.4	17.5278
17.5	24.0337	17.5	17.6233
17.6	24.1693	17.6	17.7187
17.7	24.3016	17.7	17.8141
17.8	24.4318	17.8	17.9094
17.9	24.5623	17.9	18.0046
18	24.6905	18	18.0998
18.1	24.8228	18.1	18.1949
18.2	24.9528	18.2	18.2899
18.3	25.0901	18.3	18.3849
18.4	25.2221	18.4	18.4798
18.5	25.3484	18.5	18.5747
18.6	25.4711	18.6	18.6695
18.7	25.5987	18.7	18.7642
18.8	25.7256	18.8	18.8588
18.9	25.8514	18.9	18.9534
19	25.9802	19	19.048
19.1	26.11	19.1	19.1424
19.2	26.2352	19.2	19.2368
19.3	26.3553	19.3	19.3312
19.4	26.4803	19.4	19.4255
19.5	26.6008	19.5	19.5197
19.6	26.7246	19.6	19.6138
19.7	26.8483	19.7	19.7079
19.8	26.9767	19.8	19.8019
19.9	27.1026	19.9	19.8959
20	27.2249	20	19.9898
20.1	27.346	20.1	20.0836
20.2	27.461	20.2	20.1774
20.3	27.587	20.3	20.2711
20.4	27.7118	20.4	20.3647
20.5	27.8263	20.5	20.4583
20.6	27.9452	20.6	20.5518
20.7	28.0672	20.7	20.6453
20.8	28.1871	20.8	20.7387
20.9	28.3048	20.9	20.832
21	28.425	21	20.9252
21.1	28.5456	21.1	21.0185
21.2	28.6695	21.2	21.1116
21.3	28.785	21.3	21.2047
21.4	28.9	21.4	21.2977
21.5	29.0193	21.5	21.3906
21.6	29.1434	21.6	21.4835
21.7	29.2688	21.7	21.5763
21.8	29.3906	21.8	21.6691
21.9	29.5152	21.9	21.7618
22	29.638	22	21.8544
22.1	29.7566	22.1	21.947
22.2	29.8767	22.2	22.0395
22.3	29.9994	22.3	22.132
22.4	30.125	22.4	22.2244
22.5	30.2437	22.5	22.3167
22.6	30.3605	22.6	22.409
22.7	30.4801	22.7	22.5012
22.8	30.6029	22.8	22.5933
22.9	30.7262	22.9	22.6854
23	30.8495	23	22.7774
23.1	30.9688	23.1	22.8694
23.2	31.0926	23.2	22.9612
23.3	31.2137	23.3	23.0531
23.4	31.3363	23.4	23.1448
23.5	31.4623	23.5	23.2365
23.6	31.5866	23.6	23.3282
23.7	31.7027	23.7	23.4198
23.8	31.8253	23.8	23.5113
23.9	31.9524	23.9	23.6028
24	32.0792	24	23.6941
24.1	32.1986	24.1	23.7855
24.2	32.3154	24.2	23.8768
24.3	32.4373	24.3	23.968
24.4	32.5554	24.4	24.0591
24.5	32.6664	24.5	24.1502
24.6	32.7791	24.6	24.2412
24.7	32.8988	24.7	24.3322
24.8	33.0215	24.8	24.4231
24.9	33.1425	24.9	24.514
25	33.2613	25	24.6047
25.1	33.3824	25.1	24.6955
25.2	33.5018	25.2	24.7861
25.3	33.6256	25.3	24.8767
25.4	33.7525	25.4	24.9673
25.5	33.867	25.5	25.0577
25.6	33.9826	25.6	25.1482
25.7	34.098	25.7	25.2385
25.8	34.2095	25.8	25.3288
25.9	34.3195	25.9	25.4191
26	34.4369	26	25.5092
26.1	34.5532	26.1	25.5993
26.2	34.669	26.2	25.6894
26.3	34.7836	26.3	25.7794
26.4	34.8919	26.4	25.8693
26.5	35.0047	26.5	25.9592
26.6	35.1282	26.6	26.049
26.7	35.2458	26.7	26.1387
26.8	35.358	26.8	26.2284
26.9	35.4724	26.9	26.3181
27	35.5878	27	26.4076
27.1	35.7069	27.1	26.4971
27.2	35.8206	27.2	26.5866
27.3	35.931	27.3	26.676
27.4	36.0384	27.4	26.7653
27.5	36.1409	27.5	26.8545
27.6	36.2457	27.6	26.9438
27.7	36.3543	27.7	27.0329
27.8	36.465	27.8	27.122
27.9	36.5745	27.9	27.211
28	36.6881	28	27.3
28.1	36.798	28.1	27.3889
28.2	36.9034	28.2	27.4777
28.3	37.0068	28.3	27.5665
28.4	37.1218	28.4	27.6552
28.5	37.2416	28.5	27.7439
28.6	37.3549	28.6	27.8325
28.7	37.4692	28.7	27.9211
28.8	37.5774	28.8	28.0095
28.9	37.6835	28.9	28.098
29	37.7939	29	28.1863
29.1	37.9038	29.1	28.2747
29.2	38.0142	29.2	28.3629
29.3	38.1197	29.3	28.4511
29.4	38.2222	29.4	28.5392
29.5	38.3258	29.5	28.6273
29.6	38.4277	29.6	28.7153
29.7	38.5364	29.7	28.8033
29.8	38.6479	29.8	28.8911
29.9	38.7602	29.9	28.979
30	38.8754	30	29.0668
30.1	38.9882	30.1	29.1545
30.2	39.0996	30.2	29.2421
30.3	39.2068	30.3	29.3297
30.4	39.3184	30.4	29.4173
30.5	39.4262	30.5	29.5047
30.6	39.5326	30.6	29.5922
30.7	39.6454	30.7	29.6795
30.8	39.751	30.8	29.7668
30.9	39.8546	30.9	29.8541
31	39.9588	31	29.9412
31.1	40.0683	31.1	30.0284
31.2	40.1858	31.2	30.1154
31.3	40.2944	31.3	30.2025
31.4	40.3946	31.4	30.2894
31.5	40.501	31.5	30.3763
31.6	40.6046	31.6	30.4631
31.7	40.716	31.7	30.5499
31.8	40.8221	31.8	30.6366
31.9	40.9269	31.9	30.7233
32	41.0331	32	30.8099
32.1	41.1402	32.1	30.8964
32.2	41.2439	32.2	30.9829
32.3	41.3413	32.3	31.0693
32.4	41.4417	32.4	31.1557
32.5	41.5444	32.5	31.242
32.6	41.653	32.6	31.3282
32.7	41.7534	32.7	31.4144
32.8	41.8533	32.8	31.5006
32.9	41.9598	32.9	31.5866
33	42.0644	33	31.6727
33.1	42.171	33.1	31.7586
33.2	42.2795	33.2	31.8445
33.3	42.3895	33.3	31.9304
33.4	42.4947	33.4	32.0162
33.5	42.5955	33.5	32.1019
33.6	42.7016	33.6	32.1875
33.7	42.8094	33.7	32.2732
33.8	42.9222	33.8	32.3587
33.9	43.0322	33.9	32.4442
34	43.1343	34	32.5296
34.1	43.2329	34.1	32.615
34.2	43.339	34.2	32.7003
34.3	43.4487	34.3	32.7856
34.4	43.5529	34.4	32.8708
34.5	43.6611	34.5	32.956
34.6	43.7738	34.6	33.0411
34.7	43.8782	34.7	33.1261
34.8	43.9849	34.8	33.2111
34.9	44.0898	34.9	33.296
35	44.1931	35	33.3809
35.1	44.2921	35.1	33.4657
35.2	44.3929	35.2	33.5504
35.3	44.5012	35.3	33.6351
35.4	44.6039	35.4	33.7198
35.5	44.7039	35.5	33.8043
35.6	44.8018	35.6	33.8889
35.7	44.9017	35.7	33.9733
35.8	44.9959	35.8	34.0577
35.9	45.0903	35.9	34.1421
36	45.198	36	34.2264
36.1	45.2949	36.1	34.3106
36.2	45.3968	36.2	34.3948
36.3	45.4991	36.3	34.4789
36.4	45.6021	36.4	34.563
36.5	45.7059	36.5	34.647
36.6	45.8163	36.6	34.731
36.7	45.9242	36.7	34.8149
36.8	46.024	36.8	34.8987
36.9	46.1222	36.9	34.9825
37	46.2178	37	35.0662
37.1	46.3161	37.1	35.1499
37.2	46.4105	37.2	35.2335
37.3	46.5068	37.3	35.3171
37.4	46.6001	37.4	35.4006
37.5	46.7006	37.5	35.484
37.6	46.8018	37.6	35.5674
37.7	46.9071	37.7	35.6507
37.8	47.0047	37.8	35.734
37.9	47.0998	37.9	35.8172
38	47.1923	38	35.9004
38.1	47.2909	38.1	35.9835
38.2	47.3906	38.2	36.0666
38.3	47.4956	38.3	36.1496
38.4	47.6013	38.4	36.2325
38.5	47.6964	38.5	36.3154
38.6	47.7969	38.6	36.3982
38.7	47.8946	38.7	36.481
38.8	47.9972	38.8	36.5637
38.9	48.099	38.9	36.6464
39	48.201	39	36.729
39.1	48.3023	39.1	36.8115
39.2	48.3986	39.2	36.894
39.3	48.501	39.3	36.9765
39.4	48.6034	39.4	37.0589
39.5	48.7034	39.5	37.1412
39.6	48.8097	39.6	37.2235
39.7	48.9127	39.7	37.3057
39.8	49.012	39.8	37.3878
39.9	49.108	39.9	37.47
40	49.2008	40	37.552
40.1	49.2996	40.1	37.634
40.2	49.3993	40.2	37.7159
40.3	49.4936	40.3	37.7978
40.4	49.5908	40.4	37.8797
40.5	49.6904	40.5	37.9614
40.6	49.7874	40.6	38.0432
40.7	49.8829	40.7	38.1248
40.8	49.9862	40.8	38.2064
40.9	50.0799	40.9	38.288
41	50.1783	41	38.3695
41.1	50.272	41.1	38.4509
41.2	50.3691	41.2	38.5323
41.3	50.4635	41.3	38.6137
41.4	50.5615	41.4	38.6949
41.5	50.6569	41.5	38.7762
41.6	50.7532	41.6	38.8573
41.7	50.8499	41.7	38.9385
41.8	50.9454	41.8	39.0195
41.9	51.0373	41.9	39.1005
42	51.1291	42	39.1815
42.1	51.2205	42.1	39.2624
42.2	51.3169	42.2	39.3432
42.3	51.4099	42.3	39.424
42.4	51.4972	42.4	39.5048
42.5	51.5871	42.5	39.5854
42.6	51.6717	42.6	39.6661
42.7	51.76	42.7	39.7466
42.8	51.8511	42.8	39.8271
42.9	51.9452	42.9	39.9076
43	52.0366	43	39.988
43.1	52.1219	43.1	40.0684
43.2	52.207	43.2	40.1487
43.3	52.3008	43.3	40.2289
43.4	52.3953	43.4	40.3091
43.5	52.4864	43.5	40.3893
43.6	52.5684	43.6	40.4693
43.7	52.6514	43.7	40.5494
43.8	52.7385	43.8	40.6293
43.9	52.8305	43.9	40.7093
44	52.9177	44	40.7891
44.1	53.0057	44.1	40.869
44.2	53.0953	44.2	40.9487
44.3	53.1842	44.3	41.0284
44.4	53.2675	44.4	41.1081
44.5	53.3572	44.5	41.1877
44.6	53.4505	44.6	41.2672
44.7	53.542	44.7	41.3467
44.8	53.634	44.8	41.4262
44.9	53.7167	44.9	41.5056
45	53.8034	45	41.5849
45.1	53.8935	45.1	41.6642
45.2	53.9816	45.2	41.7434
45.3	54.0752	45.3	41.8226
45.4	54.17	45.4	41.9017
45.5	54.2583	45.5	41.9807
45.6	54.3419	45.6	42.0598
45.7	54.4259	45.7	42.1387
45.8	54.5115	45.8	42.2176
45.9	54.6045	45.9	42.2965
46	54.6989	46	42.3753
46.1	54.7852	46.1	42.454
46.2	54.8699	46.2	42.5327
46.3	54.9609	46.3	42.6113
46.4	55.057	46.4	42.6899
46.5	55.1477	46.5	42.7685
46.6	55.2374	46.6	42.847
46.7	55.3233	46.7	42.9254
46.8	55.4086	46.8	43.0038
46.9	55.4884	46.9	43.0821
47	55.5751	47	43.1603
47.1	55.666	47.1	43.2386
47.2	55.7559	47.2	43.3167
47.3	55.8425	47.3	43.3948
47.4	55.9337	47.4	43.4729
47.5	56.0205	47.5	43.5509
47.6	56.1034	47.6	43.6289
47.7	56.1885	47.7	43.7068
47.8	56.2762	47.8	43.7846
47.9	56.3568	47.9	43.8624
48	56.4399	48	43.9402
48.1	56.5236	48.1	44.0178
48.2	56.604	48.2	44.0955
48.3	56.6898	48.3	44.1731
48.4	56.7768	48.4	44.2506
48.5	56.8605	48.5	44.3281
48.6	56.9442	48.6	44.4055
48.7	57.0286	48.7	44.4829
48.8	57.1097	48.8	44.5602
48.9	57.1924	48.9	44.6375
49	57.2772	49	44.7147
49.1	57.3632	49.1	44.7919
49.2	57.447	49.2	44.869
49.3	57.533	49.3	44.9461
49.4	57.6125	49.4	45.0231
49.5	57.6967	49.5	45.1
49.6	57.7797	49.6	45.177
49.7	57.8714	49.7	45.2538
49.8	57.9579	49.8	45.3306
49.9	58.0453	49.9	45.4074
50	58.1298	50	45.4841
50.1	58.2131	50.1	45.5607
50.2	58.2958	50.2	45.6373
50.3	58.3803	50.3	45.7139
50.4	58.463	50.4	45.7904
50.5	58.5513	50.5	45.8668
50.6	58.639	50.6	45.9432
50.7	58.7221	50.7	46.0196
50.8	58.8101	50.8	46.0958
50.9	58.8977	50.9	46.1721
51	58.9793	51	46.2483
51.1	59.0645	51.1	46.3244
51.2	59.1499	51.2	46.4005
51.3	59.2304	51.3	46.4765
51.4	59.31	51.4	46.5525
51.5	59.3872	51.5	46.6284
51.6	59.4639	51.6	46.7043
51.7	59.5447	51.7	46.7801
51.8	59.6284	51.8	46.8559
51.9	59.7132	51.9	46.9317
52	59.7923	52	47.0073
52.1	59.8741	52.1	47.083
52.2	59.9601	52.2	47.1585
52.3	60.0411	52.3	47.2341
52.4	60.1193	52.4	47.3095
52.5	60.1988	52.5	47.3849
52.6	60.2754	52.6	47.4603
52.7	60.3474	52.7	47.5356
52.8	60.4282	52.8	47.6109
52.9	60.5108	52.9	47.6861
53	60.5903	53	47.7613
53.1	60.6683	53.1	47.8364
53.2	60.7475	53.2	47.9115
53.3	60.8328	53.3	47.9865
53.4	60.9128	53.4	48.0615
53.5	60.9901	53.5	48.1364
53.6	61.0693	53.6	48.2112
53.7	61.1544	53.7	48.286
53.8	61.2317	53.8	48.3608
53.9	61.3124	53.9	48.4355
54	61.3992	54	48.5102
54.1	61.4814	54.1	48.5848
54.2	61.5641	54.2	48.6594
54.3	61.649	54.3	48.7339
54.4	61.732	54.4	48.8083
54.5	61.8129	54.5	48.8827
54.6	61.8969	54.6	48.9571
54.7	61.9811	54.7	49.0314
54.8	62.066	54.8	49.1057
54.9	62.1468	54.9	49.1799
55	62.2318	55	49.254
55.1	62.3124	55.1	49.3282
55.2	62.394	55.2	49.4022
55.3	62.4798	55.3	49.4762
55.4	62.561	55.4	49.5502
55.5	62.644	55.5	49.6241
55.6	62.7314	55.6	49.698
55.7	62.8142	55.7	49.7718
55.8	62.8951	55.8	49.8455
55.9	62.9769	55.9	49.9193
56	63.0533	56	49.9929
56.1	63.131	56.1	50.0665
56.2	63.2075	56.2	50.1401
56.3	63.2818	56.3	50.2136
56.4	63.3554	56.4	50.2871
56.5	63.4342	56.5	50.3605
56.6	63.5114	56.6	50.4338
56.7	63.5894	56.7	50.5072
56.8	63.6703	56.8	50.5804
56.9	63.7457	56.9	50.6536
57	63.8146	57	50.7268
57.1	63.9112	57.1	50.7999
57.2	63.9873	57.2	50.873
57.3	64.0674	57.3	50.946
57.4	64.1496	57.4	51.019
57.5	64.2269	57.5	51.0919
57.6	64.3055	57.6	51.1648
57.7	64.3797	57.7	51.2376
57.8	64.458	57.8	51.3104
57.9	64.5436	57.9	51.3831
58	64.6159	58	51.4558
58.1	64.698	58.1	51.5284
58.2	64.7676	58.2	51.601
58.3	64.8429	58.3	51.6735
58.4	64.9382	58.4	51.746
58.5	65.0212	58.5	51.8184
58.6	65.0972	58.6	51.8908
58.7	65.1661	58.7	51.9631
58.8	65.2367	58.8	52.0354
58.9	65.3044	58.9	52.1077
59	65.3877	59	52.1799
59.1	65.3877	59.1	52.252
59.2	65.3877	59.2	52.3241
59.3	65.3044	59.3	52.3961
59.4	65.3044	59.4	52.4681
59.5	65.3877	59.5	52.5401
59.6	65.3877	59.6	52.612
59.7	65.4778	59.7	52.6838
59.8	65.4778	59.8	52.7556
59.9	65.5514	59.9	52.8274
60	65.5514	60	52.8991
60.1	65.5514	60.1	52.8991
60.2	65.627	60.2	52.8869
60.3	66.2837	60.3	52.8747
60.4	66.2837	60.4	52.8625
60.5	66.2837	60.5	52.8503
60.6	66.2837	60.6	52.8382
60.7	66.2837	60.7	52.826
60.8	66.2837	60.8	52.8138
60.9	66.2837	60.9	52.8016
61	66.2837	61	52.7895
61.1	66.2837	61.1	52.7773
61.2	66.2837	61.2	52.7652
61.3	66.2837	61.3	52.753
61.4	66.2837	61.4	52.7409
61.5	66.2837	61.5	52.7287
61.6	66.2837	61.6	52.7166
61.7	66.4181	61.7	52.7044
61.8	66.4182	61.8	52.6923
61.9	66.4181	61.9	52.6801
62	66.2837	62	52.668
62.1	66.0965	62.1	52.6559
62.2	65.9771	62.2	52.6437
62.3	65.9536	62.3	52.6316
62.4	65.8973	62.4	52.6195
62.5	65.8917	62.5	52.6074
62.6	65.8495	62.6	52.5952
62.7	65.8324	62.7	52.5831
62.8	65.8607	62.8	52.571
62.9	65.8512	62.9	52.5589
63	65.8407	63	52.5468
63.1	65.7514	63.1	52.5347
63.2	65.758	63.2	52.5226
63.3	65.6571	63.3	52.5105
63.4	65.5804	63.4	52.4984
63.5	65.5075	63.5	52.4863
63.6	65.5004	63.6	52.4742
63.7	65.5423	63.7	52.4621
63.8	65.5018	63.8	52.45
63.9	65.4899	63.9	52.4379
64	65.4973	64	52.4259
64.1	65.4636	64.1	52.4138
64.2	65.4555	64.2	52.4017
64.3	65.4478	64.3	52.3896
64.4	65.4067	64.4	52.3776
64.5	65.3965	64.5	52.3655
64.6	65.3707	64.6	52.3534
64.7	65.3363	64.7	52.3414
64.8	65.3038	64.8	52.3293
64.9	65.2931	64.9	52.3173
65	65.2603	65	52.3052
65.1	65.2499	65.1	52.2932
65.2	65.2387	65.2	52.2811
65.3	65.2132	65.3	52.2691
65.4	65.2144	65.4	52.257
65.5	65.2066	65.5	52.245
65.6	65.1888	65.6	52.2329
65.7	65.1804	65.7	52.2209
65.8	65.1533	65.8	52.2089
65.9	65.1386	65.9	52.1969
66	65.1193	66	52.1848
66.1	65.1131	66.1	52.1728
66.2	65.1029	66.2	52.1608
66.3	65.0805	66.3	52.1488
66.4	65.0784	66.4	52.1368
66.5	65.0517	66.5	52.1248
66.6	65.0366	66.6	52.1127
66.7	65.0187	66.7	52.1007
66.8	65.0093	66.8	52.0887
66.9	64.9996	66.9	52.0767
67	64.9742	67	52.0647
67.1	64.9702	67.1	52.0527
67.2	64.9521	67.2	52.0408
67.3	64.9418	67.3	52.0288
67.4	64.9224	67.4	52.0168
67.5	64.909	67.5	52.0048
67.6	64.8877	67.6	51.9928
67.7	64.8877	67.7	51.9808
67.8	64.8935	67.8	51.9689
67.9	64.89	67.9	51.9569
68	64.8693	68	51.9449
68.1	64.865	68.1	51.933
68.2	64.8526	68.2	51.921
68.3	64.8408	68.3	51.909
68.4	64.8286	68.4	51.8971
68.5	64.8066	68.5	51.8851
68.6	64.7898	68.6	51.8732
68.7	64.7662	68.7	51.8612
68.8	64.7485	68.8	51.8493
68.9	64.7591	68.9	51.8373
69	64.7492	69	51.8254
69.1	64.7369	69.1	51.8134
69.2	64.7182	69.2	51.8015
69.3	64.6864	69.3	51.7896
69.4	64.6694	69.4	51.7776
69.5	64.6553	69.5	51.7657
69.6	64.6352	69.6	51.7538
69.7	64.6466	69.7	51.7419
69.8	64.6562	69.8	51.7299
69.9	64.6364	69.9	51.718
70	64.6293	70	51.7061
70.1	64.561	70.1	51.6942
70.2	64.6149	70.2	51.6823
70.3	64.6081	70.3	51.6704
70.4	64.5993	70.4	51.6585
70.5	64.2329	70.5	51.6466
70.6	64.0293	70.6	51.6347
70.7	63.4377	70.7	51.6228
70.8	63.9111	70.8	51.6109
70.9	65.7712	70.9	51.599
71	66.483	71	51.5871
71.1	64.5169	71.1	51.5752
71.2	64.1911	71.2	51.5633
71.3	64.3055	71.3	51.5515
71.4	64.3331	71.4	51.5396
71.5	64.3853	71.5	51.5277
71.6	64.3252	71.6	51.5158
71.7	64.3206	71.7	51.504
71.8	64.3228	71.8	51.4921
71.9	64.281	71.9	51.4803
72	64.3724	72	51.4684
72.1	64.4008	72.1	51.4565
72.2	64.2786	72.2	51.4447
72.3	64.1851	72.3	51.4328
72.4	64.1582	72.4	51.421
72.5	64.1151	72.5	51.4091
72.6	64.12	72.6	51.3973
72.7	64.0914	72.7	51.3855
72.8	64.086	72.8	51.3736
72.9	64.0412	72.9	51.3618
73	64.073	73	51.3499
73.1	64.101	73.1	51.3381
73.2	64.0272	73.2	51.3263
73.3	64.084	73.3	51.3145
73.4	63.9615	73.4	51.3026
73.5	64.0449	73.5	51.2908
73.6	64.2385	73.6	51.279
73.7	64.3171	73.7	51.2672
73.8	64.3785	73.8	51.2554
73.9	64.0739	73.9	51.2436
74	63.9811	74	51.2318
74.1	63.7727	74.1	51.22
74.2	64.4659	74.2	51.2082
74.3	63.8502	74.3	51.1964
74.4	62.55	74.4	51.1846
74.5	63.9022	74.5	51.1728
74.6	64.1786	74.6	51.161
74.7	64.0523	74.7	51.1492
74.8	63.962	74.8	51.1374
74.9	63.8706	74.9	51.1256
75	63.8232	75	51.1139
75.1	63.7651	75.1	51.1021
75.2	63.7413	75.2	51.0903
75.3	63.7748	75.3	51.0786
75.4	63.7293	75.4	51.0668
75.5	63.6943	75.5	51.055
75.6	63.6508	75.6	51.0433
75.7	63.5998	75.7	51.0315
75.8	63.5542	75.8	51.0197
75.9	63.5309	75.9	51.008
76	63.5295	76	50.9962
76.1	63.5137	76.1	50.9845
76.2	63.4983	76.2	50.9727
76.3	63.4871	76.3	50.961
76.4	63.4694	76.4	50.9493
76.5	63.4078	76.5	50.9375
76.6	63.3959	76.6	50.9258
76.7	63.3646	76.7	50.9141
76.8	63.2993	76.8	50.9023
76.9	63.2988	76.9	50.8906
77	63.2977	77	50.8789
77.1	63.3062	77.1	50.8672
77.2	63.2932	77.2	50.8554
77.3	63.2552	77.3	50.8437
77.4	63.2803	77.4	50.832
77.5	63.2767	77.5	50.8203
77.6	63.2764	77.6	50.8086
77.7	63.2769	77.7	50.7969
77.8	63.2518	77.8	50.7852
77.9	63.2276	77.9	50.7735
78	63.2253	78	50.7618
78.1	63.1841	78.1	50.7501
78.2	63.1667	78.2	50.7384
78.3	63.1555	78.3	50.7267
78.4	63.1383	78.4	50.715
78.5	63.1158	78.5	50.7033
78.6	63.1007	78.6	50.6917
78.7	63.0786	78.7	50.68
78.8	63.0636	78.8	50.6683
78.9	63.0402	78.9	50.6566
79	63.0255	79	50.645
79.1	63.016	79.1	50.6333
79.2	63.0036	79.2	50.6216
79.3	62.9898	79.3	50.61
79.4	62.9747	79.4	50.5983
79.5	62.9612	79.5	50.5867
79.6	62.9493	79.6	50.575
79.7	62.9308	79.7	50.5634
79.8	62.9119	79.8	50.5517
79.9	62.8943	79.9	50.5401
80	62.8801	80	50.5284
80.1	62.8554	80.1	50.5168
80.2	62.8333	80.2	50.5051
80.3	62.8182	80.3	50.4935
80.4	62.8002	80.4	50.4819
80.5	62.783	80.5	50.4702
80.6	62.7688	80.6	50.4586
80.7	62.7554	80.7	50.447
80.8	62.7344	80.8	50.4354
80.9	62.7151	80.9	50.4237
81	62.6968	81	50.4121
81.1	62.6731	81.1	50.4005
81.2	62.6629	81.2	50.3889
81.3	62.6487	81.3	50.3773
81.4	62.6318	81.4	50.3657
81.5	62.6188	81.5	50.3541
81.6	62.6036	81.6	50.3425
81.7	62.5865	81.7	50.3309
81.8	62.5724	81.8	50.3193
81.9	62.5564	81.9	50.3077
82	62.5399	82	50.2961
82.1	62.5233	82.1	50.2845
82.2	62.511	82.2	50.2729
82.3	62.4932	82.3	50.2614
82.4	62.4778	82.4	50.2498
82.5	62.464	82.5	50.2382
82.6	62.4522	82.6	50.2266
82.7	62.4411	82.7	50.2151
82.8	62.431	82.8	50.2035
82.9	62.4126	82.9	50.1919
83	62.3998	83	50.1804
83.1	62.3837	83.1	50.1688
83.2	62.3643	83.2	50.1573
83.3	62.3503	83.3	50.1457
83.4	62.3342	83.4	50.1341
83.5	62.3205	83.5	50.1226
83.6	62.3014	83.6	50.111
83.7	62.2904	83.7	50.0995
83.8	62.275	83.8	50.088
83.9	62.2595	83.9	50.0764
84	62.2451	84	50.0649
84.1	62.2302	84.1	50.0534
84.2	62.214	84.2	50.0418
84.3	62.1936	84.3	50.0303
84.4	62.1741	84.4	50.0188
84.5	62.1594	84.5	50.0072
84.6	62.14	84.6	49.9957
84.7	62.1243	84.7	49.9842
84.8	62.1018	84.8	49.9727
84.9	62.0827	84.9	49.9612
85	62.0671	85	49.9497
85.1	62.0444	85.1	49.9382
85.2	62.0242	85.2	49.9267
85.3	62.0107	85.3	49.9152
85.4	61.9941	85.4	49.9037
85.5	61.976	85.5	49.8922
85.6	61.9515	85.6	49.8807
85.7	61.9286	85.7	49.8692
85.8	61.9159	85.8	49.8577
85.9	61.9034	85.9	49.8462
86	61.8876	86	49.8347
86.1	61.8724	86.1	49.8232
86.2	61.8559	86.2	49.8118
86.3	61.8444	86.3	49.8003
86.4	61.8302	86.4	49.7888
86.5	61.8179	86.5	49.7773
86.6	61.8038	86.6	49.7659
86.7	61.789	86.7	49.7544
86.8	61.7744	86.8	49.7429
86.9	61.7538	86.9	49.7315
87	61.7386	87	49.72
87.1	61.724	87.1	49.7086
87.2	61.7069	87.2	49.6971
87.3	61.6847	87.3	49.6857
87.4	61.669	87.4	49.6742
87.5	61.6545	87.5	49.6628
87.6	61.6347	87.6	49.6513
87.7	61.6127	87.7	49.6399
87.8	61.6003	87.8	49.6285
87.9	61.5751	87.9	49.617
88	61.5656	88	49.6056
88.1	61.5548	88.1	49.5942
88.2	61.5321	88.2	49.5828
88.3	61.5222	88.3	49.5713
88.4	61.5086	88.4	49.5599
88.5	61.4938	88.5	49.5485
88.6	61.4865	88.6	49.5371
88.7	61.4738	88.7	49.5257
88.8	61.4509	88.8	49.5143
88.9	61.4293	88.9	49.5029
89	61.4221	89	49.4914
89.1	61.406	89.1	49.48
89.2	61.3914	89.2	49.4686
89.3	61.372	89.3	49.4573
89.4	61.3551	89.4	49.4459
89.5	61.3429	89.5	49.4345
89.6	61.3305	89.6	49.4231
89.7	61.3162	89.7	49.4117
89.8	61.295	89.8	49.4003
89.9	61.277	89.9	49.3889
90	61.2516	90	49.3776
90.1	61.231	90.1	49.3662
90.2	61.2101	90.2	49.3548
90.3	61.1913	90.3	49.3434
90.4	61.1861	90.4	49.3321
90.5	61.1927	90.5	49.3207
90.6	61.204	90.6	49.3093
90.7	61.2039	90.7	49.298
90.8	61.1924	90.8	49.2866
90.9	61.1849	90.9	49.2753
91	61.1597	91	49.2639
91.1	61.1355	91.1	49.2526
91.2	61.1122	91.2	49.2412
91.3	61.0886	91.3	49.2299
91.4	61.0705	91.4	49.2185
91.5	61.0564	91.5	49.2072
91.6	61.0478	91.6	49.1959
91.7	61.0314	91.7	49.1845
91.8	61.0261	91.8	49.1732
91.9	61.0098	91.9	49.1619
92	60.991	92	49.1505
92.1	60.9698	92.1	49.1392
92.2	60.9432	92.2	49.1279
92.3	60.9134	92.3	49.1166
92.4	60.8871	92.4	49.1053
92.5	60.856	92.5	49.094
92.6	60.8201	92.6	49.0826
92.7	60.7961	92.7	49.0713
92.8	60.7771	92.8	49.06
92.9	60.7666	92.9	49.0487
93	60.7678	93	49.0374
93.1	60.7736	93.1	49.0261
93.2	60.7643	93.2	49.0148
93.3	60.7721	93.3	49.0035
93.4	60.7712	93.4	48.9923
93.5	60.7674	93.5	48.981
93.6	60.7574	93.6	48.9697
93.7	60.7348	93.7	48.9584
93.8	60.7228	93.8	48.9471
93.9	60.7047	93.9	48.9359
94	60.694	94	48.9246
94.1	60.6769	94.1	48.9133
94.2	60.6617	94.2	48.902
94.3	60.6505	94.3	48.8908
94.4	60.6316	94.4	48.8795
94.5	60.6109	94.5	48.8683
94.6	60.5845	94.6	48.857
94.7	60.5621	94.7	48.8457
94.8	60.5372	94.8	48.8345
94.9	60.5306	94.9	48.8232
95	60.513	95	48.812
95.1	60.488	95.1	48.8007
95.2	60.4647	95.2	48.7895
95.3	60.443	95.3	48.7783
95.4	60.4392	95.4	48.767
95.5	60.4359	95.5	48.7558
95.6	60.4141	95.6	48.7446
95.7	60.3897	95.7	48.7333
95.8	60.3878	95.8	48.7221
95.9	60.383	95.9	48.7109
96	60.3731	96	48.6997
96.1	60.3569	96.1	48.6884
96.2	60.3335	96.2	48.6772
96.3	60.3131	96.3	48.666
96.4	60.3013	96.4	48.6548
96.5	60.2915	96.5	48.6436
96.6	60.2788	96.6	48.6324
96.7	60.2591	96.7	48.6212
96.8	60.2437	96.8	48.61
96.9	60.232	96.9	48.5988
97	60.2271	97	48.5876
97.1	60.2076	97.1	48.5764
97.2	60.1893	97.2	48.5652
97.3	60.1699	97.3	48.554
97.4	60.1522	97.4	48.5428
97.5	60.1432	97.5	48.5316
97.6	60.1335	97.6	48.5205
97.7	60.1267	97.7	48.5093
97.8	60.1132	97.8	48.4981
97.9	60.0944	97.9	48.4869
98	60.0816	98	48.4758
98.1	60.0679	98.1	48.4646
98.2	60.0479	98.2	48.4534
98.3	60.0259	98.3	48.4423
98.4	60.0098	98.4	48.4311
98.5	59.9889	98.5	48.42
98.6	59.9778	98.6	48.4088
98.7	59.9622	98.7	48.3976
98.8	59.9453	98.8	48.3865
98.9	59.9279	98.9	48.3753
99	59.9079	99	48.3642
99.1	59.8814	99.1	48.3531
99.2	59.8667	99.2	48.3419
99.3	59.8445	99.3	48.3308
99.4	59.8222	99.4	48.3197
99.5	59.802	99.5	48.3085
99.6	59.784	99.6	48.2974
99.7	59.7703	99.7	48.2863
99.8	59.7637	99.8	48.2751
99.9	59.7442	99.9	48.264
100	59.7284	100	48.2529
100.1	59.7178	100.1	48.2418
100.2	59.7032	100.2	48.2307
100.3	59.6884	100.3	48.2196
100.4	59.6749	100.4	48.2085
100.5	59.6606	100.5	48.1973
100.6	59.6468	100.6	48.1862
100.7	59.6307	100.7	48.1751
100.8	59.6158	100.8	48.164
100.9	59.6051	100.9	48.1529
101	59.5919	101	48.1419
101.1	59.575	101.1	48.1308
101.2	59.558	101.2	48.1197
101.3	59.5369	101.3	48.1086
101.4	59.5228	101.4	48.0975
101.5	59.5055	101.5	48.0864
101.6	59.4889	101.6	48.0754
101.7	59.4762	101.7	48.0643
101.8	59.4608	101.8	48.0532
101.9	59.4464	101.9	48.0421
102	59.4299	102	48.0311
102.1	59.4167	102.1	48.02
102.2	59.4016	102.2	48.0089
102.3	59.3858	102.3	47.9979
102.4	59.3687	102.4	47.9868
102.5	59.3558	102.5	47.9758
102.6	59.3413	102.6	47.9647
102.7	59.3213	102.7	47.9537
102.8	59.3039	102.8	47.9426
102.9	59.2848	102.9	47.9316
103	59.2706	103	47.9205
103.1	59.2558	103.1	47.9095
103.2	59.2407	103.2	47.8985
103.3	59.2254	103.3	47.8874
103.4	59.2165	103.4	47.8764
103.5	59.2064	103.5	47.8654
103.6	59.1924	103.6	47.8543
103.7	59.1758	103.7	47.8433
103.8	59.157	103.8	47.8323
103.9	59.1463	103.9	47.8213
104	59.1375	104	47.8102
104.1	59.1247	104.1	47.7992
104.2	59.1099	104.2	47.7882
104.3	59.1	104.3	47.7772
104.4	59.0886	104.4	47.7662
104.5	59.0815	104.5	47.7552
104.6	59.0732	104.6	47.7442
104.7	59.059	104.7	47.7332
104.8	59.0454	104.8	47.7222
104.9	59.0324	104.9	47.7112
105	59.0167	105	47.7002
105.1	59.0012	105.1	47.6892
105.2	58.9903	105.2	47.6782
105.3	58.9735	105.3	47.6673
105.4	58.9625	105.4	47.6563
105.5	58.9438	105.5	47.6453
105.6	58.9296	105.6	47.6343
105.7	58.9139	105.7	47.6233
105.8	58.8958	105.8	47.6124
105.9	58.877	105.9	47.6014
106	58.86	106	47.5904
106.1	58.8475	106.1	47.5795
106.2	58.831	106.2	47.5685
106.3	58.8149	106.3	47.5576
106.4	58.7982	106.4	47.5466
106.5	58.7802	106.5	47.5356
106.6	58.7675	106.6	47.5247
106.7	58.7541	106.7	47.5138
106.8	58.7422	106.8	47.5028
106.9	58.7283	106.9	47.4919
107	58.7115	107	47.4809
107.1	58.6998	107.1	47.47
107.2	58.6887	107.2	47.459
107.3	58.6759	107.3	47.4481
107.4	58.6613	107.4	47.4372
107.5	58.6436	107.5	47.4263
107.6	58.6317	107.6	47.4153
107.7	58.6193	107.7	47.4044
107.8	58.6004	107.8	47.3935
107.9	58.5898	107.9	47.3826
108	58.5766	108	47.3716
108.1	58.5588	108.1	47.3607
108.2	58.5459	108.2	47.3498
108.3	58.5364	108.3	47.3389
108.4	58.5192	108.4	47.328
108.5	58.5045	108.5	47.3171
108.6	58.4926	108.6	47.3062
108.7	58.48	108.7	47.2953
108.8	58.469	108.8	47.2844
108.9	58.4533	108.9	47.2735
109	58.4385	109	47.2626
109.1	58.4251	109.1	47.2517
109.2	58.4107	109.2	47.2409
109.3	58.3987	109.3	47.23
109.4	58.3848	109.4	47.2191
109.5	58.3673	109.5	47.2082
109.6	58.3521	109.6	47.1973
109.7	58.3339	109.7	47.1865
109.8	58.3174	109.8	47.1756
109.9	58.3011	109.9	47.1647
110	58.2881	110	47.1539
110.1	58.2758	110.1	47.143
110.2	58.2606	110.2	47.1321
110.3	58.2471	110.3	47.1213
110.4	58.2261	110.4	47.1104
110.5	58.2116	110.5	47.0996
110.6	58.1959	110.6	47.0887
110.7	58.1763	110.7	47.0779
110.8	58.1543	110.8	47.067
110.9	58.1395	110.9	47.0562
111	58.1237	111	47.0453
111.1	58.1034	111.1	47.0345
111.2	58.0867	111.2	47.0237
111.3	58.0677	111.3	47.0128
111.4	58.06	111.4	47.002
111.5	58.0477	111.5	46.9912
111.6	58.0363	111.6	46.9804
111.7	58.0176	111.7	46.9695
111.8	58.0053	111.8	46.9587
111.9	57.9921	111.9	46.9479
112	57.9746	112	46.9371
112.1	57.9605	112.1	46.9263
112.2	57.9469	112.2	46.9155
112.3	57.9318	112.3	46.9046
112.4	57.9143	112.4	46.8938
112.5	57.9012	112.5	46.883
112.6	57.8852	112.6	46.8722
112.7	57.8689	112.7	46.8614
112.8	57.8548	112.8	46.8506
112.9	57.842	112.9	46.8399
113	57.8284	113	46.8291
113.1	57.8109	113.1	46.8183
113.2	57.7936	113.2	46.8075
113.3	57.7775	113.3	46.7967
113.4	57.7644	113.4	46.7859
113.5	57.7557	113.5	46.7751
113.6	57.7432	113.6	46.7644
113.7	57.7307	113.7	46.7536
113.8	57.7108	113.8	46.7428
113.9	57.6942	113.9	46.7321
114	57.6758	114	46.7213
114.1	57.6626	114.1	46.7105
114.2	57.6498	114.2	46.6998
114.3	57.6255	114.3	46.689
114.4	57.6164	114.4	46.6783
114.5	57.6005	114.5	46.6675
114.6	57.5857	114.6	46.6567
114.7	57.5648	114.7	46.646
114.8	57.5535	114.8	46.6353
114.9	57.5386	114.9	46.6245
115	57.5135	115	46.6138
115.1	57.4996	115.1	46.603
115.2	57.4791	115.2	46.5923
115.3	57.4685	115.3	46.5816
115.4	57.4608	115.4	46.5708
115.5	57.4493	115.5	46.5601
115.6	57.4135	115.6	46.5494
115.7	57.4124	115.7	46.5387
115.8	57.4097	115.8	46.5279
115.9	57.3719	115.9	46.5172
116	57.3485	116	46.5065
116.1	57.3055	116.1	46.4958
116.2	57.3055	116.2	46.4851
116.3	57.3055	116.3	46.4744
116.4	57.3286	116.4	46.4637
116.5	57.3485	116.5	46.4529
116.6	57.353	116.6	46.4423
116.7	57.3719	116.7	46.4316
116.8	57.4097	116.8	46.4209
116.9	57.4124	116.9	46.4102
117	57.4135	117	46.4102
117.1	57.4135	117.1	46.5728
117.2	57.8113	117.2	46.7353
117.3	57.8209	117.3	46.8976
117.4	59.6395	117.4	47.0597
117.5	59.6396	117.5	47.2216
117.6	60.0085	117.6	47.3833
117.7	60.0085	117.7	47.5449
117.8	60.0655	117.8	47.7063
117.9	60.0832	117.9	47.8675
118	60.0832	118	48.0285
118.1	60.1136	118.1	48.1893
118.2	60.164	118.2	48.35
118.3	60.1975	118.3	48.5105
118.4	60.1976	118.4	48.6708
118.5	60.3167	118.5	48.831
118.6	60.4472	118.6	48.9909
118.7	60.4472	118.7	49.1507
118.8	60.4721	118.8	49.3103
118.9	60.4721	118.9	49.4697
119	60.5518	119	49.6289
119.1	60.5561	119.1	49.7879
119.2	60.7319	119.2	49.9468
119.3	60.9331	119.3	50.1055
119.4	61.0453	119.4	50.2641
119.5	61.2285	119.5	50.4224
119.6	61.372	119.6	50.5806
119.7	61.5699	119.7	50.7386
119.8	61.7051	119.8	50.8964
119.9	61.8483	119.9	51.054
120	61.9631	120	51.2115
120.1	62.2093	120.1	51.3688
120.2	62.4077	120.2	51.5259
120.3	62.5732	120.3	51.6828
120.4	62.7139	120.4	51.8396
120.5	62.9481	120.5	51.9962
120.6	63.0851	120.6	52.1526
120.7	63.2481	120.7	52.3088
120.8	63.4257	120.8	52.4649
120.9	63.5882	120.9	52.6208
121	63.7507	121	52.7765
121.1	63.9503	121.1	52.932
121.2	64.124	121.2	53.0874
121.3	64.3026	121.3	53.2426
121.4	64.4878	121.4	53.3976
121.5	64.6826	121.5	53.5525
121.6	64.86	121.6	53.7071
121.7	65.036	121.7	53.8616
121.8	65.1856	121.8	54.016
121.9	65.3515	121.9	54.1702
122	65.5291	122	54.3241
122.1	65.7096	122.1	54.4779
122.2	65.8678	122.2	54.6316
122.3	66.0389	122.3	54.7851
122.4	66.2193	122.4	54.9384
122.5	66.3994	122.5	55.0915
122.6	66.571	122.6	55.2444
122.7	66.7422	122.7	55.3972
122.8	66.9228	122.8	55.5498
122.9	67.0963	122.9	55.7023
123	67.2781	123	55.8546
123.1	67.4457	123.1	56.0066
123.2	67.612	123.2	56.1586
123.3	67.7714	123.3	56.3103
123.4	67.9447	123.4	56.462
123.5	68.0976	123.5	56.6134
123.6	68.2678	123.6	56.7646
123.7	68.428	123.7	56.9157
123.8	68.5793	123.8	57.0666
123.9	68.7408	123.9	57.2174
124	68.8883	124	57.368
124.1	69.0511	124.1	57.5184
124.2	69.2134	124.2	57.6686
124.3	69.3737	124.3	57.8187
124.4	69.5355	124.4	57.9686
124.5	69.6948	124.5	58.1184
124.6	69.8562	124.6	58.2679
124.7	70.0197	124.7	58.4173
124.8	70.1784	124.8	58.5666
124.9	70.3429	124.9	58.7156
125	70.4956	125	58.8646
125.1	70.6452	125.1	59.0133
125.2	70.8063	125.2	59.1619
125.3	70.9832	125.3	59.3103
125.4	71.155	125.4	59.4585
125.5	71.3142	125.5	59.6066
125.6	71.4777	125.6	59.7545
125.7	71.6423	125.7	59.9022
125.8	71.8032	125.8	60.0498
125.9	71.9648	125.9	60.1973
126	72.1199	126	60.3445
126.1	72.2722	126.1	60.4916
126.2	72.4314	126.2	60.6385
126.3	72.593	126.3	60.7853
126.4	72.7541	126.4	60.9319
126.5	72.9176	126.5	61.0783
126.6	73.0728	126.6	61.2246
126.7	73.2136	126.7	61.3707
126.8	73.361	126.8	61.5166
126.9	73.5172	126.9	61.6624
127	73.6675	127	61.808
127.1	73.812	127.1	61.9535
127.2	73.9613	127.2	62.0988
127.3	74.1159	127.3	62.2439
127.4	74.2665	127.4	62.3889
127.5	74.421	127.5	62.5337
127.6	74.575	127.6	62.6783
127.7	74.7239	127.7	62.8228
127.8	74.8677	127.8	62.9671
127.9	75.021	127.9	63.1113
128	75.1671	128	63.2553
128.1	75.3164	128.1	63.3991
128.2	75.4724	128.2	63.5428
128.3	75.6255	128.3	63.6863
128.4	75.769	128.4	63.8297
128.5	75.9162	128.5	63.9729
128.6	76.0711	128.6	64.1159
128.7	76.2273	128.7	64.2587
128.8	76.3773	128.8	64.4015
128.9	76.5239	128.9	64.544
129	76.6702	129	64.6864
129.1	76.8266	129.1	64.8286
129.2	76.9788	129.2	64.9707
129.3	77.126	129.3	65.1127
129.4	77.2695	129.4	65.2544
129.5	77.4166	129.5	65.396
129.6	77.5657	129.6	65.5375
129.7	77.716	129.7	65.6788
129.8	77.8649	129.8	65.8199
129.9	78.0115	129.9	65.9609
130	78.1598	130	66.1017
130.1	78.3045	130.1	66.2423
130.2	78.4501	130.2	66.3828
130.3	78.6004	130.3	66.5232
130.4	78.7408	130.4	66.6634
130.5	78.8737	130.5	66.8034
130.6	79.0139	130.6	66.9433
130.7	79.1534	130.7	67.083
130.8	79.2925	130.8	67.2225
130.9	79.4321	130.9	67.362
131	79.5769	131	67.5012
131.1	79.7194	131.1	67.6403
131.2	79.8596	131.2	67.7792
131.3	80.0016	131.3	67.918
131.4	80.1438	131.4	68.0567
131.5	80.2864	131.5	68.1951
131.6	80.4318	131.6	68.3334
131.7	80.5678	131.7	68.4716
131.8	80.7041	131.8	68.6096
131.9	80.8408	131.9	68.7475
132	80.9728	132	68.8852
132.1	81.1155	132.1	69.0227
132.2	81.2629	132.2	69.1601
132.3	81.4018	132.3	69.2974
132.4	81.5443	132.4	69.4345
132.5	81.6838	132.5	69.5714
132.6	81.8338	132.6	69.7082
132.7	81.9818	132.7	69.8448
132.8	82.1148	132.8	69.9813
132.9	82.2466	132.9	70.1176
133	82.3905	133	70.2538
133.1	82.5307	133.1	70.3898
133.2	82.6677	133.2	70.5257
133.3	82.8014	133.3	70.6614
133.4	82.945	133.4	70.7969
133.5	83.0912	133.5	70.9324
133.6	83.2312	133.6	71.0676
133.7	83.3775	133.7	71.2027
133.8	83.5187	133.8	71.3377
133.9	83.6518	133.9	71.4725
134	83.7867	134	71.6072
134.1	83.923	134.1	71.7416
134.2	84.0603	134.2	71.876
134.3	84.1889	134.3	72.0102
134.4	84.319	134.4	72.1443
134.5	84.4454	134.5	72.2782
134.6	84.5787	134.6	72.4119
134.7	84.7107	134.7	72.5456
134.8	84.8455	134.8	72.679
134.9	84.9858	134.9	72.8123
135	85.1189	135	72.9455
135.1	85.2527	135.1	73.0785
135.2	85.3816	135.2	73.2114
135.3	85.5065	135.3	73.3441
135.4	85.6336	135.4	73.4767
135.5	85.7624	135.5	73.6091
135.6	85.8894	135.6	73.7413
135.7	86.0196	135.7	73.8735
135.8	86.1444	135.8	74.0055
135.9	86.2694	135.9	74.1373
136	86.4007	136	74.269
136.1	86.5318	136.1	74.4005
136.2	86.6674	136.2	74.5319
136.3	86.7914	136.3	74.6631
136.4	86.9171	136.4	74.7942
136.5	87.0549	136.5	74.9252
136.6	87.1796	136.6	75.056
136.7	87.309	136.7	75.1866
136.8	87.4402	136.8	75.3171
136.9	87.5693	136.9	75.4475
137	87.697	137	75.5777
137.1	87.8286	137.1	75.7078
137.2	87.9601	137.2	75.8377
137.3	88.0868	137.3	75.9675
137.4	88.2121	137.4	76.0972
137.5	88.343	137.5	76.2267
137.6	88.4772	137.6	76.356
137.7	88.6069	137.7	76.4852
137.8	88.7349	137.8	76.6142
137.9	88.8598	137.9	76.7432
138	88.9863	138	76.872
138.1	89.1119	138.1	77.0005
138.2	89.2338	138.2	77.129
138.3	89.3552	138.3	77.2574
138.4	89.4789	138.4	77.3856
138.5	89.6036	138.5	77.5137
138.6	89.7365	138.6	77.6415
138.7	89.8605	138.7	77.7693
138.8	89.9839	138.8	77.8969
138.9	90.107	138.9	78.0244
139	90.2255	139	78.1518
139.1	90.3459	139.1	78.2789
139.2	90.4647	139.2	78.406
139.3	90.5833	139.3	78.5329
139.4	90.7137	139.4	78.6597
139.5	90.8354	139.5	78.7864
139.6	90.9451	139.6	78.9128
139.7	91.0614	139.7	79.0392
139.8	91.1863	139.8	79.1654
[truncated: 10,082 more rows]

## Sheet: mMB6-8-B6R
-60	0.0494	0
-59.9	0.0465998	0
-59.8	0.0454	0
-59.7	0.0387997	0
-59.6	0.0377	0
-59.5	0.0392	0
-59.4	0.0371995	0
-59.3	0.0339	0
-59.2	0.0335	0
-59.1	0.0328	0
-59	0.035	0
-58.9	0.0245996	0
-58.8	0.017	0
-58.7	0.0171997	0
-58.6	0.0163	0
-58.5	0.0111	0
-58.4	0.0177999	0
-58.3	0.0193	0
-58.2	0.0167999	0
-58.1	0.0162	0
-58	0.0177	0
-57.9	0.0219994	0
-57.8	0.0183	0
-57.7	0.0204001	0
-57.6	0.0227	0
-57.5	0.0241	0
-57.4	0.0256998	0
-57.3	0.024	0
-57.2	0.0223	0
-57.1	0.0218	0
-57	0.0151	0
-56.9	0.0147996	0
-56.8	0.0128	0
-56.7	0.0112995	0
-56.6	0.0064	0
-56.5	0.0135	0
-56.4	0.0162007	0
-56.3	0.0189	0
-56.2	0.0148002	0
-56.1	0.0146	0
-56	0.0117	0
-55.9	0.0119997	0
-55.8	0.00660001	0
-55.7	0.00239911	0
-55.6	0.0002	0
-55.5	0.0022	0
-55.4	0.00129951	0
-55.3	-0.0062	0
-55.2	-0.00670082	0
-55.1	-0.0144	0
-55	-0.0148	0
-54.9	-0.0183012	0
-54.8	-0.0263	0
-54.7	-0.0311006	0
-54.6	-0.0385	0
-54.5	-0.0426	0
-54.4	-0.0405001	0
-54.3	-0.0393	0
-54.2	-0.0339997	0
-54.1	-0.0308	0
-54	-0.0305	0
-53.9	-0.0238998	0
-53.8	-0.0233	0
-53.7	-0.0213008	0
-53.6	-0.0299	0
-53.5	-0.0305	0
-53.4	-0.0309001	0
-53.3	-0.0321	0
-53.2	-0.0395004	0
-53.1	-0.0462	0
-53	-0.0485	0
-52.9	-0.0460999	0
-52.8	-0.0471	0
-52.7	-0.0501007	0
-52.6	-0.0522	0
-52.5	-0.0536	0
-52.4	-0.0565005	0
-52.3	-0.0557	0
-52.2	-0.0592001	0
-52.1	-0.0535	0
-52	-0.0501	0
-51.9	-0.0369989	0
-51.8	-0.0253	0
-51.7	-0.0263	0
-51.6	-0.026	0
-51.5	-0.0285	0
-51.4	-0.0261007	0
-51.3	-0.0285	0
-51.2	-0.0328	0
-51.1	-0.03	0
-51	-0.0287	0
-50.9	-0.0263995	0
-50.8	-0.0209	0
-50.7	-0.023	0
-50.6	-0.0197	0
-50.5	-0.0182	0
-50.4	-0.0190998	0
-50.3	-0.0162	0
-50.2	-0.0153002	0
-50.1	-0.0134	0
-50	-0.0131	0
-49.9	-0.00930025	0
-49.8	-0.00990001	0
-49.7	-0.00740075	0
-49.6	-0.0111	0
-49.5	-0.0118	0
-49.4	-0.0139999	0
-49.3	-0.0103	0
-49.2	-0.0120002	0
-49.1	-0.0134	0
-49	-0.0184	0
-48.9	-0.0190999	0
-48.8	-0.0176	0
-48.7	-0.0127001	0
-48.6	-0.00949999	0
-48.5	-0.022	0
-48.4	-0.0110983	0
-48.3	0.000599992	0
-48.2	0.000899372	0
-48.1	-0.0017	0
-48	-0.00359999	0
-47.9	-0.00779971	0
-47.8	-0.0064	0
-47.7	-0.00490039	0
-47.6	-0.0128	0
-47.5	-0.0129	0
-47.4	-0.0114002	0
-47.3	-0.0136	0
-47.2	-0.0181003	0
-47.1	-0.0187	0
-47	-0.02	0
-46.9	-0.0168006	0
-46.8	-0.0133	0
-46.7	-0.011098	0
-46.6	0.00429999	0
-46.5	0.01	0
-46.4	0.0115967	0
-46.3	-0.000500004	0
-46.2	-0.00660013	0
-46.1	-0.00829999	0
-46	-0.011	0
-45.9	-0.00520074	0
-45.8	-0.0108	0
-45.7	-0.0159997	0
-45.6	-0.008	0
-45.5	-0.00950001	0
-45.4	-0.00869988	0
-45.3	-0.00550001	0
-45.2	-0.00130079	0
-45.1	-0.0158	0
-45	-0.0117	0
-44.9	-0.00169955	0
-44.8	0.0072	0
-44.7	0.0125964	0
-44.6	-0.0096	0
-44.5	-0.00450001	0
-44.4	0.0012998	0
-44.3	0.000800002	0
-44.2	-0.0308996	0
-44.1	-0.00220001	0
-44	0.0082	0
-43.9	0.0177999	0
-43.8	0.0151	0
-43.7	0.0109008	0
-43.6	0.0197	0
-43.5	0.0201	0
-43.4	0.0228997	0
-43.3	0.0255	0
-43.2	0.0283998	0
-43.1	0.0267	0
-43	0.0374	0
-42.9	0.0396995	0
-42.8	0.0366	0
-42.7	0.0413991	0
-42.6	0.0302	0
-42.5	0.034	0
-42.4	0.0312011	0
-42.3	0.0423	0
-42.2	0.035699	0
-42.1	0.0237	0
-42	0.0205	0
-41.9	0.0268986	0
-41.8	0.0125	0
-41.7	0.024902	0
-41.6	0.0282	0
-41.5	0.0436	0
-41.4	0.0640001	0
-41.3	0.0786	0
-41.2	0.054602	0
-41.1	0.0698	0
-41	0.1242	0
-40.9	0.148932	0
-40.8	-1.6406	0
-40.7	1.8832	0
-40.6	0.5696	0
-40.5	-0.0902	0
-40.4	0.544944	0
-40.3	2.4174	0
-40.2	-2.91122	0
-40.1	-0.8671	0
-40	-0.0398	0
-39.9	-0.927506	0
-39.8	-0.3637	0
-39.7	-0.0982967	0
-39.6	-0.1071	0
-39.5	-0.0731	0
-39.4	-0.0501983	0
-39.3	0.0017	0
-39.2	0.000407829	0
-39.1	0.0376	0
-39	0.0096	0
-38.9	0.00199762	0
-38.8	-0.0193	0
-38.7	-0.033106	0
-38.6	-0.1268	0
-38.5	-0.1358	0
-38.4	-0.154012	0
-38.3	-0.2244	0
-38.2	-0.208606	0
-38.1	-0.2424	0
-38	-0.2722	0
-37.9	-0.0476944	0
-37.8	0.0332	0
-37.7	0.308931	0
-37.6	0.5255	0
-37.5	0.7482	0
-37.4	0.590731	0
-37.3	0.7298	0
-37.2	0.734008	0
-37.1	0.6316	0
-37	0.5129	0
-36.9	0.325797	0
-36.8	0.0796	0
-36.7	-0.0233986	0
-36.6	-0.0671	0
-36.5	-0.0602	0
-36.4	-0.0543019	0
-36.3	-0.0356	0
-36.2	-0.0436988	0
-36.1	-0.0183	0
-36	-0.0297	0
-35.9	0.00259726	0
-35.8	0.0177	0
-35.7	0.0221973	0
-35.6	0.0217	0
-35.5	0.0205	0
-35.4	0.0264993	0
-35.3	0.0257	0
-35.2	-0.00560077	0
-35.1	0.00300001	0
-35	0.000400024	0
-34.9	-0.0137007	0
-34.8	0.0108	0
-34.7	-0.00559896	0
-34.6	0.00439998	0
-34.5	0.00220001	0
-34.4	-0.0163995	0
-34.3	-0.0165	0
-34.2	-0.0101017	0
-34.1	-0.00539998	0
-34	-0.00959999	0
-33.9	0.00809853	0
-33.8	-0.00460001	0
-33.7	-0.00600173	0
-33.6	-0.0107	0
-33.5	-0.0125	0
-33.4	-0.00930093	0
-33.3	-0.00819997	0
-33.2	-0.00580001	0
-33.1	-0.00170001	0
-33	-0.00449998	0
-32.9	-0.00569986	0
-32.8	-0.00849999	0
-32.7	-0.0148002	0
-32.6	-0.0091	0
-32.5	-0.0174	0
-32.4	-0.0195008	0
-32.3	-0.015	0
-32.2	-0.0117013	0
-32.1	-0.0118	0
-32	-0.0109	0
-31.9	-0.0159	0
-31.8	-0.0187	0
-31.7	-0.0167004	0
-31.6	-0.0153	0
-31.5	-0.0154	0
-31.4	-0.0137004	0
-31.3	-0.00980001	0
-31.2	-0.00480103	0
-31.1	-0.00450001	0
-31	-0.00089999	0
-30.9	-0.00220032	0
-30.8	-0.00239999	0
-30.7	0.000499644	0
-30.6	0.0042	0
-30.5	0.0087	0
-30.4	0.00839947	0
-30.3	0.0058	0
-30.2	0.00529966	0
-30.1	0.0109	0
-30	0.0159	0
-29.9	0.0189994	0
-29.8	0.0204	0
-29.7	0.0219995	0
-29.6	0.0235	0
-29.5	0.0211	0
-29.4	0.0185993	0
-29.3	0.0196	0
-29.2	0.0239997	0
-29.1	0.0245	0
-29	0.0255	0
-28.9	0.0255995	0
-28.8	0.0264	0
-28.7	0.0231994	0
-28.6	0.0248	0
-28.5	0.0249	0
-28.4	0.0251993	0
-28.3	0.0241	0
-28.2	0.0276996	0
-28.1	0.0301	0
-28	0.0315	0
-27.9	0.0286998	0
-27.8	0.0286	0
-27.7	0.0300992	0
-27.6	0.0317	0
-27.5	0.0361	0
-27.4	0.0354994	0
-27.3	0.0326	0
-27.2	0.0323997	0
-27.1	0.0366	0
-27	0.0353	0
-26.9	0.033499	0
-26.8	0.0316	0
-26.7	0.0319003	0
-26.6	0.0354	0
-26.5	0.0358	0
-26.4	0.0367	0
-26.3	0.0418	0
-26.2	0.0443998	0
-26.1	0.0443	0
-26	0.0474	0
-25.9	0.0434989	0
-25.8	0.0398	0
-25.7	0.0345992	0
-25.6	0.0332	0
-25.5	0.0327	0
-25.4	0.0339991	0
-25.3	0.0303	0
-25.2	0.0264994	0
-25.1	0.0233	0
-25	0.0253	0
-24.9	0.0246993	0
-24.8	0.0204	0
-24.7	0.0201994	0
-24.6	0.0204	0
-24.5	0.0227	0
-24.4	0.0258997	0
-24.3	0.0285	0
-24.2	0.0292993	0
-24.1	0.0267	0
-24	0.0241	0
-23.9	0.0240995	0
-23.8	0.0239	0
-23.7	0.0248991	0
-23.6	0.0245	0
-23.5	0.0245	0
-23.4	0.0243997	0
-23.3	0.0249	0
-23.2	0.0254997	0
-23.1	0.0255	0
-23	0.0273	0
-22.9	0.0283996	0
-22.8	0.028	0
-22.7	0.0275988	0
-22.6	0.0253	0
-22.5	0.0192	0
-22.4	0.0214994	0
-22.3	0.0241	0
-22.2	0.0223996	0
-22.1	0.016	0
-22	0.0144	0
-21.9	0.012599	0
-21.8	0.00900001	0
-21.7	0.00929899	0
-21.6	0.0121	0
-21.5	0.0101	0
-21.4	0.0131988	0
-21.3	0.0186	0
-21.2	0.00429854	0
-21.1	0.000699987	0
-21	-0.00609999	0
-20.9	-0.00610029	0
-20.8	0.000499993	0
-20.7	-9.97906e-05	0
-20.6	0.00679999	0
-20.5	0.0137	0
-20.4	0.0128996	0
-20.3	0.00849999	0
-20.2	0.0110004	0
-20.1	0.0121	0
-20	0.0208	0
-19.9	0.0234005	0
-19.8	0.0322	0
-19.7	0.0367998	0
-19.6	0.0415	0
-19.5	0.0398	0
-19.4	0.0349979	0
-19.3	0.0224	0
-19.2	0.0147985	0
-19.1	0.0152	0
-19	0.0188	0
-18.9	0.0178988	0
-18.8	0.0239	0
-18.7	0.0144989	0
-18.6	0.0167	0
-18.5	0.0279	0
-18.4	0.0377995	0
-18.3	0.0352	0
-18.2	0.0281011	0
-18.1	0.0256	0
-18	0.0166	0
-17.9	0.0138	0
-17.8	0.0158	0
-17.7	0.0232975	0
-17.6	0.0259	0
-17.5	0.0311	0
-17.4	0.039601	0
-17.3	0.0488	0
-17.2	0.0513016	0
-17.1	0.0527	0
-17	0.049	0
-16.9	0.0424023	0
-16.8	0.0429	0
-16.7	0.0484999	0
-16.6	0.0535	0
-16.5	0.0483	0
-16.4	0.0457991	0
-16.3	0.046	0
-16.2	0.0478009	0
-16.1	0.0465	0
-16	0.0427	0
-15.9	0.0467023	0
-15.8	0.0448	0
-15.7	0.0387019	0
-15.6	0.0344	0
-15.5	0.0256	0
-15.4	0.038697	0
-15.3	0.0233	0
-15.2	0.0193989	0
-15.1	0.0152	0
-15	0.00279999	0
-14.9	-0.00420034	0
-14.8	-0.00640001	0
-14.7	-0.00680083	0
-14.6	-0.0156	0
-14.5	-0.0253	0
-14.4	-0.0356992	0
-14.3	-0.0321	0
-14.2	-0.0331998	0
-14.1	-0.0195	0
-14	-0.0103	0
-13.9	-0.00610081	0
-13.8	-0.00470001	0
-13.7	-0.00530098	0
-13.6	-0.0055	0
-13.5	-0.0085	0
-13.4	-0.0114	0
-13.3	-0.0141	0
-13.2	-0.0105997	0
-13.1	-0.00990001	0
-13	-0.0123	0
-12.9	-0.0166999	0
-12.8	-0.0141	0
-12.7	-0.0074001	0
-12.6	-0.00920001	0
-12.5	-0.00700001	0
-12.4	-0.00910089	0
-12.3	-0.0085	0
-12.2	-0.0117014	0
-12.1	-0.0147	0
-12	-0.0171	0
-11.9	-0.0213013	0
-11.8	-0.021	0
-11.7	-0.0192003	0
-11.6	-0.0171	0
-11.5	-0.0182	0
-11.4	-0.0213002	0
-11.3	-0.0237	0
-11.2	-0.0277998	0
-11.1	-0.0244	0
-11	-0.0264	0
-10.9	-0.0248004	0
-10.8	-0.0261	0
-10.7	-0.0274008	0
-10.6	-0.0318	0
-10.5	-0.0357	0
-10.4	-0.0397004	0
-10.3	-0.0389	0
-10.2	-0.0282009	0
-10.1	-0.0283	0
-10	-0.0265	0
-9.89999	-0.0248005	0
-9.8	-0.0257	0
-9.7	-0.0261007	0
-9.60001	-0.0291	0
-9.5	-0.03	0
-9.39999	-0.0300008	0
-9.3	-0.0304	0
-9.2	-0.0297007	0
-9.10001	-0.031	0
-9	-0.0327	0
-8.89999	-0.030201	0
-8.8	-0.03	0
-8.7	-0.0305016	0
-8.60001	-0.0348	0
-8.5	-0.0362	0
-8.39999	-0.0284003	0
-8.3	-0.0276	0
-8.2	-0.0335991	0
-8.10001	-0.0304	0
-8	-0.0202	0
-7.89999	-0.0233996	0
-7.8	-0.0196	0
-7.7	-0.0175003	0
-7.60001	-0.0177	0
-7.5	-0.0145	0
-7.39999	-0.0129007	0
-7.3	-0.0158	0
-7.2	-0.0159004	0
-7.10001	-0.0156	0
-7	-0.0157	0
-6.89999	-0.0115	0
-6.8	-0.0072	0
-6.7	-0.00740014	0
-6.60001	-0.0041	0
-6.5	-0.0043	0
-6.39999	-0.00610015	0
-6.3	-0.0058	0
-6.2	-0.00540046	0
-6.10001	-0.0047	0
-6	-0.0103	0
-5.89999	-0.00770046	0
-5.8	-0.0075	0
-5.7	-0.00700024	0
-5.60001	-0.0034	0
-5.5	-0.0034	0
-5.39999	-0.00340018	0
-5.3	-0.0033	0
-5.2	-0.00060061	0
-5.10001	0.0011	0
-5	0	0
-4.89999	0.00249948	0
-4.8	0.0005	0
-4.7	-0.00170049	0
-4.60001	-0.0016	0
-4.5	-0.0001	0
-4.39999	0.00119947	0
-4.3	0.0024	0
-4.2	0.00569927	0
-4.10001	0.0032	0
-4	-0.0011	0
-3.89999	-0.00360072	0
-3.8	-0.0029	0
-3.7	-0.00300114	0
-3.60001	-0.0058	0
-3.5	-0.005	0
-3.39999	-0.0150004	0
-3.3	-0.0202	0
-3.2	-0.0153992	0
-3.10001	-0.0065	0
-3	-0.0004	0
-2.89999	-0.00110047	0
-2.8	-0.0051	0
-2.7	-0.00190046	0
-2.60001	-0.0034	0
-2.5	-0.012	0
-2.39999	-0.0142001	0
-2.3	-0.0152	0
-2.2	-0.0195005	0
-2.10001	-0.0233	0
-2	-0.0235	0
-1.89999	-0.0214006	0
-1.8	-0.026	0
-1.7	-0.0155004	0
-1.60001	-0.0216	0
-1.5	-0.0314	0
-1.39999	-0.0378005	0
-1.3	-0.0469	0
-1.2	-0.0507	0
-1.10001	-0.0507	0
-1	-0.0523002	0
-0.899994	-0.0556	0
-0.800003	-0.0556	0
-0.699997	-0.0556	0
-0.600006	-0.0523002	0
-0.5	-0.0507	0
-0.399994	-0.0469	0
-0.300003	-0.0378005	0
-0.199997	-0.0314	0
-0.100006	-0.0274	0
0	-0.0118	0
0.100006	-0.0113	0
0.199997	2.26515	0.0459669
0.300003	2.537	0.0919206
0.399994	2.537	0.137847
0.5	2.537	0.18376
0.600006	2.537	0.229653
0.699997	2.537	0.275519
0.800003	2.537	0.321371
0.899994	2.537	0.367197
1	2.537	0.413009
1.10001	2.64853	0.458801
1.2	2.7956	0.504565
1.3	2.7956	0.550317
1.39999	2.7956	0.596041
1.5	2.7956	0.641752
1.60001	2.64853	0.687443
1.7	2.537	0.733107
1.8	2.3049	0.778758
1.89999	2.3049	0.824382
2	2.2258	0.869992
2.10001	2.1518	0.915583
2.2	2.1041	0.961146
2.3	2.0906	1.0067
2.39999	2.0906	1.05222
2.5	2.0906	1.09773
2.60001	2.11261	1.14322
2.7	2.1045	1.18868
2.8	2.0746	1.23413
2.89999	2.1416	1.27956
3	2.185	1.32497
3.10001	2.2021	1.37035
3.2	2.3011	1.41572
3.3	2.3953	1.46107
3.39999	2.4426	1.50639
3.5	2.4908	1.5517
3.60001	2.5536	1.59699
3.7	2.6183	1.64225
3.8	2.663	1.6875
3.89999	2.7226	1.73273
4	2.7729	1.77794
4.10001	2.848	1.82313
4.2	2.907	1.86829
4.3	2.9587	1.91344
4.39999	3.0162	1.95856
4.5	3.0668	2.00367
4.60001	3.1193	2.04876
4.7	3.1778	2.09383
4.8	3.2355	2.13888
4.89999	3.2952	2.1839
5	3.3602	2.22891
5.10001	3.4195	2.27391
5.2	3.4758	2.31887
5.3	3.536	2.36382
5.39999	3.5957	2.40875
5.5	3.6566	2.45366
5.60001	3.7156	2.49855
5.7	3.7752	2.54342
5.8	3.8323	2.58827
5.89999	3.8932	2.63309
6	3.9523	2.67791
6.10001	4.0132	2.7227
6.2	4.0743	2.76747
6.3	4.1324	2.81222
6.39999	4.1876	2.85695
6.5	4.246	2.90166
6.60001	4.3044	2.94636
6.7	4.3619	2.99103
6.8	4.4179	3.03568
6.89999	4.4783	3.08031
7	4.5399	3.12493
7.10001	4.5984	3.16952
7.2	4.6569	3.21409
7.3	4.7157	3.25865
7.39999	4.7778	3.30318
7.5	4.8372	3.3477
7.60001	4.8992	3.3922
7.7	4.9605	3.43667
7.8	5.0178	3.48113
7.89999	5.0732	3.52556
8	5.1293	3.56998
8.10001	5.1881	3.61438
8.2	5.2444	3.65875
8.3	5.2974	3.70311
8.39999	5.3567	3.74745
8.5	5.411	3.79177
8.60001	5.4681	3.83607
8.7	5.5276	3.88035
8.8	5.5838	3.92461
8.89999	5.6365	3.96885
9	5.6942	4.01307
9.10001	5.7588	4.05728
9.2	5.8149	4.10145
9.3	5.8704	4.14562
9.39999	5.9328	4.18976
9.5	5.9866	4.23389
9.60001	6.0419	4.27799
9.7	6.1	4.32208
9.8	6.1538	4.36614
9.89999	6.2131	4.41019
10	6.2682	4.45422
10.1	6.3279	4.49823
10.2	6.3873	4.54221
10.3	6.4442	4.58618
10.4	6.4994	4.63013
10.5	6.5557	4.67406
10.6	6.6105	4.71797
10.7	6.663	4.76186
10.8	6.7208	4.80573
10.9	6.7769	4.84958
11	6.834	4.89342
11.1	6.8929	4.93724
11.2	6.9534	4.98103
11.3	7.0089	5.0248
11.4	7.0665	5.06856
11.5	7.1254	5.11229
11.6	7.1823	5.15602
11.7	7.2384	5.19971
11.8	7.295	5.24339
11.9	7.3531	5.28705
12	7.4113	5.33069
12.1	7.4661	5.37431
12.2	7.5263	5.41791
12.3	7.5857	5.4615
12.4	7.639	5.50506
12.5	7.6985	5.5486
12.6	7.7562	5.59213
12.7	7.8104	5.63563
12.8	7.8661	5.67912
12.9	7.9251	5.72259
13	7.9756	5.76604
13.1	8.0299	5.80947
13.2	8.0868	5.85287
13.3	8.1391	5.89627
13.4	8.1958	5.93964
13.5	8.2512	5.98299
13.6	8.3074	6.02633
13.7	8.364	6.06964
13.8	8.4201	6.11294
13.9	8.4793	6.15621
14	8.5362	6.19947
14.1	8.5973	6.24271
14.2	8.6556	6.28592
14.3	8.7109	6.32913
14.4	8.7652	6.3723
14.5	8.818	6.41547
14.6	8.8726	6.45861
14.7	8.9286	6.50173
14.8	8.9861	6.54484
14.9	9.0438	6.58792
15	9.1004	6.63099
15.1	9.1548	6.67404
15.2	9.2049	6.71707
15.3	9.2586	6.76008
15.4	9.3129	6.80307
15.5	9.3672	6.84604
15.6	9.4255	6.889
15.7	9.4818	6.93193
15.8	9.5394	6.97485
15.9	9.5963	7.01774
16	9.6521	7.06062
16.1	9.7102	7.10348
16.2	9.7601	7.14631
16.3	9.8104	7.18914
16.4	9.863	7.23194
16.5	9.9181	7.27472
16.6	9.9749	7.31749
16.7	10.0299	7.36023
16.8	10.0856	7.40296
16.9	10.1383	7.44566
17	10.1893	7.48835
17.1	10.2388	7.53103
17.2	10.2888	7.57367
17.3	10.3393	7.61631
17.4	10.3944	7.65892
17.5	10.4461	7.70151
17.6	10.498	7.74409
17.7	10.5538	7.78665
17.8	10.6123	7.82919
17.9	10.6619	7.8717
18	10.7097	7.91421
18.1	10.7626	7.95669
18.2	10.8183	7.99915
18.3	10.8686	8.0416
18.4	10.9169	8.08402
18.5	10.9715	8.12643
18.6	11.0224	8.16882
18.7	11.0711	8.21119
18.8	11.124	8.25354
18.9	11.1755	8.29587
19	11.2229	8.33819
19.1	11.2759	8.38048
19.2	11.3249	8.42276
19.3	11.3783	8.46502
19.4	11.4331	8.50725
19.5	11.4844	8.54948
19.6	11.532	8.59168
19.7	11.5841	8.63386
19.8	11.6341	8.67603
19.9	11.6846	8.71817
20	11.7375	8.7603
20.1	11.7861	8.80241
20.2	11.8344	8.8445
20.3	11.8782	8.88657
20.4	11.9279	8.92862
20.5	11.984	8.97066
20.6	12.0351	9.01268
20.7	12.0858	9.05467
20.8	12.1366	9.09666
20.9	12.185	9.13861
21	12.2333	9.18056
21.1	12.282	9.22249
21.2	12.3301	9.26439
21.3	12.3824	9.30628
21.4	12.4356	9.34814
21.5	12.4868	9.38999
21.6	12.5349	9.43183
21.7	12.5809	9.47364
21.8	12.6325	9.51543
21.9	12.6769	9.55721
22	12.724	9.59897
22.1	12.7717	9.64071
22.2	12.8199	9.68243
22.3	12.871	9.72413
22.4	12.9227	9.76581
22.5	12.9796	9.80748
22.6	13.0298	9.84913
22.7	13.0783	9.89076
22.8	13.1272	9.93236
22.9	13.1732	9.97396
23	13.2168	10.0155
23.1	13.2638	10.0571
23.2	13.3161	10.0986
23.3	13.3635	10.1401
23.4	13.4154	10.1816
23.5	13.4662	10.2231
23.6	13.5135	10.2646
23.7	13.5606	10.306
23.8	13.6126	10.3475
23.9	13.659	10.3889
24	13.712	10.4303
24.1	13.7634	10.4716
24.2	13.8158	10.513
24.3	13.8622	10.5543
24.4	13.9108	10.5956
24.5	13.962	10.637
24.6	14.0087	10.6782
24.7	14.055	10.7195
24.8	14.1023	10.7607
24.9	14.1497	10.802
25	14.1984	10.8432
25.1	14.2462	10.8844
25.2	14.2964	10.9255
25.3	14.3475	10.9667
25.4	14.3955	11.0078
25.5	14.4471	11.049
25.6	14.4946	11.0901
25.7	14.5422	11.1311
25.8	14.5858	11.1722
25.9	14.6334	11.2132
26	14.6768	11.2543
26.1	14.7218	11.2953
26.2	14.7702	11.3363
26.3	14.8133	11.3772
26.4	14.8632	11.4182
26.5	14.9132	11.4591
26.6	14.9568	11.5001
26.7	15.0022	11.541
26.8	15.0506	11.5818
26.9	15.099	11.6227
27	15.1491	11.6636
27.1	15.1954	11.7044
27.2	15.2478	11.7452
27.3	15.2995	11.786
27.4	15.3456	11.8268
27.5	15.3923	11.8675
27.6	15.4418	11.9083
27.7	15.4908	11.949
27.8	15.5379	11.9897
27.9	15.5759	12.0304
28	15.6245	12.071
28.1	15.6715	12.1117
28.2	15.7178	12.1523
28.3	15.7588	12.1929
28.4	15.8029	12.2335
28.5	15.8503	12.2741
28.6	15.8927	12.3147
28.7	15.9362	12.3552
28.8	15.9782	12.3957
28.9	16.0241	12.4362
29	16.0745	12.4767
29.1	16.1189	12.5172
29.2	16.1641	12.5577
29.3	16.2101	12.5981
29.4	16.2588	12.6385
29.5	16.3006	12.6789
29.6	16.3445	12.7193
29.7	16.39	12.7597
29.8	16.4352	12.8
29.9	16.4806	12.8403
30	16.5283	12.8806
30.1	16.5715	12.9209
30.2	16.6162	12.9612
30.3	16.6564	13.0015
30.4	16.7027	13.0417
30.5	16.7465	13.0819
30.6	16.7918	13.1221
30.7	16.8433	13.1623
30.8	16.8928	13.2025
30.9	16.945	13.2426
31	16.9895	13.2828
31.1	17.0342	13.3229
31.2	17.0797	13.363
31.3	17.1283	13.4031
31.4	17.1696	13.4431
31.5	17.2166	13.4832
31.6	17.2631	13.5232
31.7	17.3111	13.5632
31.8	17.3539	13.6032
31.9	17.3951	13.6432
32	17.437	13.6831
32.1	17.486	13.7231
32.2	17.5298	13.763
32.3	17.5722	13.8029
32.4	17.6188	13.8428
32.5	17.6628	13.8826
32.6	17.7082	13.9225
32.7	17.7522	13.9623
32.8	17.8004	14.0021
32.9	17.8447	14.0419
33	17.8909	14.0817
33.1	17.9323	14.1215
33.2	17.9768	14.1612
33.3	18.0166	14.201
33.4	18.0591	14.2407
33.5	18.1045	14.2804
33.6	18.1482	14.32
33.7	18.1898	14.3597
33.8	18.231	14.3993
33.9	18.2742	14.439
34	18.325	14.4786
34.1	18.3688	14.5182
34.2	18.4123	14.5577
34.3	18.4561	14.5973
34.4	18.5056	14.6368
34.5	18.547	14.6763
34.6	18.5878	14.7158
34.7	18.6313	14.7553
34.8	18.6777	14.7948
34.9	18.7243	14.8342
35	18.7687	14.8737
35.1	18.8117	14.9131
35.2	18.8587	14.9525
35.3	18.9042	14.9919
35.4	18.9456	15.0312
35.5	18.9846	15.0706
35.6	19.0297	15.1099
35.7	19.0724	15.1492
35.8	19.1158	15.1885
35.9	19.1572	15.2278
36	19.1996	15.267
36.1	19.2444	15.3063
36.2	19.2912	15.3455
36.3	19.3339	15.3847
36.4	19.3765	15.4239
36.5	19.4202	15.4631
36.6	19.4627	15.5022
36.7	19.5023	15.5414
36.8	19.5393	15.5805
36.9	19.5794	15.6196
37	19.6179	15.6587
37.1	19.661	15.6977
37.2	19.7002	15.7368
37.3	19.7413	15.7758
37.4	19.782	15.8148
37.5	19.8267	15.8538
37.6	19.8658	15.8928
37.7	19.9087	15.9318
37.8	19.9527	15.9707
37.9	19.9943	16.0096
38	20.0395	16.0486
38.1	20.0811	16.0875
38.2	20.1223	16.1263
38.3	20.166	16.1652
38.4	20.2099	16.204
38.5	20.2502	16.2429
38.6	20.2934	16.2817
38.7	20.3326	16.3205
38.8	20.375	16.3592
38.9	20.4111	16.398
39	20.452	16.4368
39.1	20.4868	16.4755
39.2	20.5279	16.5142
39.3	20.5707	16.5529
39.4	20.614	16.5915
39.5	20.6542	16.6302
39.6	20.6957	16.6688
39.7	20.7366	16.7075
39.8	20.7772	16.7461
39.9	20.8199	16.7847
40	20.8631	16.8232
40.1	20.9054	16.8618
40.2	20.9466	16.9003
40.3	20.9811	16.9388
40.4	21.0194	16.9773
40.5	21.0595	17.0158
40.6	21.1046	17.0543
40.7	21.1458	17.0928
40.8	21.1863	17.1312
40.9	21.2256	17.1696
41	21.2675	17.208
41.1	21.3086	17.2464
41.2	21.3487	17.2848
41.3	21.3892	17.3231
41.4	21.4313	17.3615
41.5	21.4754	17.3998
41.6	21.5186	17.4381
41.7	21.5579	17.4764
41.8	21.5991	17.5146
41.9	21.6409	17.5529
42	21.6877	17.5911
42.1	21.7304	17.6293
42.2	21.7701	17.6675
42.3	21.8077	17.7057
42.4	21.8456	17.7439
42.5	21.8885	17.782
42.6	21.923	17.8202
42.7	21.9581	17.8583
42.8	21.9984	17.8964
42.9	22.0409	17.9344
43	22.0848	17.9725
43.1	22.1216	18.0106
43.2	22.1639	18.0486
43.3	22.2071	18.0866
43.4	22.2511	18.1246
43.5	22.2913	18.1626
43.6	22.3276	18.2005
43.7	22.3658	18.2385
43.8	22.4055	18.2764
43.9	22.4455	18.3143
44	22.4873	18.3522
44.1	22.5259	18.3901
44.2	22.5673	18.428
44.3	22.6077	18.4658
44.4	22.6449	18.5037
44.5	22.6806	18.5415
44.6	22.7221	18.5793
44.7	22.7599	18.6171
44.8	22.8003	18.6548
44.9	22.8385	18.6926
45	22.8847	18.7303
45.1	22.9245	18.768
45.2	22.9643	18.8057
45.3	23.0039	18.8434
45.4	23.04	18.881
45.5	23.0778	18.9187
45.6	23.1191	18.9563
45.7	23.1576	18.9939
45.8	23.1988	19.0315
45.9	23.2398	19.0691
46	23.2799	19.1067
46.1	23.3142	19.1442
46.2	23.3569	19.1818
46.3	23.3969	19.2193
46.4	23.4376	19.2568
46.5	23.4747	19.2943
46.6	23.5181	19.3317
46.7	23.5585	19.3692
46.8	23.5924	19.4066
46.9	23.6282	19.444
47	23.666	19.4814
47.1	23.7014	19.5188
47.2	23.7394	19.5562
47.3	23.7807	19.5935
47.4	23.8215	19.6308
47.5	23.8638	19.6682
47.6	23.9039	19.7055
47.7	23.9447	19.7428
47.8	23.9841	19.78
47.9	24.0243	19.8173
48	24.0633	19.8545
48.1	24.0965	19.8917
48.2	24.1336	19.9289
48.3	24.1777	19.9661
48.4	24.22	20.0033
48.5	24.2572	20.0404
48.6	24.2929	20.0776
48.7	24.3344	20.1147
48.8	24.3743	20.1518
48.9	24.4142	20.1889
49	24.4561	20.2259
49.1	24.4951	20.263
49.2	24.5322	20.3
49.3	24.5691	20.3371
49.4	24.6048	20.3741
49.5	24.6402	20.4111
49.6	24.6823	20.448
49.7	24.7204	20.485
49.8	24.7616	20.5219
49.9	24.8012	20.5589
50	24.8388	20.5958
50.1	24.8791	20.6327
50.2	24.9201	20.6695
50.3	24.9569	20.7064
50.4	24.9912	20.7432
50.5	25.0311	20.7801
50.6	25.0696	20.8169
50.7	25.1061	20.8537
50.8	25.1455	20.8904
50.9	25.1871	20.9272
51	25.2252	20.9639
51.1	25.2606	21.0007
51.2	25.3011	21.0374
51.3	25.3412	21.0741
51.4	25.3776	21.1108
51.5	25.4204	21.1474
51.6	25.462	21.1841
51.7	25.4992	21.2207
51.8	25.5368	21.2573
51.9	25.5731	21.2939
52	25.613	21.3305
52.1	25.6473	21.3671
52.2	25.6832	21.4036
52.3	25.7158	21.4402
52.4	25.7559	21.4767
52.5	25.7964	21.5132
52.6	25.8358	21.5497
52.7	25.8711	21.5861
52.8	25.9099	21.6226
52.9	25.9466	21.659
53	25.9878	21.6955
53.1	26.0258	21.7319
53.2	26.0649	21.7683
53.3	26.1002	21.8046
53.4	26.1349	21.841
53.5	26.1666	21.8773
53.6	26.2043	21.9137
53.7	26.2406	21.95
53.8	26.2745	21.9863
53.9	26.3081	22.0225
54	26.3439	22.0588
54.1	26.3799	22.0951
54.2	26.4181	22.1313
54.3	26.4515	22.1675
54.4	26.4847	22.2037
54.5	26.5187	22.2399
54.6	26.5524	22.276
54.7	26.5886	22.3122
54.8	26.6228	22.3483
54.9	26.6577	22.3844
55	26.6932	22.4206
55.1	26.73	22.4566
55.2	26.7626	22.4927
55.3	26.7955	22.5288
55.4	26.8305	22.5648
55.5	26.8664	22.6008
55.6	26.9003	22.6368
55.7	26.9373	22.6728
55.8	26.9729	22.7088
55.9	27.0058	22.7448
56	27.0436	22.7807
56.1	27.0762	22.8166
56.2	27.1064	22.8526
56.3	27.141	22.8884
56.4	27.1771	22.9243
56.5	27.2147	22.9602
56.6	27.2484	22.996
56.7	27.2835	23.0319
56.8	27.3144	23.0677
56.9	27.351	23.1035
57	27.3836	23.1393
57.1	27.4294	23.1751
57.2	27.4626	23.2108
57.3	27.4938	23.2465
57.4	27.528	23.2823
57.5	27.5599	23.318
57.6	27.5909	23.3537
57.7	27.6314	23.3893
57.8	27.6601	23.425
57.9	27.6923	23.4606
58	27.7295	23.4963
58.1	27.7615	23.5319
58.2	27.7961	23.5675
58.3	27.8271	23.6031
58.4	27.8661	23.6386
58.5	27.8951	23.6742
58.6	27.9264	23.7097
58.7	27.9678	23.7452
58.8	28.0085	23.7807
58.9	28.0402	23.8162
59	28.0709	23.8517
59.1	28.0449	23.8872
59.2	28.0402	23.9226
59.3	28.0136	23.958
59.4	28.0085	23.9934
59.5	28.0042	24.0288
59.6	27.984	24.0642
59.7	27.9723	24.0996
59.8	27.9678	24.1349
59.9	27.9264	24.1702
60	27.8951	24.2056
60.1	27.3467	24.2056
60.2	26.7707	24.2012
60.3	26.7707	24.1969
60.4	26.7707	24.1926
60.5	26.7707	24.1883
60.6	26.7707	24.184
60.7	26.7707	24.1797
60.8	26.7707	24.1754
60.9	26.7707	24.1711
61	26.7707	24.1668
61.1	26.7707	24.1625
61.2	26.7707	24.1582
61.3	26.7707	24.1539
61.4	26.7707	24.1496
61.5	26.7707	24.1453
61.6	26.7707	24.141
61.7	26.7707	24.1368
61.8	26.8064	24.1325
61.9	27.1065	24.1282
62	27.2376	24.1239
62.1	27.248	24.1196
62.2	27.3906	24.1153
62.3	27.4596	24.111
62.4	27.5116	24.1067
62.5	27.5774	24.1024
62.6	27.5887	24.0981
62.7	27.5633	24.0939
62.8	27.5388	24.0896
62.9	27.5282	24.0853
63	27.5345	24.081
63.1	27.5015	24.0767
63.2	27.4853	24.0724
63.3	27.4572	24.0681
63.4	27.459	24.0639
63.5	27.4656	24.0596
63.6	27.4615	24.0553
63.7	27.4289	24.051
63.8	27.4256	24.0467
63.9	27.4175	24.0425
64	27.4081	24.0382
64.1	27.3951	24.0339
64.2	27.3829	24.0296
64.3	27.3777	24.0254
64.4	27.3637	24.0211
64.5	27.3523	24.0168
64.6	27.3378	24.0125
64.7	27.3208	24.0083
64.8	27.3024	24.004
64.9	27.2923	23.9997
65	27.2792	23.9955
65.1	27.2669	23.9912
65.2	27.2541	23.9869
65.3	27.2366	23.9827
65.4	27.2209	23.9784
65.5	27.2057	23.9741
65.6	27.1924	23.9699
65.7	27.1812	23.9656
65.8	27.1707	23.9613
65.9	27.1574	23.9571
66	27.1436	23.9528
66.1	27.1244	23.9486
66.2	27.1155	23.9443
66.3	27.1022	23.94
66.4	27.0904	23.9358
66.5	27.0747	23.9315
66.6	27.0593	23.9273
66.7	27.0487	23.923
66.8	27.0361	23.9188
66.9	27.0204	23.9145
67	27.0068	23.9102
67.1	26.9918	23.906
67.2	26.9799	23.9017
67.3	26.9638	23.8975
67.4	26.9473	23.8932
67.5	26.937	23.889
67.6	26.9325	23.8847
67.7	26.9109	23.8805
67.8	26.8979	23.8762
67.9	26.8819	23.872
68	26.8691	23.8677
68.1	26.8456	23.8635
68.2	26.8313	23.8593
68.3	26.8273	23.855
68.4	26.8117	23.8508
68.5	26.7929	23.8465
68.6	26.7802	23.8423
68.7	26.7651	23.838
68.8	26.7496	23.8338
68.9	26.7426	23.8296
69	26.733	23.8253
69.1	26.7249	23.8211
69.2	26.7211	23.8168
69.3	26.7116	23.8126
69.4	26.6963	23.8084
69.5	26.6777	23.8041
69.6	26.6589	23.7999
69.7	26.6794	23.7957
69.8	26.67	23.7914
69.9	26.6657	23.7872
70	26.6261	23.783
70.1	26.6136	23.7787
70.2	26.612	23.7745
70.3	26.6111	23.7703
70.4	26.6212	23.7661
70.5	26.5701	23.7618
70.6	26.6034	23.7576
70.7	26.7	23.7534
70.8	26.796	23.7492
70.9	26.9626	23.7449
71	27.1425	23.7407
71.1	27.3746	23.7365
71.2	27.286	23.7323
71.3	27.0958	23.728
71.4	26.8886	23.7238
71.5	26.5784	23.7196
71.6	26.3194	23.7154
71.7	26.3078	23.7112
71.8	26.4369	23.7069
71.9	26.3811	23.7027
72	26.5079	23.6985
72.1	26.5387	23.6943
72.2	26.581	23.6901
72.3	26.6199	23.6859
72.4	26.724	23.6816
72.5	26.679	23.6774
72.6	26.753	23.6732
72.7	26.7599	23.669
72.8	26.692	23.6648
72.9	26.5534	23.6606
73	26.1983	23.6564
73.1	25.9635	23.6522
73.2	25.7138	23.648
73.3	25.4841	23.6438
73.4	25.2975	23.6396
73.5	25.1482	23.6354
73.6	25.2227	23.6311
73.7	25.2381	23.6269
73.8	25.2954	23.6227
73.9	25.3351	23.6185
74	25.3983	23.6143
74.1	25.4822	23.6101
74.2	25.6508	23.6059
74.3	25.8355	23.6017
74.4	25.9743	23.5975
74.5	26.095	23.5933
74.6	26.1903	23.5891
74.7	26.247	23.5849
74.8	26.2726	23.5808
74.9	26.3072	23.5766
75	26.2824	23.5724
75.1	26.2485	23.5682
75.2	26.2304	23.564
75.3	26.2145	23.5598
75.4	26.178	23.5556
75.5	26.1369	23.5514
75.6	26.1193	23.5472
75.7	26.0854	23.543
75.8	26.0584	23.5388
75.9	26.0257	23.5347
76	26.029	23.5305
76.1	26.0156	23.5263
76.2	26.0018	23.5221
76.3	25.9726	23.5179
76.4	25.9703	23.5137
76.5	25.9795	23.5095
76.6	25.9704	23.5054
76.7	25.9501	23.5012
76.8	25.9332	23.497
76.9	25.9322	23.4928
77	25.917	23.4886
77.1	25.9098	23.4845
77.2	25.8869	23.4803
77.3	25.8688	23.4761
77.4	25.8552	23.4719
77.5	25.836	23.4678
77.6	25.8178	23.4636
77.7	25.8081	23.4594
77.8	25.7951	23.4552
77.9	25.7869	23.4511
78	25.7771	23.4469
78.1	25.7753	23.4427
78.2	25.7676	23.4386
78.3	25.7516	23.4344
78.4	25.7394	23.4302
78.5	25.7308	23.426
78.6	25.7149	23.4219
78.7	25.7014	23.4177
78.8	25.689	23.4136
78.9	25.6757	23.4094
79	25.6657	23.4052
79.1	25.6536	23.4011
79.2	25.6432	23.3969
79.3	25.6307	23.3927
79.4	25.6149	23.3886
79.5	25.6032	23.3844
79.6	25.593	23.3803
79.7	25.5782	23.3761
79.8	25.5666	23.3719
79.9	25.5533	23.3678
80	25.5436	23.3636
80.1	25.5286	23.3595
80.2	25.5159	23.3553
80.3	25.5069	23.3512
80.4	25.4942	23.347
80.5	25.4817	23.3428
80.6	25.4683	23.3387
80.7	25.4551	23.3345
80.8	25.4436	23.3304
80.9	25.4333	23.3262
81	25.4191	23.3221
81.1	25.406	23.3179
81.2	25.4007	23.3138
81.3	25.3916	23.3097
81.4	25.387	23.3055
81.5	25.382	23.3014
81.6	25.3739	23.2972
81.7	25.3646	23.2931
81.8	25.3577	23.2889
81.9	25.3499	23.2848
82	25.3433	23.2806
82.1	25.3317	23.2765
82.2	25.3196	23.2724
82.3	25.3123	23.2682
82.4	25.3031	23.2641
82.5	25.2915	23.2599
82.6	25.2813	23.2558
82.7	25.2727	23.2517
82.8	25.2626	23.2475
82.9	25.2517	23.2434
83	25.2398	23.2393
83.1	25.2296	23.2351
83.2	25.2134	23.231
83.3	25.201	23.2269
83.4	25.1932	23.2227
83.5	25.1826	23.2186
83.6	25.1752	23.2145
83.7	25.1676	23.2103
83.8	25.1546	23.2062
83.9	25.1418	23.2021
84	25.1322	23.198
84.1	25.1207	23.1938
84.2	25.106	23.1897
84.3	25.0947	23.1856
84.4	25.0876	23.1815
84.5	25.0755	23.1773
84.6	25.0629	23.1732
84.7	25.0539	23.1691
84.8	25.0442	23.165
84.9	25.0383	23.1608
85	25.0359	23.1567
85.1	25.0291	23.1526
85.2	25.0178	23.1485
85.3	25.0072	23.1444
85.4	24.9914	23.1403
85.5	24.9901	23.1361
85.6	24.9876	23.132
85.7	24.9863	23.1279
85.8	24.9851	23.1238
85.9	24.9832	23.1197
86	24.9835	23.1156
86.1	24.9831	23.1115
86.2	24.9889	23.1073
86.3	24.9933	23.1032
86.4	24.9912	23.0991
86.5	24.9726	23.095
86.6	24.9656	23.0909
86.7	24.9604	23.0868
86.8	24.9606	23.0827
86.9	24.9582	23.0786
87	24.9456	23.0745
87.1	24.9262	23.0704
87.2	24.8997	23.0663
87.3	24.8731	23.0622
87.4	24.8468	23.0581
87.5	24.8222	23.054
87.6	24.795	23.0499
87.7	24.7671	23.0458
87.8	24.7445	23.0417
87.9	24.7225	23.0376
88	24.7131	23.0335
88.1	24.7059	23.0294
88.2	24.6989	23.0253
88.3	24.6922	23.0212
88.4	24.6928	23.0171
88.5	24.6917	23.013
88.6	24.6873	23.0089
88.7	24.6858	23.0048
88.8	24.6932	23.0007
88.9	24.6943	22.9966
89	24.6923	22.9925
89.1	24.6908	22.9884
89.2	24.6711	22.9843
89.3	24.651	22.9803
89.4	24.639	22.9762
89.5	24.6248	22.9721
89.6	24.6139	22.968
89.7	24.6017	22.9639
89.8	24.5916	22.9598
89.9	24.5904	22.9557
90	24.5811	22.9517
90.1	24.5718	22.9476
90.2	24.5591	22.9435
90.3	24.5338	22.9394
90.4	24.5094	22.9353
90.5	24.4976	22.9313
90.6	24.493	22.9272
90.7	24.4799	22.9231
90.8	24.4788	22.919
90.9	24.4773	22.9149
91	24.4707	22.9109
91.1	24.4669	22.9068
91.2	24.4588	22.9027
91.3	24.4485	22.8986
91.4	24.4271	22.8946
91.5	24.3982	22.8905
91.6	24.3705	22.8864
91.7	24.3571	22.8824
91.8	24.3491	22.8783
91.9	24.3453	22.8742
92	24.3366	22.8701
92.1	24.3279	22.8661
92.2	24.3347	22.862
92.3	24.3277	22.8579
92.4	24.3015	22.8539
92.5	24.2833	22.8498
92.6	24.2714	22.8457
92.7	24.261	22.8417
92.8	24.2609	22.8376
92.9	24.258	22.8336
93	24.2588	22.8295
93.1	24.2638	22.8254
93.2	24.272	22.8214
93.3	24.2852	22.8173
93.4	24.2992	22.8133
93.5	24.2994	22.8092
93.6	24.2895	22.8051
93.7	24.2752	22.8011
93.8	24.2455	22.797
93.9	24.2127	22.793
94	24.19	22.7889
94.1	24.1693	22.7849
94.2	24.1458	22.7808
94.3	24.1255	22.7768
94.4	24.1151	22.7727
94.5	24.1102	22.7687
94.6	24.1015	22.7646
94.7	24.0889	22.7606
94.8	24.0682	22.7565
94.9	24.0557	22.7525
95	24.0474	22.7484
95.1	24.0382	22.7444
95.2	24.0328	22.7403
95.3	24.0282	22.7363
95.4	24.0248	22.7322
95.5	24.0323	22.7282
95.6	24.0303	22.7241
95.7	24.0295	22.7201
95.8	24.0155	22.7161
95.9	24.0123	22.712
96	24.0081	22.708
96.1	23.997	22.7039
96.2	23.9933	22.6999
96.3	23.9872	22.6959
96.4	23.9825	22.6918
96.5	23.9759	22.6878
96.6	23.9706	22.6838
96.7	23.9584	22.6797
96.8	23.9472	22.6757
96.9	23.9296	22.6717
97	23.919	22.6676
97.1	23.9088	22.6636
97.2	23.8974	22.6596
97.3	23.8858	22.6555
97.4	23.878	22.6515
97.5	23.8729	22.6475
97.6	23.8677	22.6434
97.7	23.8661	22.6394
97.8	23.8586	22.6354
97.9	23.8517	22.6314
98	23.8442	22.6273
98.1	23.8378	22.6233
98.2	23.8312	22.6193
98.3	23.8261	22.6153
98.4	23.8193	22.6112
98.5	23.8113	22.6072
98.6	23.8079	22.6032
98.7	23.7996	22.5992
98.8	23.7858	22.5951
98.9	23.7819	22.5911
99	23.7724	22.5871
99.1	23.7578	22.5831
99.2	23.7429	22.5791
99.3	23.7306	22.5751
99.4	23.7238	22.571
99.5	23.7143	22.567
99.6	23.7097	22.563
99.7	23.6958	22.559
99.8	23.6821	22.555
99.9	23.6669	22.551
100	23.6553	22.547
100.1	23.6426	22.543
100.2	23.6297	22.5389
100.3	23.6142	22.5349
100.4	23.6117	22.5309
100.5	23.5978	22.5269
100.6	23.5912	22.5229
100.7	23.5903	22.5189
100.8	23.5957	22.5149
100.9	23.5844	22.5109
101	23.5812	22.5069
101.1	23.572	22.5029
101.2	23.572	22.4989
101.3	23.5644	22.4949
101.4	23.5584	22.4909
101.5	23.5593	22.4869
101.6	23.5585	22.4829
101.7	23.5488	22.4789
101.8	23.539	22.4749
101.9	23.5297	22.4709
102	23.5181	22.4669
102.1	23.5107	22.4629
102.2	23.5027	22.4589
102.3	23.4964	22.4549
102.4	23.4892	22.4509
102.5	23.4811	22.4469
102.6	23.475	22.4429
102.7	23.4675	22.4389
102.8	23.4605	22.4349
102.9	23.452	22.4309
103	23.4404	22.427
103.1	23.4282	22.423
103.2	23.4236	22.419
103.3	23.4179	22.415
103.4	23.4095	22.411
103.5	23.4038	22.407
103.6	23.3906	22.403
103.7	23.3764	22.399
103.8	23.3699	22.3951
103.9	23.3653	22.3911
104	23.3562	22.3871
104.1	23.3526	22.3831
104.2	23.347	22.3791
104.3	23.3436	22.3751
104.4	23.3393	22.3712
104.5	23.3367	22.3672
104.6	23.3338	22.3632
104.7	23.3281	22.3592
104.8	23.3181	22.3553
104.9	23.3114	22.3513
105	23.3025	22.3473
105.1	23.296	22.3433
105.2	23.2855	22.3393
105.3	23.2795	22.3354
105.4	23.2763	22.3314
105.5	23.275	22.3274
105.6	23.2698	22.3235
105.7	23.2624	22.3195
105.8	23.2568	22.3155
105.9	23.2539	22.3115
106	23.2476	22.3076
106.1	23.2431	22.3036
106.2	23.2385	22.2996
106.3	23.2298	22.2957
106.4	23.2239	22.2917
106.5	23.2152	22.2877
106.6	23.2061	22.2838
106.7	23.1948	22.2798
106.8	23.1873	22.2759
106.9	23.1832	22.2719
107	23.1769	22.2679
107.1	23.1728	22.264
107.2	23.1635	22.26
107.3	23.1577	22.256
107.4	23.1475	22.2521
107.5	23.141	22.2481
107.6	23.1309	22.2442
107.7	23.1242	22.2402
107.8	23.117	22.2363
107.9	23.1153	22.2323
108	23.1086	22.2284
108.1	23.0992	22.2244
108.2	23.0908	22.2204
108.3	23.0814	22.2165
108.4	23.0732	22.2125
108.5	23.0681	22.2086
108.6	23.0594	22.2046
108.7	23.0534	22.2007
108.8	23.0421	22.1967
108.9	23.0335	22.1928
109	23.0279	22.1888
109.1	23.0206	22.1849
109.2	23.0134	22.1809
109.3	23.0054	22.177
109.4	23.0024	22.1731
109.5	22.9933	22.1691
109.6	22.9857	22.1652
109.7	22.9802	22.1612
109.8	22.9761	22.1573
109.9	22.9712	22.1533
110	22.9679	22.1494
110.1	22.9595	22.1455
110.2	22.9535	22.1415
110.3	22.9453	22.1376
110.4	22.9433	22.1336
110.5	22.9331	22.1297
110.6	22.9257	22.1258
110.7	22.9206	22.1218
110.8	22.9137	22.1179
110.9	22.9071	22.114
111	22.9032	22.11
111.1	22.8986	22.1061
111.2	22.8905	22.1022
111.3	22.8827	22.0982
111.4	22.8701	22.0943
111.5	22.8568	22.0904
111.6	22.8449	22.0864
111.7	22.8376	22.0825
111.8	22.8307	22.0786
111.9	22.8203	22.0747
112	22.8084	22.0707
112.1	22.8021	22.0668
112.2	22.7969	22.0629
112.3	22.7906	22.059
112.4	22.7864	22.055
112.5	22.7747	22.0511
112.6	22.766	22.0472
112.7	22.7554	22.0433
112.8	22.7513	22.0393
112.9	22.7443	22.0354
113	22.735	22.0315
113.1	22.725	22.0276
113.2	22.7203	22.0237
113.3	22.7091	22.0198
113.4	22.7029	22.0158
113.5	22.6952	22.0119
113.6	22.6889	22.008
113.7	22.6794	22.0041
113.8	22.6713	22.0002
113.9	22.6708	21.9963
114	22.6648	21.9923
114.1	22.66	21.9884
114.2	22.6548	21.9845
114.3	22.6458	21.9806
114.4	22.6354	21.9767
114.5	22.6211	21.9728
114.6	22.6184	21.9689
114.7	22.6108	21.965
114.8	22.6062	21.9611
114.9	22.5969	21.9572
115	22.5791	21.9533
115.1	22.5618	21.9494
115.2	22.5584	21.9455
115.3	22.5514	21.9415
115.4	22.5357	21.9376
115.5	22.5351	21.9337
115.6	22.5351	21.9298
115.7	22.5351	21.9259
115.8	22.5343	21.922
115.9	22.5197	21.9181
116	22.4757	21.9142
116.1	22.4614	21.9103
116.2	22.4502	21.9064
116.3	22.4502	21.9025
116.4	22.4614	21.8987
116.5	22.4757	21.8948
116.6	22.5197	21.8909
116.7	22.5343	21.887
116.8	22.5351	21.8831
116.9	22.5361	21.8792
117	22.5371	21.8753
117.1	24.459	21.8753
117.2	25.4277	21.9518
117.3	25.4354	22.0282
117.4	25.4354	22.1046
117.5	25.4354	22.181
117.6	25.4354	22.2573
117.7	25.4354	22.3335
117.8	25.4354	22.4097
117.9	25.4354	22.4859
118	25.4488	22.5619
118.1	25.5028	22.638
118.2	25.5028	22.7139
118.3	25.5028	22.7898
118.4	25.5028	22.8657
118.5	25.5028	22.9415
118.6	25.5028	23.0173
118.7	25.4488	23.093
118.8	25.4354	23.1686
118.9	25.4354	23.2443
119	25.3615	23.3198
119.1	25.2832	23.3953
119.2	25.2153	23.4707
119.3	25.2832	23.5461
119.4	25.3615	23.6215
119.5	25.4488	23.6967
119.6	25.4347	23.772
119.7	25.5204	23.8472
119.8	25.6211	23.9223
119.9	25.6787	23.9973
120	25.7752	24.0724
120.1	25.8941	24.1473
120.2	25.9983	24.2222
120.3	26.0663	24.2971
120.4	26.1684	24.3719
120.5	26.2557	24.4466
120.6	26.3607	24.5214
120.7	26.4523	24.596
120.8	26.5357	24.6706
120.9	26.6358	24.7451
121	26.7341	24.8196
121.1	26.8274	24.8941
121.2	26.9076	24.9685
121.3	26.9999	25.0428
121.4	27.0977	25.1171
121.5	27.201	25.1913
121.6	27.299	25.2655
121.7	27.3971	25.3396
121.8	27.4847	25.4137
121.9	27.5854	25.4877
122	27.691	25.5617
122.1	27.7986	25.6356
122.2	27.887	25.7094
122.3	27.9772	25.7832
122.4	28.0721	25.857
122.5	28.1752	25.9307
122.6	28.2753	26.0044
122.7	28.3738	26.078
122.8	28.4712	26.1515
122.9	28.5624	26.225
123	28.6571	26.2985
123.1	28.754	26.3719
123.2	28.8475	26.4452
123.3	28.9426	26.5185
123.4	29.038	26.5918
123.5	29.1319	26.6649
123.6	29.227	26.7381
123.7	29.3165	26.8112
123.8	29.4047	26.8842
123.9	29.4983	26.9572
124	29.5892	27.0301
124.1	29.6811	27.103
124.2	29.7705	27.1759
124.3	29.8661	27.2486
124.4	29.9596	27.3214
124.5	30.0499	27.394
124.6	30.1443	27.4667
124.7	30.2362	27.5392
124.8	30.3268	27.6118
124.9	30.4186	27.6842
125	30.5105	27.7567
125.1	30.591	27.829
125.2	30.6783	27.9014
125.3	30.7666	27.9736
125.4	30.8545	28.0458
125.5	30.9408	28.118
125.6	31.0348	28.1901
125.7	31.1294	28.2622
125.8	31.2195	28.3342
125.9	31.3098	28.4062
126	31.4033	28.4781
126.1	31.4896	28.55
126.2	31.5718	28.6218
126.3	31.6622	28.6935
126.4	31.7558	28.7652
126.5	31.8465	28.8369
126.6	31.9366	28.9085
126.7	32.0304	28.9801
126.8	32.1192	29.0516
126.9	32.207	29.123
127	32.2919	29.1945
127.1	32.3815	29.2658
127.2	32.4709	29.3371
127.3	32.5524	29.4084
127.4	32.6454	29.4796
127.5	32.7374	29.5508
127.6	32.8282	29.6219
127.7	32.9106	29.6929
127.8	32.9902	29.7639
127.9	33.0746	29.8349
128	33.1642	29.9058
128.1	33.2509	29.9767
128.2	33.334	30.0475
128.3	33.4183	30.1182
128.4	33.5009	30.1889
128.5	33.5878	30.2596
128.6	33.6756	30.3302
128.7	33.7602	30.4008
128.8	33.8419	30.4713
128.9	33.9276	30.5417
129	34.0175	30.6122
129.1	34.1025	30.6825
129.2	34.182	30.7528
129.3	34.2677	30.8231
129.4	34.3545	30.8933
129.5	34.4363	30.9635
129.6	34.5157	31.0336
129.7	34.6001	31.1037
129.8	34.6837	31.1737
129.9	34.7667	31.2436
130	34.8505	31.3136
130.1	34.9337	31.3834
130.2	35.0166	31.4533
130.3	35.0969	31.523
130.4	35.1776	31.5927
130.5	35.2625	31.6624
130.6	35.3449	31.732
130.7	35.4274	31.8016
130.8	35.5087	31.8711
130.9	35.591	31.9406
131	35.6746	32.0101
131.1	35.7566	32.0794
131.2	35.8419	32.1488
131.3	35.9261	32.218
131.4	36.0082	32.2873
131.5	36.0942	32.3565
131.6	36.1814	32.4256
131.7	36.2597	32.4947
131.8	36.3399	32.5637
131.9	36.4194	32.6327
132	36.4992	32.7016
132.1	36.5746	32.7705
132.2	36.6545	32.8394
132.3	36.7416	32.9082
132.4	36.8206	32.9769
132.5	36.8973	33.0456
132.6	36.9797	33.1143
132.7	37.0575	33.1829
132.8	37.1381	33.2514
132.9	37.2237	33.3199
133	37.3066	33.3884
133.1	37.3898	33.4568
133.2	37.4703	33.5252
133.3	37.5509	33.5935
133.4	37.6326	33.6617
133.5	37.711	33.73
133.6	37.791	33.7981
133.7	37.8687	33.8663
133.8	37.9495	33.9343
133.9	38.0302	34.0023
134	38.112	34.0703
134.1	38.1895	34.1383
134.2	38.2693	34.2061
134.3	38.3472	34.274
134.4	38.4286	34.3418
134.5	38.5138	34.4095
134.6	38.5924	34.4772
134.7	38.6723	34.5448
134.8	38.7501	34.6124
134.9	38.8273	34.68
135	38.9023	34.7475
135.1	38.9762	34.8149
135.2	39.0519	34.8823
135.3	39.1312	34.9497
135.4	39.2115	35.017
135.5	39.288	35.0843
135.6	39.3658	35.1515
135.7	39.4461	35.2187
135.8	39.5275	35.2858
135.9	39.6024	35.3528
136	39.6814	35.4199
136.1	39.7571	35.4869
136.2	39.8329	35.5538
136.3	39.9057	35.6207
136.4	39.9796	35.6875
136.5	40.0547	35.7543
136.6	40.1311	35.8211
136.7	40.2096	35.8878
136.8	40.2879	35.9544
136.9	40.3636	36.021
137	40.4395	36.0876
137.1	40.512	36.1541
137.2	40.5887	36.2205
137.3	40.6655	36.2869
137.4	40.7433	36.3533
137.5	40.8235	36.4196
137.6	40.9015	36.4859
137.7	40.9765	36.5522
137.8	41.0582	36.6183
137.9	41.1313	36.6845
138	41.2	36.7506
138.1	41.2734	36.8166
138.2	41.3448	36.8826
138.3	41.4188	36.9485
138.4	41.4889	37.0145
138.5	41.5603	37.0803
138.6	41.6343	37.1461
138.7	41.7144	37.2119
138.8	41.7936	37.2776
138.9	41.8664	37.3433
139	41.9376	37.4089
139.1	42.0063	37.4745
139.2	42.0782	37.54
139.3	42.1512	37.6055
139.4	42.2245	37.671
139.5	42.2962	37.7364
139.6	42.3669	37.8017
139.7	42.4427	37.867
139.8	42.5171	37.9323
139.9	42.587	37.9975
[truncated: 6,981 more rows]

## Sheet: mMB6-8-B5R
Run 1; Ch 5; Fc 2-1; Cy 11; B5; Conc 15.625 31.25 62.5 125 250 nM_X	Run 1; Ch 5; Fc 2-1; Cy 11; B5; Conc 15.625 31.25 62.5 125 250 nM_Y	Run 1; Ch 5; Fc 2-1; Cy 11; B5; Conc 15.625 31.25 62.5 125 250 nM; Fitted_X	Run 1; Ch 5; Fc 2-1; Cy 11; B5; Conc 15.625 31.25 62.5 125 250 nM; Fitted_Y
-60	-0.0238003	-60	0
-59.9	-0.0192015	-59.9	0
-59.8	-0.0231003	-59.8	0
-59.7	-0.0244007	-59.7	0
-59.6	-0.0234004	-59.6	0
-59.5	-0.0246006	-59.5	0
-59.4	-0.0285008	-59.4	0
-59.3	-0.0292997	-59.3	0
-59.2	-0.0191001	-59.2	0
-59.1	-0.0169003	-59.1	0
-59	-0.0166004	-59	0
-58.9	-0.0203008	-58.9	0
-58.8	-0.0219005	-58.8	0
-58.7	-0.0244002	-58.7	0
-58.6	-0.0190001	-58.6	0
-58.5	-0.0186001	-58.5	0
-58.4	-0.0187009	-58.4	0
-58.3	-0.0171	-58.3	0
-58.2	-0.0144002	-58.2	0
-58.1	-0.0157004	-58.1	0
-58	-0.0152005	-58	0
-57.9	-0.019101	-57.9	0
-57.8	-0.0216003	-57.8	0
-57.7	-0.0195997	-57.7	0
-57.6	-0.016	-57.6	0
-57.5	-0.0119006	-57.5	0
-57.4	-0.0176005	-57.4	0
-57.3	-0.0188006	-57.3	0
-57.2	-0.0249002	-57.2	0
-57.1	-0.0241006	-57.1	0
-57	-0.0249004	-57	0
-56.9	-0.0257	-56.9	0
-56.8	-0.0179001	-56.8	0
-56.7	-0.0152999	-56.7	0
-56.6	-0.0156005	-56.6	0
-56.5	-0.0174004	-56.5	0
-56.4	-0.0213003	-56.4	0
-56.3	-0.0170005	-56.3	0
-56.2	-0.0156999	-56.2	0
-56.1	-0.00779979	-56.1	0
-56	-0.000299937	-56	0
-55.9	0.00929939	-55.9	0
-55.8	0.0120992	-55.8	0
-55.7	0.00689953	-55.7	0
-55.6	0.00639959	-55.6	0
-55.5	0.00399927	-55.5	0
-55.4	-0.00250038	-55.4	0
-55.3	-0.0030012	-55.3	0
-55.2	-0.00860074	-55.2	0
-55.1	-0.0122003	-55.1	0
-55	-0.00740055	-55	0
-54.9	-0.00590081	-54.9	0
-54.8	-0.0119002	-54.8	0
-54.7	-0.00920022	-54.7	0
-54.6	-0.00720027	-54.6	0
-54.5	-0.0115004	-54.5	0
-54.4	-0.0151001	-54.4	0
-54.3	-0.00750049	-54.3	0
-54.2	-0.0090003	-54.2	0
-54.1	-0.00940065	-54.1	0
-54	-0.0157	-54	0
-53.9	-0.00730107	-53.9	0
-53.8	-0.00500068	-53.8	0
-53.7	-0.00800029	-53.7	0
-53.6	-0.00949998	-53.6	0
-53.5	-0.00920025	-53.5	0
-53.4	-0.00820049	-53.4	0
-53.3	-0.00739995	-53.3	0
-53.2	-0.00400009	-53.2	0
-53.1	-0.00010033	-53.1	0
-53	-0.00240016	-53	0
-52.9	0.00209943	-52.9	0
-52.8	0.00239948	-52.8	0
-52.7	-0.00500034	-52.7	0
-52.6	-0.00570029	-52.6	0
-52.5	-0.00270018	-52.5	0
-52.4	-0.000100297	-52.4	0
-52.3	0.00409922	-52.3	0
-52.2	-0.00260074	-52.2	0
-52.1	-0.00770012	-52.1	0
-52	-0.00780008	-52	0
-51.9	-0.0058003	-51.9	0
-51.8	-0.00139957	-51.8	0
-51.7	0.0116007	-51.7	0
-51.6	0.0229	-51.6	0
-51.5	0.0235	-51.5	0
-51.4	0.0248999	-51.4	0
-51.3	0.0319998	-51.3	0
-51.2	0.0303995	-51.2	0
-51.1	0.0265997	-51.1	0
-51	0.0199	-51	0
-50.9	0.0223998	-50.9	0
-50.8	0.0218997	-50.8	0
-50.7	0.0194997	-50.7	0
-50.6	0.0155999	-50.6	0
-50.5	0.0159999	-50.5	0
-50.4	0.0135007	-50.4	0
-50.3	0.0199998	-50.3	0
-50.2	0.0205001	-50.2	0
-50.1	0.0232997	-50.1	0
-50	0.0179999	-50	0
-49.9	0.0190993	-49.9	0
-49.8	0.0167	-49.8	0
-49.7	0.0229996	-49.7	0
-49.6	0.0209999	-49.6	0
-49.5	0.0267996	-49.5	0
-49.4	0.0195997	-49.4	0
-49.3	0.0158997	-49.3	0
-49.2	0.0161002	-49.2	0
-49.1	0.0246994	-49.1	0
-49	0.0209997	-49	0
-48.9	0.0180998	-48.9	0
-48.8	0.0183996	-48.8	0
-48.7	0.0148995	-48.7	0
-48.6	0.0122993	-48.6	0
-48.5	0.00219958	-48.5	0
-48.4	-0.00560015	-48.4	0
-48.3	-0.000801669	-48.3	0
-48.2	-0.0163005	-48.2	0
-48.1	-0.0220999	-48.1	0
-48	-0.0103001	-48	0
-47.9	-0.010901	-47.9	0
-47.8	-0.0121996	-47.8	0
-47.7	0.023002	-47.7	0
-47.6	0.0590998	-47.6	0
-47.5	0.0591	-47.5	0
-47.4	0.0219992	-47.4	0
-47.3	0.0136999	-47.3	0
-47.2	0.0118999	-47.2	0
-47.1	0.0088999	-47.1	0
-47	0.0108	-47	0
-46.9	0.00499908	-46.9	0
-46.8	-0.00270074	-46.8	0
-46.7	-0.00780063	-46.7	0
-46.6	-0.00939898	-46.6	0
-46.5	0.00569998	-46.5	0
-46.4	0.00169983	-46.4	0
-46.3	0.00620002	-46.3	0
-46.2	0.0109999	-46.2	0
-46.1	0.00630083	-46.1	0
-46	-0.00280002	-46	0
-45.9	-0.0202012	-45.9	0
-45.8	-0.0318	-45.8	0
-45.7	-0.0604012	-45.7	0
-45.6	-0.0599004	-45.6	0
-45.5	-0.0474	-45.5	0
-45.4	-0.0317013	-45.4	0
-45.3	-0.0329	-45.3	0
-45.2	-0.0348008	-45.2	0
-45.1	-0.0358006	-45.1	0
-45	-0.0322	-45	0
-44.9	-0.0193007	-44.9	0
-44.8	-0.0258	-44.8	0
-44.7	-0.0782004	-44.7	0
-44.6	-0.0270988	-44.6	0
-44.5	-0.0149	-44.5	0
-44.4	-0.0176986	-44.4	0
-44.3	-0.0194	-44.3	0
-44.2	-0.0226972	-44.2	0
-44.1	-0.0483982	-44.1	0
-44	-0.052	-44	0
-43.9	-0.0510939	-43.9	0
-43.8	-0.0315	-43.8	0
-43.7	-0.023997	-43.7	0
-43.6	-0.0253971	-43.6	0
-43.5	-0.0194	-43.5	0
-43.4	-0.021797	-43.4	0
-43.3	-0.0265	-43.3	0
-43.2	-0.025697	-43.2	0
-43.1	-0.0243918	-43.1	0
-43	0.00799999	-43	0
-42.9	-0.00929546	-42.9	0
-42.8	-0.0309	-42.8	0
-42.7	-0.0284974	-42.7	0
-42.6	-0.0194002	-42.6	0
-42.5	-0.0341	-42.5	0
-42.4	-0.0242968	-42.4	0
-42.3	0.00230001	-42.3	0
-42.2	0.0184015	-42.2	0
-42.1	0.00590151	-42.1	0
-42	0.00149999	-42	0
-41.9	0.000101	-41.9	0
-41.8	-0.000800006	-41.8	0
-41.7	0.00660072	-41.7	0
-41.6	0.0100991	-41.6	0
-41.5	0.0063	-41.5	0
-41.4	0.0186011	-41.4	0
-41.3	0.0126	-41.3	0
-41.2	0.0519988	-41.2	0
-41.1	0.0369974	-41.1	0
-41	0.0321	-41	0
-40.9	0.00610247	-40.9	0
-40.8	0.0392	-40.8	0
-40.7	0.0682923	-40.7	0
-40.6	-0.0108198	-40.6	0
-40.5	-0.1468	-40.5	0
-40.4	-0.873061	-40.4	0
-40.3	0.097	-40.3	0
-40.2	2.50177	-40.2	0
-40.1	-4.11137	-40.1	0
-40	-1.1285	-40	0
-39.9	1.11663	-39.9	0
-39.8	-1.9508	-39.8	0
-39.7	0.108092	-39.7	0
-39.6	-0.0965929	-39.6	0
-39.5	-0.105	-39.5	0
-39.4	-0.107197	-39.4	0
-39.3	-0.0973	-39.3	0
-39.2	-0.0494004	-39.2	0
-39.1	-0.0185992	-39.1	0
-39	-0.0034	-39	0
-38.9	-0.0354024	-38.9	0
-38.8	-0.0595	-38.8	0
-38.7	0.046179	-38.7	0
-38.6	-0.143001	-38.6	0
-38.5	-0.0414	-38.5	0
-38.4	-0.0638088	-38.4	0
-38.3	-0.1366	-38.3	0
-38.2	-0.114413	-38.2	0
-38.1	-0.180816	-38.1	0
-38	-0.2134	-38	0
-37.9	-0.306617	-37.9	0
-37.8	-0.3939	-37.8	0
-37.7	-0.428643	-37.7	0
-37.6	-0.0248868	-37.6	0
-37.5	0.0584	-37.5	0
-37.4	-0.0427673	-37.4	0
-37.3	0.0032	-37.3	0
-37.2	0.122732	-37.2	0
-37.1	0.244515	-37.1	0
-37	0.228	-37	0
-36.9	0.227907	-36.9	0
-36.8	0.1728	-36.8	0
-36.7	0.116898	-36.7	0
-36.6	0.0860934	-36.6	0
-36.5	0.0677	-36.5	0
-36.4	0.0451974	-36.4	0
-36.3	0.0224	-36.3	0
-36.2	-0.00270415	-36.2	0
-36.1	-0.0189006	-36.1	0
-36	-0.00310001	-36	0
-35.9	0.0180002	-35.9	0
-35.8	0.0113	-35.8	0
-35.7	0.0313002	-35.7	0
-35.6	0.0284965	-35.6	0
-35.5	0.0061	-35.5	0
-35.4	0.0254009	-35.4	0
-35.3	0.0176	-35.3	0
-35.2	0.0187996	-35.2	0
-35.1	0.0162988	-35.1	0
-35	0.0026	-35	0
-34.9	0.000400245	-34.9	0
-34.8	0.0037	-34.8	0
-34.7	-0.0105017	-34.7	0
-34.6	-0.0133018	-34.6	0
-34.5	-0.0233	-34.5	0
-34.4	-0.022001	-34.4	0
-34.3	-0.0231	-34.3	0
-34.2	-0.0228016	-34.2	0
-34.1	-0.0261995	-34.1	0
-34	-0.0135	-34	0
-33.9	-0.0156007	-33.9	0
-33.8	-0.024	-33.8	0
-33.7	-0.0220996	-33.7	0
-33.6	-0.023399	-33.6	0
-33.5	-0.0186	-33.5	0
-33.4	-0.0187994	-33.4	0
-33.3	-0.0132	-33.3	0
-33.2	-0.0117001	-33.2	0
-33.1	-0.0111995	-33.1	0
-33	-0.004	-33	0
-32.9	0.0046999	-32.9	0
-32.8	0.0077	-32.8	0
-32.7	0.00580056	-32.7	0
-32.6	0.0101002	-32.6	0
-32.5	0.0084	-32.5	0
-32.4	0.00589987	-32.4	0
-32.3	0.0059	-32.3	0
-32.2	0.00369985	-32.2	0
-32.1	0.00419972	-32.1	0
-32	0.0016	-32	0
-31.9	0.00129971	-31.9	0
-31.8	-0.0045	-31.8	0
-31.7	-0.00749987	-31.7	0
-31.6	-0.00720026	-31.6	0
-31.5	-0.0088	-31.5	0
-31.4	-0.00879939	-31.4	0
-31.3	-0.0074	-31.3	0
-31.2	-0.00959983	-31.2	0
-31.1	-0.0108992	-31.1	0
-31	-0.0042	-31	0
-30.9	-0.00449958	-30.9	0
-30.8	-0.004	-30.8	0
-30.7	-0.00310022	-30.7	0
-30.6	-0.0073001	-30.6	0
-30.5	-0.008	-30.5	0
-30.4	-0.00869991	-30.4	0
-30.3	-0.0109	-30.3	0
-30.2	-0.0092995	-30.2	0
-30.1	-0.00520001	-30.1	0
-30	-0.0034	-30	0
-29.9	-0.000899335	-29.9	0
-29.8	0.000699994	-29.8	0
-29.7	-0.00319959	-29.7	0
-29.6	-0.00179969	-29.6	0
-29.5	-0.000500001	-29.5	0
-29.4	-0.000399856	-29.4	0
-29.3	0.0024	-29.3	0
-29.2	0.00259999	-29.2	0
-29.1	-0.000600014	-29.1	0
-29	-0.0042	-29	0
-28.9	-0.00479926	-28.9	0
-28.8	-0.00439999	-28.8	0
-28.7	-0.00510005	-28.7	0
-28.6	-0.0071992	-28.6	0
-28.5	-0.00159999	-28.5	0
-28.4	-0.00149989	-28.4	0
-28.3	-0.00199999	-28.3	0
-28.2	-0.00750009	-28.2	0
-28.1	-0.00479991	-28.1	0
-28	-0.0026	-28	0
-27.9	-0.000299372	-27.9	0
-27.8	0.0035	-27.8	0
-27.7	-0.00259941	-27.7	0
-27.6	-0.000199855	-27.6	0
-27.5	9.9996e-05	-27.5	0
-27.4	-0.00139906	-27.4	0
-27.3	0.0027	-27.3	0
-27.2	0.00230004	-27.2	0
-27.1	-0.000300179	-27.1	0
-27	-0.00350001	-27	0
-26.9	-0.0100998	-26.9	0
-26.8	-0.0098	-26.8	0
-26.7	-0.00879962	-26.7	0
-26.6	-0.00739974	-26.6	0
-26.5	-0.0075	-26.5	0
-26.4	-0.00789996	-26.4	0
-26.3	-0.0101	-26.3	0
-26.2	-0.0111997	-26.2	0
-26.1	-0.00639989	-26.1	0
-26	-0.009	-26	0
-25.9	-0.00799941	-25.9	0
-25.8	-0.0033	-25.8	0
-25.7	-0.00279974	-25.7	0
-25.6	-0.00129955	-25.6	0
-25.5	0.000599999	-25.5	0
-25.4	0.000499536	-25.4	0
-25.3	-0.00379999	-25.3	0
-25.2	-0.00520004	-25.2	0
-25.1	-0.00650041	-25.1	0
-25	-0.00990001	-25	0
-24.9	-0.0114996	-24.9	0
-24.8	-0.0105	-24.8	0
-24.7	-0.00659969	-24.7	0
-24.6	-0.00459957	-24.6	0
-24.5	-0.0015	-24.5	0
-24.4	0.000200453	-24.4	0
-24.3	0.000199997	-24.3	0
-24.2	0.0011997	-24.2	0
-24.1	-0.00130001	-24.1	0
-24	-0.0029	-24	0
-23.9	0.000199056	-23.9	0
-23.8	-0.00610001	-23.8	0
-23.7	-0.00719981	-23.7	0
-23.6	-0.00469992	-23.6	0
-23.5	-0.0049	-23.5	0
-23.4	-0.00720039	-23.4	0
-23.3	-0.0084	-23.3	0
-23.2	-0.00969998	-23.2	0
-23.1	-0.0127996	-23.1	0
-23	-0.0087	-23	0
-22.9	-0.00919991	-22.9	0
-22.8	-0.0112	-22.8	0
-22.7	-0.0162006	-22.7	0
-22.6	-0.019	-22.6	0
-22.5	-0.0235	-22.5	0
-22.4	-0.0218989	-22.4	0
-22.3	-0.0157	-22.3	0
-22.2	-0.0115006	-22.2	0
-22.1	-0.0191015	-22.1	0
-22	-0.028	-22	0
-21.9	-0.0395012	-21.9	0
-21.8	-0.0561	-21.8	0
-21.7	-0.0673011	-21.7	0
-21.6	-0.0733	-21.6	0
-21.5	-0.0717	-21.5	0
-21.4	-0.0655998	-21.4	0
-21.3	-0.0615	-21.3	0
-21.2	-0.0577995	-21.2	0
-21.1	-0.054	-21.1	0
-21	-0.0545	-21	0
-20.9	-0.0522	-20.9	0
-20.8	-0.0524	-20.8	0
-20.7	-0.0460996	-20.7	0
-20.6	-0.0446994	-20.6	0
-20.5	-0.0428	-20.5	0
-20.4	-0.0376001	-20.4	0
-20.3	-0.0391	-20.3	0
-20.2	-0.0349994	-20.2	0
-20.1	-0.0238008	-20.1	0
-20	-0.0286	-20	0
-19.9	-0.0254997	-19.9	0
-19.8	-0.0217	-19.8	0
-19.7	-0.0213	-19.7	0
-19.6	-0.0180993	-19.6	0
-19.5	-0.0125	-19.5	0
-19.4	-0.0178004	-19.4	0
-19.3	-0.0154	-19.3	0
-19.2	-0.0164997	-19.2	0
-19.1	-0.0106005	-19.1	0
-19	-0.0169	-19	0
-18.9	-0.0173992	-18.9	0
-18.8	-0.0178	-18.8	0
-18.7	-0.0174997	-18.7	0
-18.6	-0.0193002	-18.6	0
-18.5	-0.0262	-18.5	0
-18.4	-0.0351995	-18.4	0
-18.3	-0.035	-18.3	0
-18.2	-0.0335993	-18.2	0
-18.1	-0.0284995	-18.1	0
-18	-0.0214	-18	0
-17.9	-0.0109984	-17.9	0
-17.8	0.00110001	-17.8	0
-17.7	0.0011008	-17.7	0
-17.6	0.00620014	-17.6	0
-17.5	0.00399999	-17.5	0
-17.4	0.00139969	-17.4	0
-17.3	-0.00550001	-17.3	0
-17.2	-0.0066999	-17.2	0
-17.1	-0.00929955	-17.1	0
-17	-0.00699999	-17	0
-16.9	-0.00579913	-16.9	0
-16.8	-0.00389999	-16.8	0
-16.7	-0.00480038	-16.7	0
-16.6	-0.0116008	-16.6	0
-16.5	-0.0227	-16.5	0
-16.4	-0.032	-16.4	0
-16.3	-0.0429	-16.3	0
-16.2	-0.0468003	-16.2	0
-16.1	-0.0522999	-16.1	0
-16	-0.0556	-16	0
-15.9	-0.0617002	-15.9	0
-15.8	-0.069	-15.8	0
-15.7	-0.0768997	-15.7	0
-15.6	-0.0803005	-15.6	0
-15.5	-0.0819	-15.5	0
-15.4	-0.0881004	-15.4	0
-15.3	-0.0946	-15.3	0
-15.2	-0.0917998	-15.2	0
-15.1	-0.0935005	-15.1	0
-15	-0.0945	-15	0
-14.9	-0.0894005	-14.9	0
-14.8	-0.0912	-14.8	0
-14.7	-0.0865996	-14.7	0
-14.6	-0.0786001	-14.6	0
-14.5	-0.06	-14.5	0
-14.4	-0.0510992	-14.4	0
-14.3	-0.0392	-14.3	0
-14.2	-0.0416995	-14.2	0
-14.1	-0.0314006	-14.1	0
-14	-0.0317	-14	0
-13.9	-0.0298001	-13.9	0
-13.8	-0.0265	-13.8	0
-13.7	-0.0233	-13.7	0
-13.6	-0.0178003	-13.6	0
-13.5	-0.0228	-13.5	0
-13.4	-0.0158993	-13.4	0
-13.3	-0.013	-13.3	0
-13.2	-0.0201015	-13.2	0
-13.1	-0.0277013	-13.1	0
-13	-0.0233	-13	0
-12.9	-0.0229012	-12.9	0
-12.8	-0.02	-12.8	0
-12.7	-0.0228011	-12.7	0
-12.6	-0.0254011	-12.6	0
-12.5	-0.0319	-12.5	0
-12.4	-0.0300009	-12.4	0
-12.3	-0.0285	-12.3	0
-12.2	-0.0281011	-12.2	0
-12.1	-0.0289006	-12.1	0
-12	-0.0285	-12	0
-11.9	-0.0288013	-11.9	0
-11.8	-0.0242	-11.8	0
-11.7	-0.0199013	-11.7	0
-11.6	-0.0184005	-11.6	0
-11.5	-0.0102	-11.5	0
-11.4	-0.00340133	-11.4	0
-11.3	-0.0046	-11.3	0
-11.2	-0.000800395	-11.2	0
-11.1	0.00969951	-11.1	0
-11	0.0145	-11	0
-10.9	0.0154994	-10.9	0
-10.8	0.0143	-10.8	0
-10.7	0.0113995	-10.7	0
-10.6	0.0129988	-10.6	0
-10.5	0.0037	-10.5	0
-10.4	-0.00250072	-10.4	0
-10.3	-0.008	-10.3	0
-10.2	-0.00900072	-10.2	0
-10.1	-0.00760043	-10.1	0
-10	-0.0057	-10	0
-9.89999	-0.00330095	-9.89999	0
-9.8	-0.0051	-9.8	0
-9.7	-0.011001	-9.7	0
-9.59999	-0.0157004	-9.59999	0
-9.5	-0.0153	-9.5	0
-9.39999	-0.0160005	-9.39999	0
-9.3	-0.0139	-9.3	0
-9.2	-0.00990037	-9.2	0
-9.09999	-0.00760105	-9.09999	0
-9	-0.0094	-9	0
-8.89999	-0.0088004	-8.89999	0
-8.8	-0.0055	-8.8	0
-8.7	-0.0062002	-8.7	0
-8.59999	0.00289924	-8.59999	0
-8.5	-0.0007	-8.5	0
-8.39999	-0.00280035	-8.39999	0
-8.3	-0.000300001	-8.3	0
-8.2	0.00110064	-8.2	0
-8.09999	-0.00539933	-8.09999	0
-8	-0.0094	-8	0
-7.89999	-0.00719927	-7.89999	0
-7.8	-0.0086	-7.8	0
-7.7	-0.0100995	-7.7	0
-7.59999	-0.0109998	-7.59999	0
-7.5	-0.0111	-7.5	0
-7.39999	-0.0120999	-7.39999	0
-7.3	-0.0115	-7.3	0
-7.2	-0.0107	-7.2	0
-7.09999	-0.0107998	-7.09999	0
-7	-0.008	-7	0
-6.89999	-0.0106002	-6.89999	0
-6.8	-0.011	-6.8	0
-6.7	-0.0133999	-6.7	0
-6.59999	-0.0124995	-6.59999	0
-6.5	-0.0058	-6.5	0
-6.39999	-0.0048002	-6.39999	0
-6.3	-0.0055	-6.3	0
-6.2	-0.00500029	-6.2	0
-6.09999	-0.00410017	-6.09999	0
-6	-0.0049	-6	0
-5.89999	-0.00619986	-5.89999	0
-5.8	-0.0047	-5.8	0
-5.7	-0.00249998	-5.7	0
-5.59999	-0.00420002	-5.59999	0
-5.5	-0.0057	-5.5	0
-5.39999	-0.00140038	-5.39999	0
-5.3	-0.0023	-5.3	0
-5.2	-0.00190011	-5.2	0
-5.09999	-0.00369953	-5.09999	0
-5	-0.0016	-5	0
-4.89999	0.00449963	-4.89999	0
-4.8	0.0037	-4.8	0
-4.7	0.00569997	-4.7	0
-4.59999	0.00749989	-4.59999	0
-4.5	0.0063	-4.5	0
-4.39999	0.000900031	-4.39999	0
-4.3	0.0045	-4.3	0
-4.2	0.0117005	-4.2	0
-4.09999	0.0130995	-4.09999	0
-4	0.0089	-4	0
-3.89999	0.00469997	-3.89999	0
-3.8	0.006	-3.8	0
-3.7	0.00369988	-3.7	0
-3.59999	0.0047011	-3.59999	0
-3.5	0.0065	-3.5	0
-3.39999	0.00839974	-3.39999	0
-3.3	0.0079	-3.3	0
-3.2	0.00319986	-3.2	0
-3.09999	-0.0012002	-3.09999	0
-3	-3.63798e-12	-3	0
-2.89999	0.00539942	-2.89999	0
-2.8	0.0069	-2.8	0
-2.7	0.0117993	-2.7	0
-2.59999	0.0139003	-2.59999	0
-2.5	0.0214	-2.5	0
-2.39999	0.0278993	-2.39999	0
-2.3	0.0234	-2.3	0
-2.2	0.0185998	-2.2	0
-2.09999	0.0154988	-2.09999	0
-2	0.0134	-2	0
-1.89999	0.015401	-1.89999	0
-1.8	0.0176	-1.8	0
-1.7	0.0198986	-1.7	0
-1.59999	0.0168001	-1.59999	0
-1.5	0.0199	-1.5	0
-1.39999	0.0202998	-1.39999	0
-1.3	0.0202998	-1.3	0
-1.2	0.0199	-1.2	0
-1.09999	0.0176985	-1.09999	0
-1	0.0027	-1	0
-0.899994	0.0014	-0.899994	0
-0.800003	0.0027	-0.800003	0
-0.699997	0.00599803	-0.699997	0
-0.599991	0.00599803	-0.599991	0
-0.5	0.0124994	-0.5	0
-0.399994	0.0176985	-0.399994	0
-0.300003	0.0199	-0.300003	0
-0.199997	0.0202998	-0.199997	0
-0.0999908	0.0218969	-0.0999908	0
0	0.0227	0	0
0.100006	0.1035	0.100006	0
0.199997	0.152332	0.199997	0.041424
0.300003	0.434181	0.300003	0.0828427
0.400009	0.65747	0.400009	0.12425
0.5	0.8079	0.5	0.165639
0.600006	0.987755	0.600006	0.207024
0.699997	1.2393	0.699997	0.24839
0.800003	1.25519	0.800003	0.289751
0.900009	1.321	0.900009	0.331101
1	1.384	1	0.372433
1.10001	1.39259	1.10001	0.413759
1.2	1.3988	1.2	0.455068
1.3	1.56309	1.3	0.496372
1.40001	1.5943	1.40001	0.537664
1.5	1.7015	1.5	0.578938
1.60001	1.75808	1.60001	0.620207
1.7	1.8487	1.7	0.661458
1.8	2.13377	1.8	0.702704
1.90001	2.22199	1.90001	0.743938
2	2.3083	2	0.785155
2.10001	2.3173	2.10001	0.826366
2.2	2.5334	2.2	0.86756
2.3	2.5354	2.3	0.908748
2.40001	2.7898	2.40001	0.949925
2.5	2.7898	2.5	0.991084
2.60001	2.71728	2.60001	1.03224
2.7	2.7699	2.7	1.07337
2.8	2.9125	2.8	1.1145
2.90001	3.03199	2.90001	1.15562
3	3.1615	3	1.19673
3.10001	3.22829	3.10001	1.23782
3.2	3.32	3.2	1.2789
3.3	3.38859	3.3	1.31997
3.40001	3.43749	3.40001	1.36103
3.5	3.5276	3.5	1.40208
3.60001	3.55219	3.60001	1.44312
3.7	3.6466	3.7	1.48414
3.8	3.69789	3.8	1.52515
3.90001	3.76779	3.90001	1.56616
4	3.8419	4	1.60714
4.10001	3.946	4.10001	1.64812
4.2	4.0317	4.2	1.68909
4.3	4.1135	4.3	1.73004
4.40001	4.192	4.40001	1.77099
4.5	4.2563	4.5	1.81192
4.60001	4.3284	4.60001	1.85284
4.7	4.4084	4.7	1.89375
4.8	4.4978	4.8	1.93465
4.90001	4.5686	4.90001	1.97554
5	4.6541	5	2.01641
5.10001	4.7296	5.10001	2.05727
5.2	4.8086	5.2	2.09812
5.3	4.8721	5.3	2.13896
5.40001	4.9547	5.40001	2.1798
5.5	5.0247	5.5	2.22061
5.60001	5.0968	5.60001	2.26142
5.7	5.1765	5.7	2.30221
5.8	5.2571	5.8	2.34299
5.90001	5.3256	5.90001	2.38376
6	5.4038	6	2.42452
6.10001	5.4812	6.10001	2.46527
6.2	5.5602	6.2	2.506
6.3	5.6328	6.3	2.54673
6.40001	5.7003	6.40001	2.58745
6.5	5.7756	6.5	2.62814
6.60001	5.8544	6.60001	2.66884
6.7	5.9241	6.7	2.70951
6.8	5.9977	6.8	2.75018
6.90001	6.0855	6.90001	2.79084
7	6.1478	7	2.83148
7.10001	6.2149	7.10001	2.87212
7.2	6.2872	7.2	2.91273
7.3	6.3541	7.3	2.95334
7.40001	6.4263	7.40001	2.99394
7.5	6.4972	7.5	3.03453
7.60001	6.5662	7.60001	3.0751
7.7	6.6304	7.7	3.11566
7.8	6.6957	7.8	3.15622
7.90001	6.7661	7.90001	3.19676
8	6.8366	8	3.23729
8.10001	6.9041	8.10001	3.27781
8.2	6.9761	8.2	3.31831
8.3	7.0518	8.3	3.35881
8.40001	7.1338	8.40001	3.39929
8.5	7.2064	8.5	3.43976
8.60001	7.2758	8.60001	3.48022
8.7	7.3528	8.7	3.52066
8.8	7.4231	8.8	3.5611
8.90001	7.5027	8.90001	3.60153
9	7.5772	9	3.64194
9.10001	7.6502	9.10001	3.68234
9.2	7.7223	9.2	3.72273
9.3	7.7965	9.3	3.76311
9.40001	7.8711	9.40001	3.80348
9.5	7.9442	9.5	3.84383
9.60001	8.0137	9.60001	3.88418
9.7	8.0822	9.7	3.92451
9.8	8.1494	9.8	3.96483
9.90001	8.2124	9.90001	4.00515
10	8.2876	10	4.04544
10.1	8.3552	10.1	4.08573
10.2	8.4194	10.2	4.126
10.3	8.4905	10.3	4.16627
10.4	8.5584	10.4	4.20652
10.5	8.627	10.5	4.24676
10.6	8.6965	10.6	4.28699
10.7	8.7619	10.7	4.3272
10.8	8.8291	10.8	4.36741
10.9	8.8926	10.9	4.40761
11	8.963	11	4.44779
11.1	9.0344	11.1	4.48796
11.2	9.1032	11.2	4.52812
11.3	9.1664	11.3	4.56827
11.4	9.2365	11.4	4.60841
11.5	9.3031	11.5	4.64853
11.6	9.3712	11.6	4.68865
11.7	9.4409	11.7	4.72874
11.8	9.511	11.8	4.76884
11.9	9.5815	11.9	4.80892
12	9.6516	12	4.84898
12.1	9.7211	12.1	4.88904
12.2	9.7872	12.2	4.92908
12.3	9.8579	12.3	4.96912
12.4	9.9228	12.4	5.00914
12.5	9.9881	12.5	5.04915
12.6	10.0639	12.6	5.08915
12.7	10.1366	12.7	5.12913
12.8	10.2072	12.8	5.16911
12.9	10.2763	12.9	5.20907
13	10.3482	13	5.24902
13.1	10.4235	13.1	5.28897
13.2	10.4971	13.2	5.32889
13.3	10.5729	13.3	5.36881
13.4	10.6444	13.4	5.40872
13.5	10.7176	13.5	5.44861
13.6	10.7891	13.6	5.4885
13.7	10.8541	13.7	5.52836
13.8	10.9259	13.8	5.56823
13.9	10.9971	13.9	5.60808
14	11.0645	14	5.64791
14.1	11.1313	14.1	5.68774
14.2	11.2052	14.2	5.72755
14.3	11.2783	14.3	5.76735
14.4	11.3478	14.4	5.80715
14.5	11.4203	14.5	5.84692
14.6	11.4941	14.6	5.88669
14.7	11.5645	14.7	5.92644
14.8	11.6372	14.8	5.96619
14.9	11.7039	14.9	6.00593
15	11.7698	15	6.04565
15.1	11.8317	15.1	6.08536
15.2	11.9004	15.2	6.12505
15.3	11.9685	15.3	6.16474
15.4	12.0323	15.4	6.20442
15.5	12.097	15.5	6.24408
15.6	12.1635	15.6	6.28373
15.7	12.2278	15.7	6.32337
15.8	12.2947	15.8	6.363
15.9	12.3637	15.9	6.40262
16	12.4272	16	6.44223
16.1	12.491	16.1	6.48182
16.2	12.5618	16.2	6.5214
16.3	12.6357	16.3	6.56098
16.4	12.7	16.4	6.60054
16.5	12.7643	16.5	6.64008
16.6	12.8341	16.6	6.67962
16.7	12.9002	16.7	6.71915
16.8	12.9687	16.8	6.75866
16.9	13.0387	16.9	6.79817
17	13.1112	17	6.83765
17.1	13.1787	17.1	6.87714
17.2	13.2436	17.2	6.9166
17.3	13.3102	17.3	6.95606
17.4	13.3824	17.4	6.99551
17.5	13.454	17.5	7.03493
17.6	13.5203	17.6	7.07436
17.7	13.5894	17.7	7.11377
17.8	13.6575	17.8	7.15317
17.9	13.7261	17.9	7.19256
18	13.7917	18	7.23193
18.1	13.8607	18.1	7.27129
18.2	13.9282	18.2	7.31064
18.3	14.0007	18.3	7.34999
18.4	14.0685	18.4	7.38932
18.5	14.1396	18.5	7.42863
18.6	14.2067	18.6	7.46794
18.7	14.2703	18.7	7.50723
18.8	14.3355	18.8	7.54652
18.9	14.4029	18.9	7.58579
19	14.4732	19	7.62505
19.1	14.539	19.1	7.6643
19.2	14.602	19.2	7.70353
19.3	14.6683	19.3	7.74276
19.4	14.7331	19.4	7.78198
19.5	14.8007	19.5	7.82118
19.6	14.8663	19.6	7.86037
19.7	14.9323	19.7	7.89955
19.8	15.0021	19.8	7.93872
19.9	15.067	19.9	7.97788
20	15.1323	20	8.01702
20.1	15.1966	20.1	8.05615
20.2	15.2602	20.2	8.09527
20.3	15.3258	20.3	8.13438
20.4	15.3928	20.4	8.17348
20.5	15.4587	20.5	8.21257
20.6	15.5232	20.6	8.25165
20.7	15.5852	20.7	8.29071
20.8	15.6482	20.8	8.32976
20.9	15.7121	20.9	8.36881
21	15.7825	21	8.40783
21.1	15.8437	21.1	8.44685
21.2	15.9154	21.2	8.48585
21.3	15.9788	21.3	8.52485
21.4	16.0391	21.4	8.56384
21.5	16.1021	21.5	8.60281
21.6	16.164	21.6	8.64177
21.7	16.2272	21.7	8.68071
21.8	16.2941	21.8	8.71965
21.9	16.3636	21.9	8.75858
22	16.4228	22	8.79749
22.1	16.4848	22.1	8.8364
22.2	16.5518	22.2	8.87529
22.3	16.6197	22.3	8.91417
22.4	16.681	22.4	8.95304
22.5	16.7451	22.5	8.99189
22.6	16.8103	22.6	9.03074
22.7	16.8786	22.7	9.06957
22.8	16.9487	22.8	9.10839
22.9	17.012	22.9	9.14721
23	17.0744	23	9.186
23.1	17.1397	23.1	9.22479
23.2	17.201	23.2	9.26356
23.3	17.2618	23.3	9.30233
23.4	17.3237	23.4	9.34109
23.5	17.3909	23.5	9.37982
23.6	17.4515	23.6	9.41856
23.7	17.5118	23.7	9.45727
23.8	17.577	23.8	9.49598
23.9	17.6435	23.9	9.53468
24	17.7091	24	9.57336
24.1	17.7757	24.1	9.61203
24.2	17.8437	24.2	9.65069
24.3	17.905	24.3	9.68934
24.4	17.9685	24.4	9.72798
24.5	18.0291	24.5	9.7666
24.6	18.0932	24.6	9.80522
24.7	18.1539	24.7	9.84382
24.8	18.2168	24.8	9.88241
24.9	18.279	24.9	9.921
25	18.3378	25	9.95956
25.1	18.3991	25.1	9.99812
25.2	18.4639	25.2	10.0367
25.3	18.5296	25.3	10.0752
25.4	18.6009	25.4	10.1137
25.5	18.6647	25.5	10.1522
25.6	18.7259	25.6	10.1907
25.7	18.797	25.7	10.2292
25.8	18.861	25.8	10.2677
25.9	18.9209	25.9	10.3062
26	18.9779	26	10.3446
26.1	19.0365	26.1	10.3831
26.2	19.0979	26.2	10.4215
26.3	19.1569	26.3	10.4599
26.4	19.2164	26.4	10.4983
26.5	19.2741	26.5	10.5367
26.6	19.3309	26.6	10.5751
26.7	19.3911	26.7	10.6135
26.8	19.4541	26.8	10.6518
26.9	19.5137	26.9	10.6902
27	19.5739	27	10.7285
27.1	19.6353	27.1	10.7668
27.2	19.695	27.2	10.8052
27.3	19.755	27.3	10.8435
27.4	19.8175	27.4	10.8818
27.5	19.8832	27.5	10.92
27.6	19.9454	27.6	10.9583
27.7	20.0088	27.7	10.9966
27.8	20.0663	27.8	11.0348
27.9	20.1256	27.9	11.073
28	20.1866	28	11.1113
28.1	20.2484	28.1	11.1495
28.2	20.307	28.2	11.1877
28.3	20.3674	28.3	11.2259
28.4	20.4328	28.4	11.264
28.5	20.4972	28.5	11.3022
28.6	20.5597	28.6	11.3404
28.7	20.6193	28.7	11.3785
28.8	20.6816	28.8	11.4166
28.9	20.7428	28.9	11.4547
29	20.8059	29	11.4929
29.1	20.8673	29.1	11.531
29.2	20.9249	29.2	11.569
29.3	20.9841	29.3	11.6071
29.4	21.0486	29.4	11.6452
29.5	21.1057	29.5	11.6832
29.6	21.1616	29.6	11.7213
29.7	21.2263	29.7	11.7593
29.8	21.2893	29.8	11.7973
29.9	21.3461	29.9	11.8353
30	21.4064	30	11.8733
30.1	21.4709	30.1	11.9113
30.2	21.534	30.2	11.9492
30.3	21.5987	30.3	11.9872
30.4	21.6578	30.4	12.0252
30.5	21.715	30.5	12.0631
30.6	21.7728	30.6	12.101
30.7	21.8329	30.7	12.1389
30.8	21.8936	30.8	12.1768
30.9	21.9533	30.9	12.2147
31	22.0186	31	12.2526
31.1	22.0759	31.1	12.2905
31.2	22.1336	31.2	12.3283
31.3	22.1867	31.3	12.3661
31.4	22.2431	31.4	12.404
31.5	22.305	31.5	12.4418
31.6	22.3669	31.6	12.4796
31.7	22.423	31.7	12.5174
31.8	22.4813	31.8	12.5552
31.9	22.5417	31.9	12.593
32	22.6043	32	12.6307
32.1	22.6648	32.1	12.6685
32.2	22.7229	32.2	12.7062
32.3	22.7801	32.3	12.7439
32.4	22.8391	32.4	12.7817
32.5	22.8995	32.5	12.8194
32.6	22.9609	32.6	12.8571
32.7	23.015	32.7	12.8947
32.8	23.0698	32.8	12.9324
32.9	23.1295	32.9	12.9701
33	23.1929	33	13.0077
33.1	23.2541	33.1	13.0454
33.2	23.3153	33.2	13.083
33.3	23.3779	33.3	13.1206
33.4	23.4404	33.4	13.1582
33.5	23.503	33.5	13.1958
33.6	23.5608	33.6	13.2334
33.7	23.6207	33.7	13.2709
33.8	23.6768	33.8	13.3085
33.9	23.7323	33.9	13.346
34	23.7937	34	13.3836
34.1	23.8551	34.1	13.4211
34.2	23.9123	34.2	13.4586
34.3	23.9696	34.3	13.4961
34.4	24.0306	34.4	13.5336
34.5	24.0898	34.5	13.571
34.6	24.1471	34.6	13.6085
34.7	24.1995	34.7	13.646
34.8	24.2576	34.8	13.6834
34.9	24.3154	34.9	13.7208
35	24.372	35	13.7582
35.1	24.4314	35.1	13.7956
35.2	24.4907	35.2	13.833
35.3	24.5492	35.3	13.8704
35.4	24.6073	35.4	13.9078
35.5	24.6684	35.5	13.9452
35.6	24.7306	35.6	13.9825
35.7	24.7941	35.7	14.0198
35.8	24.856	35.8	14.0572
35.9	24.9129	35.9	14.0945
36	24.9723	36	14.1318
36.1	25.0272	36.1	14.1691
36.2	25.0823	36.2	14.2063
36.3	25.1406	36.3	14.2436
36.4	25.1939	36.4	14.2809
36.5	25.2468	36.5	14.3181
36.6	25.3032	36.6	14.3554
36.7	25.366	36.7	14.3926
36.8	25.4255	36.8	14.4298
36.9	25.4858	36.9	14.467
37	25.5371	37	14.5042
37.1	25.5902	37.1	14.5413
37.2	25.6454	37.2	14.5785
37.3	25.6981	37.3	14.6157
37.4	25.7534	37.4	14.6528
37.5	25.806	37.5	14.6899
37.6	25.8604	37.6	14.727
37.7	25.9157	37.7	14.7642
37.8	25.9713	37.8	14.8012
37.9	26.0279	37.9	14.8383
38	26.0823	38	14.8754
38.1	26.1337	38.1	14.9125
38.2	26.1843	38.2	14.9495
38.3	26.2343	38.3	14.9866
38.4	26.2889	38.4	15.0236
38.5	26.3387	38.5	15.0606
38.6	26.3941	38.6	15.0976
38.7	26.4479	38.7	15.1346
38.8	26.5038	38.8	15.1716
38.9	26.5603	38.9	15.2085
39	26.6136	39	15.2455
39.1	26.6673	39.1	15.2824
39.2	26.7211	39.2	15.3194
39.3	26.7712	39.3	15.3563
39.4	26.8212	39.4	15.3932
39.5	26.874	39.5	15.4301
39.6	26.9286	39.6	15.467
39.7	26.9819	39.7	15.5039
39.8	27.0316	39.8	15.5407
39.9	27.0877	39.9	15.5776
40	27.1394	40	15.6144
40.1	27.1938	40.1	15.6513
40.2	27.247	40.2	15.6881
40.3	27.2965	40.3	15.7249
40.4	27.3428	40.4	15.7617
40.5	27.3948	40.5	15.7985
40.6	27.4474	40.6	15.8352
40.7	27.5011	40.7	15.872
40.8	27.5586	40.8	15.9088
40.9	27.6127	40.9	15.9455
41	27.6596	41	15.9822
41.1	27.7188	41.1	16.0189
41.2	27.7745	41.2	16.0556
41.3	27.8262	41.3	16.0923
41.4	27.8775	41.4	16.129
41.5	27.9296	41.5	16.1657
41.6	27.9793	41.6	16.2024
41.7	28.0342	41.7	16.239
41.8	28.0872	41.8	16.2756
41.9	28.1369	41.9	16.3123
42	28.1895	42	16.3489
42.1	28.2419	42.1	16.3855
42.2	28.2924	42.2	16.4221
42.3	28.3453	42.3	16.4586
42.4	28.4008	42.4	16.4952
42.5	28.4533	42.5	16.5318
42.6	28.508	42.6	16.5683
42.7	28.5596	42.7	16.6048
42.8	28.6099	42.8	16.6414
42.9	28.6605	42.9	16.6779
43	28.7037	43	16.7144
43.1	28.7606	43.1	16.7509
43.2	28.8102	43.2	16.7873
43.3	28.8612	43.3	16.8238
43.4	28.9117	43.4	16.8602
43.5	28.9612	43.5	16.8967
43.6	29.0102	43.6	16.9331
43.7	29.0537	43.7	16.9695
43.8	29.1018	43.8	17.0059
43.9	29.1568	43.9	17.0423
44	29.2099	44	17.0787
44.1	29.2626	44.1	17.1151
44.2	29.3178	44.2	17.1514
44.3	29.3739	44.3	17.1878
44.4	29.4262	44.4	17.2241
44.5	29.48	44.5	17.2605
44.6	29.5371	44.6	17.2968
44.7	29.5942	44.7	17.3331
44.8	29.6456	44.8	17.3694
44.9	29.6979	44.9	17.4056
45	29.749	45	17.4419
45.1	29.8042	45.1	17.4782
45.2	29.861	45.2	17.5144
45.3	29.9125	45.3	17.5507
45.4	29.9692	45.4	17.5869
45.5	30.0252	45.5	17.6231
45.6	30.078	45.6	17.6593
45.7	30.1293	45.7	17.6955
45.8	30.1846	45.8	17.7317
45.9	30.244	45.9	17.7678
46	30.2966	46	17.804
46.1	30.3538	46.1	17.8401
46.2	30.4059	46.2	17.8762
46.3	30.4535	46.3	17.9124
46.4	30.5012	46.4	17.9485
46.5	30.557	46.5	17.9846
46.6	30.6072	46.6	18.0207
46.7	30.6594	46.7	18.0567
46.8	30.7045	46.8	18.0928
46.9	30.7545	46.9	18.1288
47	30.8047	47	18.1649
47.1	30.8586	47.1	18.2009
47.2	30.9044	47.2	18.2369
47.3	30.95	47.3	18.2729
47.4	31.0012	47.4	18.3089
47.5	31.0526	47.5	18.3449
47.6	31.1057	47.6	18.3809
47.7	31.1573	47.7	18.4168
47.8	31.2107	47.8	18.4528
47.9	31.267	47.9	18.4887
48	31.3192	48	18.5246
48.1	31.3698	48.1	18.5606
48.2	31.4232	48.2	18.5965
48.3	31.4753	48.3	18.6324
48.4	31.5248	48.4	18.6682
48.5	31.5729	48.5	18.7041
48.6	31.6218	48.6	18.74
48.7	31.6737	48.7	18.7758
48.8	31.7202	48.8	18.8116
48.9	31.7696	48.9	18.8475
49	31.8197	49	18.8833
49.1	31.8711	49.1	18.9191
49.2	31.9155	49.2	18.9548
49.3	31.9617	49.3	18.9906
49.4	32.0084	49.4	19.0264
49.5	32.0569	49.5	19.0621
49.6	32.1047	49.6	19.0979
49.7	32.1557	49.7	19.1336
49.8	32.203	49.8	19.1693
49.9	32.2538	49.9	19.205
50	32.3003	50	19.2407
50.1	32.3474	50.1	19.2764
50.2	32.3989	50.2	19.3121
50.3	32.4471	50.3	19.3478
50.4	32.4905	50.4	19.3834
50.5	32.538	50.5	19.419
50.6	32.584	50.6	19.4547
50.7	32.6329	50.7	19.4903
50.8	32.6864	50.8	19.5259
50.9	32.736	50.9	19.5615
51	32.7881	51	19.5971
51.1	32.835	51.1	19.6326
51.2	32.8828	51.2	19.6682
51.3	32.9328	51.3	19.7037
51.4	32.9825	51.4	19.7393
51.5	33.0284	51.5	19.7748
51.6	33.073	51.6	19.8103
51.7	33.1141	51.7	19.8458
51.8	33.1594	51.8	19.8813
51.9	33.2044	51.9	19.9168
52	33.2493	52	19.9523
52.1	33.2955	52.1	19.9877
52.2	33.3368	52.2	20.0232
52.3	33.3824	52.3	20.0586
52.4	33.4302	52.4	20.094
52.5	33.4767	52.5	20.1294
52.6	33.5172	52.6	20.1648
52.7	33.5615	52.7	20.2002
52.8	33.6033	52.8	20.2356
52.9	33.6505	52.9	20.271
53	33.6999	53	20.3063
53.1	33.7432	53.1	20.3416
53.2	33.7868	53.2	20.377
53.3	33.8365	53.3	20.4123
53.4	33.8825	53.4	20.4476
53.5	33.9283	53.5	20.4829
53.6	33.9735	53.6	20.5182
53.7	34.0252	53.7	20.5535
53.8	34.0725	53.8	20.5887
53.9	34.1203	53.9	20.624
54	34.1673	54	20.6592
54.1	34.2171	54.1	20.6944
54.2	34.2647	54.2	20.7297
54.3	34.3152	54.3	20.7649
54.4	34.3648	54.4	20.8001
54.5	34.4128	54.5	20.8352
54.6	34.4541	54.6	20.8704
54.7	34.5037	54.7	20.9056
54.8	34.5468	54.8	20.9407
54.9	34.5964	54.9	20.9758
55	34.6411	55	21.011
55.1	34.6778	55.1	21.0461
55.2	34.7215	55.2	21.0812
55.3	34.7693	55.3	21.1163
55.4	34.8168	55.4	21.1514
55.5	34.863	55.5	21.1864
55.6	34.9109	55.6	21.2215
55.7	34.9558	55.7	21.2565
55.8	34.9995	55.8	21.2916
55.9	35.0483	55.9	21.3266
56	35.0894	56	21.3616
56.1	35.1331	56.1	21.3966
56.2	35.1813	56.2	21.4316
56.3	35.2254	56.3	21.4666
56.4	35.2693	56.4	21.5015
56.5	35.3159	56.5	21.5365
56.6	35.3607	56.6	21.5714
56.7	35.4057	56.7	21.6063
56.8	35.4437	56.8	21.6413
56.9	35.4803	56.9	21.6762
57	35.5246	57	21.7111
57.1	35.5629	57.1	21.746
57.2	35.6047	57.2	21.7808
57.3	35.6492	57.3	21.8157
57.4	35.6938	57.4	21.8505
57.5	35.7394	57.5	21.8854
57.6	35.7754	57.6	21.9202
57.7	35.8157	57.7	21.955
57.8	35.8576	57.8	21.9898
57.9	35.8999	57.9	22.0246
58	35.9487	58	22.0594
58.1	35.9947	58.1	22.0942
58.2	36.0351	58.2	22.1289
58.3	36.0753	58.3	22.1637
58.4	36.1293	58.4	22.1984
58.5	36.174	58.5	22.2332
58.6	36.2003	58.6	22.2679
58.7	36.2333	58.7	22.3026
58.8	36.259	58.8	22.3373
58.9	36.304	58.9	22.3719
59	36.3464	59	22.4066
59.1	36.3464	59.1	22.4413
59.2	36.3464	59.2	22.4759
59.3	36.3112	59.3	22.5106
59.4	36.3112	59.4	22.5452
59.5	36.3464	59.5	22.5798
59.6	36.3112	59.6	22.6144
59.7	36.304	59.7	22.649
59.8	36.263	59.8	22.6836
59.9	36.259	59.9	22.7181
60	36.2556	60	22.7527
60.1	36.2556	60.1	22.7527
60.2	36.2556	60.2	22.7485
60.3	36.2556	60.3	22.7444
60.4	36.2372	60.4	22.7403
60.5	36.2372	60.5	22.7361
60.6	36.2238	60.6	22.732
60.7	35.9492	60.7	22.7279
60.8	35.7677	60.8	22.7238
60.9	35.7283	60.9	22.7196
61	35.7215	61	22.7155
61.1	35.6856	61.1	22.7114
61.2	35.6179	61.2	22.7072
61.3	35.6143	61.3	22.7031
61.4	35.5801	61.4	22.699
61.5	35.5781	61.5	22.6949
61.6	35.5781	61.6	22.6907
61.7	35.5801	61.7	22.6866
61.8	35.5781	61.8	22.6825
61.9	35.5384	61.9	22.6784
62	35.4308	62	22.6743
62.1	35.3034	62.1	22.6701
62.2	35.246	62.2	22.666
62.3	35.2183	62.3	22.6619
62.4	35.2058	62.4	22.6578
62.5	35.0977	62.5	22.6537
62.6	35.0515	62.6	22.6496
62.7	35.1681	62.7	22.6454
62.8	35.0956	62.8	22.6413
62.9	35.1128	62.9	22.6372
63	35.0981	63	22.6331
63.1	34.9966	63.1	22.629
63.2	34.8768	63.2	22.6249
63.3	34.883	63.3	22.6208
63.4	34.7755	63.4	22.6167
63.5	34.7646	63.5	22.6126
63.6	34.8236	63.6	22.6084
63.7	34.8827	63.7	22.6043
63.8	34.8718	63.8	22.6002
63.9	34.8481	63.9	22.5961
64	34.7885	64	22.592
64.1	34.7814	64.1	22.5879
64.2	34.7707	64.2	22.5838
64.3	34.7561	64.3	22.5797
64.4	34.7388	64.4	22.5756
64.5	34.7275	64.5	22.5715
64.6	34.7025	64.6	22.5674
64.7	34.6917	64.7	22.5633
64.8	34.6537	64.8	22.5592
64.9	34.6064	64.9	22.5551
65	34.5917	65	22.551
65.1	34.5702	65.1	22.5469
65.2	34.5571	65.2	22.5428
65.3	34.5349	65.3	22.5388
65.4	34.5115	65.4	22.5347
65.5	34.4973	65.5	22.5306
65.6	34.49	65.6	22.5265
65.7	34.4505	65.7	22.5224
65.8	34.4512	65.8	22.5183
65.9	34.4397	65.9	22.5142
66	34.4267	66	22.5101
66.1	34.4305	66.1	22.506
66.2	34.4321	66.2	22.5019
66.3	34.4061	66.3	22.4979
66.4	34.4097	66.4	22.4938
66.5	34.3842	66.5	22.4897
66.6	34.3612	66.6	22.4856
66.7	34.3317	66.7	22.4815
66.8	34.2993	66.8	22.4775
66.9	34.2799	66.9	22.4734
67	34.2574	67	22.4693
67.1	34.2306	67.1	22.4652
67.2	34.2107	67.2	22.4611
67.3	34.195	67.3	22.4571
67.4	34.1777	67.4	22.453
67.5	34.1711	67.5	22.4489
67.6	34.1598	67.6	22.4448
67.7	34.1536	67.7	22.4408
67.8	34.1575	67.8	22.4367
67.9	34.1425	67.9	22.4326
68	34.1284	68	22.4285
68.1	34.1263	68.1	22.4245
68.2	34.1121	68.2	22.4204
68.3	34.0967	68.3	22.4163
68.4	34.0881	68.4	22.4123
68.5	34.0788	68.5	22.4082
68.6	34.0712	68.6	22.4041
68.7	34.0649	68.7	22.4001
68.8	34.0524	68.8	22.396
68.9	34.0309	68.9	22.3919
69	34.0259	69	22.3879
69.1	34.0298	69.1	22.3838
69.2	34.0089	69.2	22.3797
69.3	33.9976	69.3	22.3757
69.4	33.9701	69.4	22.3716
69.5	33.9598	69.5	22.3676
69.6	33.9069	69.6	22.3635
69.7	33.9017	69.7	22.3594
69.8	33.9387	69.8	22.3554
69.9	33.9276	69.9	22.3513
70	33.9105	70	22.3473
70.1	33.8016	70.1	22.3432
70.2	33.6936	70.2	22.3392
70.3	33.7052	70.3	22.3351
70.4	33.6596	70.4	22.3311
70.5	33.7311	70.5	22.327
70.6	33.6177	70.6	22.323
70.7	33.8992	70.7	22.3189
70.8	33.3928	70.8	22.3149
70.9	34.4211	70.9	22.3108
71	34.8578	71	22.3068
71.1	33.8465	71.1	22.3027
71.2	33.7257	71.2	22.2987
71.3	33.7676	71.3	22.2946
71.4	33.8085	71.4	22.2906
71.5	33.7818	71.5	22.2865
71.6	33.7664	71.6	22.2825
71.7	33.7492	71.7	22.2785
71.8	33.728	71.8	22.2744
71.9	33.6977	71.9	22.2704
72	33.6545	72	22.2663
72.1	33.908	72.1	22.2623
72.2	33.7358	72.2	22.2583
72.3	33.7439	72.3	22.2542
72.4	33.7089	72.4	22.2502
72.5	33.6757	72.5	22.2461
72.6	33.5973	72.6	22.2421
72.7	33.6196	72.7	22.2381
72.8	33.5877	72.8	22.234
72.9	33.5763	72.9	22.23
73	33.6174	73	22.226
73.1	33.5579	73.1	22.222
73.2	33.5607	73.2	22.2179
73.3	33.6089	73.3	22.2139
73.4	33.6134	73.4	22.2099
73.5	33.6092	73.5	22.2058
73.6	33.8674	73.6	22.2018
73.7	33.9593	73.7	22.1978
73.8	34.081	73.8	22.1938
73.9	33.6777	73.9	22.1897
74	33.6518	74	22.1857
74.1	33.1639	74.1	22.1817
74.2	33.8315	74.2	22.1777
74.3	33.4946	74.3	22.1736
74.4	32.0394	74.4	22.1696
74.5	33.5125	74.5	22.1656
74.6	33.6333	74.6	22.1616
74.7	33.6756	74.7	22.1576
74.8	33.5276	74.8	22.1536
74.9	33.4281	74.9	22.1495
75	33.3821	75	22.1455
75.1	33.3275	75.1	22.1415
75.2	33.325	75.2	22.1375
75.3	33.304	75.3	22.1335
75.4	33.3151	75.4	22.1295
75.5	33.3007	75.5	22.1255
75.6	33.2803	75.6	22.1214
75.7	33.2393	75.7	22.1174
75.8	33.2278	75.8	22.1134
75.9	33.2029	75.9	22.1094
76	33.1876	76	22.1054
76.1	33.1802	76.1	22.1014
76.2	33.1678	76.2	22.0974
76.3	33.159	76.3	22.0934
76.4	33.1535	76.4	22.0894
76.5	33.1244	76.5	22.0854
76.6	33.0978	76.6	22.0814
76.7	33.0998	76.7	22.0774
76.8	33.0779	76.8	22.0734
76.9	33.0506	76.9	22.0694
77	33.0491	77	22.0654
77.1	33.0363	77.1	22.0614
77.2	33.019	77.2	22.0574
77.3	33.0052	77.3	22.0534
77.4	32.9579	77.4	22.0494
77.5	32.9661	77.5	22.0454
77.6	32.9647	77.6	22.0414
77.7	32.9275	77.7	22.0374
77.8	32.9391	77.8	22.0334
77.9	32.9029	77.9	22.0294
78	32.904	78	22.0254
78.1	32.8855	78.1	22.0214
78.2	32.8914	78.2	22.0174
78.3	32.8757	78.3	22.0134
78.4	32.8477	78.4	22.0095
78.5	32.849	78.5	22.0055
78.6	32.8245	78.6	22.0015
78.7	32.8026	78.7	21.9975
78.8	32.8097	78.8	21.9935
78.9	32.788	78.9	21.9895
79	32.7686	79	21.9855
79.1	32.7681	79.1	21.9816
79.2	32.7651	79.2	21.9776
79.3	32.7621	79.3	21.9736
79.4	32.7513	79.4	21.9696
79.5	32.7455	79.5	21.9656
79.6	32.7331	79.6	21.9616
79.7	32.726	79.7	21.9577
79.8	32.7167	79.8	21.9537
79.9	32.6999	79.9	21.9497
80	32.685	80	21.9457
80.1	32.6721	80.1	21.9418
80.2	32.6571	80.2	21.9378
80.3	32.6447	80.3	21.9338
80.4	32.6304	80.4	21.9298
80.5	32.615	80.5	21.9259
80.6	32.5966	80.6	21.9219
80.7	32.5856	80.7	21.9179
80.8	32.5786	80.8	21.914
80.9	32.5668	80.9	21.91
81	32.5521	81	21.906
81.1	32.5373	81.1	21.902
81.2	32.5167	81.2	21.8981
81.3	32.503	81.3	21.8941
81.4	32.4942	81.4	21.8902
81.5	32.4807	81.5	21.8862
81.6	32.4662	81.6	21.8822
81.7	32.4551	81.7	21.8783
81.8	32.4436	81.8	21.8743
81.9	32.4326	81.9	21.8703
82	32.4208	82	21.8664
82.1	32.4106	82.1	21.8624
82.2	32.3987	82.2	21.8585
82.3	32.3893	82.3	21.8545
82.4	32.3849	82.4	21.8505
82.5	32.3756	82.5	21.8466
82.6	32.3607	82.6	21.8426
82.7	32.3511	82.7	21.8387
82.8	32.3349	82.8	21.8347
82.9	32.3223	82.9	21.8308
83	32.3077	83	21.8268
83.1	32.291	83.1	21.8229
83.2	32.2763	83.2	21.8189
83.3	32.258	83.3	21.815
83.4	32.2479	83.4	21.811
83.5	32.2347	83.5	21.8071
83.6	32.2242	83.6	21.8031
83.7	32.2122	83.7	21.7992
83.8	32.1936	83.8	21.7952
83.9	32.1772	83.9	21.7913
84	32.1669	84	21.7873
84.1	32.1469	84.1	21.7834
84.2	32.1309	84.2	21.7794
84.3	32.118	84.3	21.7755
84.4	32.1017	84.4	21.7715
84.5	32.0902	84.5	21.7676
84.6	32.0806	84.6	21.7637
84.7	32.0695	84.7	21.7597
84.8	32.056	84.8	21.7558
84.9	32.0472	84.9	21.7518
85	32.0365	85	21.7479
85.1	32.0247	85.1	21.744
85.2	32.0075	85.2	21.74
85.3	31.9932	85.3	21.7361
85.4	31.9795	85.4	21.7322
85.5	31.962	85.5	21.7282
85.6	31.9434	85.6	21.7243
85.7	31.929	85.7	21.7204
85.8	31.9148	85.8	21.7164
85.9	31.9095	85.9	21.7125
86	31.9058	86	21.7086
86.1	31.8982	86.1	21.7046
86.2	31.8894	86.2	21.7007
86.3	31.8781	86.3	21.6968
86.4	31.8638	86.4	21.6929
86.5	31.8545	86.5	21.6889
86.6	31.8411	86.6	21.685
86.7	31.8231	86.7	21.6811
86.8	31.811	86.8	21.6772
86.9	31.8063	86.9	21.6732
87	31.7924	87	21.6693
87.1	31.7819	87.1	21.6654
87.2	31.7676	87.2	21.6615
87.3	31.7615	87.3	21.6576
87.4	31.7443	87.4	21.6536
87.5	31.7233	87.5	21.6497
87.6	31.7097	87.6	21.6458
87.7	31.6928	87.7	21.6419
87.8	31.6802	87.8	21.638
87.9	31.6718	87.9	21.6341
88	31.6607	88	21.6301
88.1	31.6557	88.1	21.6262
88.2	31.6473	88.2	21.6223
88.3	31.6389	88.3	21.6184
88.4	31.6341	88.4	21.6145
88.5	31.6279	88.5	21.6106
88.6	31.6164	88.6	21.6067
88.7	31.5979	88.7	21.6028
88.8	31.5835	88.8	21.5989
88.9	31.5641	88.9	21.5949
89	31.5485	89	21.591
89.1	31.5329	89.1	21.5871
89.2	31.527	89.2	21.5832
89.3	31.5085	89.3	21.5793
89.4	31.4989	89.4	21.5754
89.5	31.496	89.5	21.5715
89.6	31.4876	89.6	21.5676
89.7	31.4746	89.7	21.5637
89.8	31.4609	89.8	21.5598
89.9	31.4473	89.9	21.5559
90	31.4327	90	21.552
90.1	31.4189	90.1	21.5481
90.2	31.4088	90.2	21.5442
90.3	31.3978	90.3	21.5403
90.4	31.3865	90.4	21.5364
90.5	31.3821	90.5	21.5325
90.6	31.3701	90.6	21.5286
90.7	31.3595	90.7	21.5247
90.8	31.3473	90.8	21.5209
90.9	31.3299	90.9	21.517
91	31.3135	91	21.5131
91.1	31.2975	91.1	21.5092
91.2	31.2748	91.2	21.5053
91.3	31.2535	91.3	21.5014
91.4	31.2339	91.4	21.4975
91.5	31.2194	91.5	21.4936
91.6	31.2063	91.6	21.4897
91.7	31.1932	91.7	21.4858
91.8	31.1777	91.8	21.482
91.9	31.1655	91.9	21.4781
92	31.1481	92	21.4742
92.1	31.1342	92.1	21.4703
92.2	31.1233	92.2	21.4664
92.3	31.1075	92.3	21.4625
92.4	31.0956	92.4	21.4587
92.5	31.0825	92.5	21.4548
92.6	31.0724	92.6	21.4509
92.7	31.055	92.7	21.447
92.8	31.0342	92.8	21.4432
92.9	31.0177	92.9	21.4393
93	31.0005	93	21.4354
93.1	30.9813	93.1	21.4315
93.2	30.9674	93.2	21.4276
93.3	30.9521	93.3	21.4238
93.4	30.9344	93.4	21.4199
93.5	30.9216	93.5	21.416
93.6	30.9174	93.6	21.4122
93.7	30.9068	93.7	21.4083
93.8	30.9055	93.8	21.4044
93.9	30.9033	93.9	21.4005
94	30.8981	94	21.3967
94.1	30.8876	94.1	21.3928
94.2	30.8753	94.2	21.3889
94.3	30.8612	94.3	21.3851
94.4	30.8493	94.4	21.3812
94.5	30.8401	94.5	21.3773
94.6	30.8303	94.6	21.3735
94.7	30.82	94.7	21.3696
94.8	30.8079	94.8	21.3658
94.9	30.7936	94.9	21.3619
95	30.781	95	21.358
95.1	30.7677	95.1	21.3542
95.2	30.7486	95.2	21.3503
95.3	30.7312	95.3	21.3465
95.4	30.7196	95.4	21.3426
95.5	30.6986	95.5	21.3387
95.6	30.6872	95.6	21.3349
95.7	30.6813	95.7	21.331
95.8	30.6789	95.8	21.3272
95.9	30.6764	95.9	21.3233
96	30.6803	96	21.3195
96.1	30.6735	96.1	21.3156
96.2	30.6648	96.2	21.3118
96.3	30.6585	96.3	21.3079
96.4	30.6438	96.4	21.3041
96.5	30.6337	96.5	21.3002
96.6	30.6153	96.6	21.2964
96.7	30.5988	96.7	21.2925
96.8	30.5906	96.8	21.2887
96.9	30.5833	96.9	21.2848
97	30.5692	97	21.281
97.1	30.5585	97.1	21.2771
97.2	30.5465	97.2	21.2733
97.3	30.5369	97.3	21.2694
97.4	30.5264	97.4	21.2656
97.5	30.517	97.5	21.2617
97.6	30.5094	97.6	21.2579
97.7	30.4973	97.7	21.2541
97.8	30.4895	97.8	21.2502
97.9	30.4808	97.9	21.2464
98	30.4711	98	21.2425
98.1	30.466	98.1	21.2387
98.2	30.4555	98.2	21.2349
98.3	30.4462	98.3	21.231
98.4	30.4392	98.4	21.2272
98.5	30.4326	98.5	21.2234
98.6	30.4214	98.6	21.2195
98.7	30.4122	98.7	21.2157
98.8	30.395	98.8	21.2119
98.9	30.3823	98.9	21.208
99	30.374	99	21.2042
99.1	30.3654	99.1	21.2004
99.2	30.3574	99.2	21.1965
99.3	30.3451	99.3	21.1927
99.4	30.338	99.4	21.1889
99.5	30.3309	99.5	21.1851
99.6	30.3158	99.6	21.1812
99.7	30.2993	99.7	21.1774
99.8	30.2783	99.8	21.1736
99.9	30.2528	99.9	21.1698
100	30.2424	100	21.1659
100.1	30.2357	100.1	21.1621
100.2	30.2268	100.2	21.1583
100.3	30.2096	100.3	21.1545
100.4	30.1965	100.4	21.1506
100.5	30.1872	100.5	21.1468
100.6	30.1737	100.6	21.143
100.7	30.1645	100.7	21.1392
100.8	30.1523	100.8	21.1354
100.9	30.1436	100.9	21.1316
101	30.1319	101	21.1277
101.1	30.1217	101.1	21.1239
101.2	30.1109	101.2	21.1201
101.3	30.0947	101.3	21.1163
101.4	30.0808	101.4	21.1125
101.5	30.0689	101.5	21.1087
101.6	30.0634	101.6	21.1049
101.7	30.0523	101.7	21.101
101.8	30.0421	101.8	21.0972
101.9	30.03	101.9	21.0934
102	30.0112	102	21.0896
102.1	30.0004	102.1	21.0858
102.2	29.9907	102.2	21.082
102.3	29.977	102.3	21.0782
102.4	29.9589	102.4	21.0744
102.5	29.9469	102.5	21.0706
102.6	29.9298	102.6	21.0668
102.7	29.9147	102.7	21.063
102.8	29.9039	102.8	21.0592
102.9	29.8918	102.9	21.0554
103	29.8785	103	21.0516
103.1	29.8679	103.1	21.0478
103.2	29.8647	103.2	21.044
103.3	29.8548	103.3	21.0402
103.4	29.8475	103.4	21.0364
103.5	29.8414	103.5	21.0326
103.6	29.8289	103.6	21.0288
103.7	29.8183	103.7	21.025
103.8	29.8064	103.8	21.0212
103.9	29.8017	103.9	21.0174
104	29.7971	104	21.0136
104.1	29.7883	104.1	21.0098
104.2	29.7786	104.2	21.006
104.3	29.7659	104.3	21.0022
104.4	29.7576	104.4	20.9984
104.5	29.7473	104.5	20.9946
104.6	29.734	104.6	20.9909
104.7	29.7183	104.7	20.9871
104.8	29.7058	104.8	20.9833
104.9	29.6969	104.9	20.9795
105	29.6861	105	20.9757
105.1	29.6705	105.1	20.9719
105.2	29.6599	105.2	20.9681
105.3	29.6508	105.3	20.9643
105.4	29.6411	105.4	20.9606
105.5	29.6298	105.5	20.9568
105.6	29.6277	105.6	20.953
105.7	29.6223	105.7	20.9492
105.8	29.6129	105.8	20.9454
105.9	29.6002	105.9	20.9417
106	29.5932	106	20.9379
106.1	29.588	106.1	20.9341
106.2	29.5773	106.2	20.9303
106.3	29.5659	106.3	20.9265
106.4	29.5556	106.4	20.9228
106.5	29.5447	106.5	20.919
106.6	29.5356	106.6	20.9152
106.7	29.5275	106.7	20.9114
106.8	29.5148	106.8	20.9077
106.9	29.5058	106.9	20.9039
107	29.4885	107	20.9001
107.1	29.4781	107.1	20.8964
107.2	29.4646	107.2	20.8926
107.3	29.4521	107.3	20.8888
107.4	29.4397	107.4	20.8851
107.5	29.4317	107.5	20.8813
107.6	29.4247	107.6	20.8775
107.7	29.4173	107.7	20.8737
107.8	29.4146	107.8	20.87
107.9	29.4025	107.9	20.8662
108	29.3919	108	20.8625
108.1	29.3851	108.1	20.8587
108.2	29.374	108.2	20.8549
108.3	29.3651	108.3	20.8512
108.4	29.3551	108.4	20.8474
108.5	29.3446	108.5	20.8436
108.6	29.3396	108.6	20.8399
108.7	29.3345	108.7	20.8361
108.8	29.3203	108.8	20.8324
108.9	29.307	108.9	20.8286
109	29.2988	109	20.8249
109.1	29.288	109.1	20.8211
109.2	29.279	109.2	20.8173
109.3	29.2647	109.3	20.8136
109.4	29.2509	109.4	20.8098
109.5	29.2348	109.5	20.8061
109.6	29.2203	109.6	20.8023
109.7	29.2096	109.7	20.7986
109.8	29.1988	109.8	20.7948
109.9	29.1919	109.9	20.7911
110	29.176	110	20.7873
110.1	29.1665	110.1	20.7836
110.2	29.1559	110.2	20.7798
110.3	29.1426	110.3	20.7761
110.4	29.1322	110.4	20.7723
110.5	29.1203	110.5	20.7686
110.6	29.1094	110.6	20.7648
110.7	29.1029	110.7	20.7611
110.8	29.09	110.8	20.7573
110.9	29.0807	110.9	20.7536
111	29.0721	111	20.7499
111.1	29.0571	111.1	20.7461
111.2	29.0417	111.2	20.7424
111.3	29.0323	111.3	20.7386
111.4	29.0221	111.4	20.7349
111.5	29.0112	111.5	20.7312
111.6	29.0002	111.6	20.7274
111.7	28.9888	111.7	20.7237
111.8	28.9719	111.8	20.72
111.9	28.9617	111.9	20.7162
112	28.9537	112	20.7125
112.1	28.9417	112.1	20.7087
112.2	28.9271	112.2	20.705
112.3	28.9148	112.3	20.7013
112.4	28.9045	112.4	20.6975
112.5	28.8897	112.5	20.6938
112.6	28.8786	112.6	20.6901
112.7	28.8637	112.7	20.6864
112.8	28.8577	112.8	20.6826
112.9	28.847	112.9	20.6789
113	28.8422	113	20.6752
113.1	28.8414	113.1	20.6714
113.2	28.8342	113.2	20.6677
113.3	28.8252	113.3	20.664
113.4	28.8289	113.4	20.6603
113.5	28.8274	113.5	20.6565
113.6	28.8229	113.6	20.6528
113.7	28.8149	113.7	20.6491
113.8	28.8074	113.8	20.6454
113.9	28.7925	113.9	20.6417
114	28.7876	114	20.6379
114.1	28.782	114.1	20.6342
114.2	28.7734	114.2	20.6305
114.3	28.7651	114.3	20.6268
114.4	28.7583	114.4	20.6231
114.5	28.7504	114.5	20.6193
114.6	28.744	114.6	20.6156
114.7	28.7318	114.7	20.6119
114.8	28.7126	114.8	20.6082
114.9	28.702	114.9	20.6045
115	28.7022	115	20.6008
115.1	28.6914	115.1	20.5971
115.2	28.6906	115.2	20.5933
115.3	28.6827	115.3	20.5896
115.4	28.6682	115.4	20.5859
115.5	28.6566	115.5	20.5822
115.6	28.6462	115.6	20.5785
115.7	28.6309	115.7	20.5748
115.8	28.6037	115.8	20.5711
115.9	28.5504	115.9	20.5674
116	28.5124	116	20.5637
116.1	28.5124	116.1	20.56
116.2	28.5071	116.2	20.5563
116.3	28.5071	116.3	20.5526
116.4	28.5071	116.4	20.5489
116.5	28.5124	116.5	20.5452
116.6	28.5166	116.6	20.5414
116.7	28.5504	116.7	20.5377
116.8	28.6037	116.8	20.534
116.9	28.6309	116.9	20.5303
117	28.6462	117	20.5303
117.1	28.6462	117.1	20.6045
117.2	28.7469	117.2	20.6787
117.3	28.8052	117.3	20.7529
117.4	29.5799	117.4	20.827
117.5	29.8245	117.5	20.901
117.6	29.8938	117.6	20.9751
117.7	30.0465	117.7	21.0491
117.8	30.0817	117.8	21.1231
117.9	30.0857	117.9	21.197
118	30.0974	118	21.2709
118.1	30.1112	118.1	21.3448
118.2	30.1301	118.2	21.4186
118.3	30.1469	118.3	21.4924
118.4	30.3035	118.4	21.5662
118.5	30.34	118.5	21.6399
118.6	30.5591	118.6	21.7136
118.7	30.6556	118.7	21.7873
118.8	30.8035	118.8	21.8609
118.9	30.9113	118.9	21.9345
119	30.9294	119	22.0081
119.1	31.0546	119.1	22.0816
119.2	31.1405	119.2	22.1551
119.3	31.2761	119.3	22.2286
119.4	31.2761	119.4	22.302
119.5	31.1405	119.5	22.3754
119.6	31.5089	119.6	22.4488
119.7	31.6144	119.7	22.5221
119.8	31.8201	119.8	22.5954
119.9	31.9717	119.9	22.6687
120	32.1045	120	22.7419
120.1	32.1825	120.1	22.8151
120.2	32.2297	120.2	22.8883
120.3	32.2917	120.3	22.9614
120.4	32.3834	120.4	23.0345
120.5	32.4747	120.5	23.1076
120.6	32.5556	120.6	23.1806
120.7	32.6289	120.7	23.2536
120.8	32.707	120.8	23.3266
120.9	32.791	120.9	23.3995
121	32.9069	121	23.4724
121.1	33.0049	121.1	23.5452
121.2	33.1032	121.2	23.6181
121.3	33.2261	121.3	23.6909
121.4	33.297	121.4	23.7636
121.5	33.3915	121.5	23.8364
121.6	33.4887	121.6	23.909
121.7	33.5838	121.7	23.9817
121.8	33.6882	121.8	24.0543
121.9	33.7837	121.9	24.1269
122	33.8809	122	24.1995
122.1	33.9955	122.1	24.272
122.2	34.0798	122.2	24.3445
122.3	34.1493	122.3	24.4169
122.4	34.2513	122.4	24.4893
122.5	34.351	122.5	24.5617
122.6	34.4326	122.6	24.6341
122.7	34.5256	122.7	24.7064
122.8	34.6279	122.8	24.7787
122.9	34.7288	122.9	24.8509
123	34.8277	123	24.9232
123.1	34.9266	123.1	24.9953
123.2	35.0263	123.2	25.0675
123.3	35.1214	123.3	25.1396
123.4	35.2182	123.4	25.2117
123.5	35.3049	123.5	25.2837
123.6	35.3964	123.6	25.3557
123.7	35.4819	123.7	25.4277
123.8	35.5642	123.8	25.4997
123.9	35.6534	123.9	25.5716
124	35.7422	124	25.6435
124.1	35.8274	124.1	25.7153
124.2	35.916	124.2	25.7871
124.3	36.0074	124.3	25.8589
124.4	36.1015	124.4	25.9307
124.5	36.2036	124.5	26.0024
124.6	36.296	124.6	26.074
124.7	36.3977	124.7	26.1457
124.8	36.4849	124.8	26.2173
124.9	36.5776	124.9	26.2889
125	36.6652	125	26.3604
125.1	36.7549	125.1	26.4319
125.2	36.8454	125.2	26.5034
125.3	36.9385	125.3	26.5748
125.4	37.033	125.4	26.6462
125.5	37.1276	125.5	26.7176
125.6	37.2183	125.6	26.7889
125.7	37.3109	125.7	26.8602
125.8	37.403	125.8	26.9315
125.9	37.5015	125.9	27.0028
126	37.5971	126	27.074
126.1	37.6908	126.1	27.1451
126.2	37.7858	126.2	27.2162
126.3	37.8748	126.3	27.2873
126.4	37.9553	126.4	27.3584
126.5	38.0426	126.5	27.4295
126.6	38.1368	126.6	27.5004
126.7	38.2291	126.7	27.5714
126.8	38.3209	126.8	27.6423
126.9	38.4094	126.9	27.7132
127	38.4982	127	27.7841
127.1	38.5778	127.1	27.8549
127.2	38.6664	127.2	27.9257
127.3	38.7508	127.3	27.9965
127.4	38.8357	127.4	28.0672
127.5	38.9288	127.5	28.1379
127.6	39.0173	127.6	28.2085
127.7	39.1061	127.7	28.2792
127.8	39.1947	127.8	28.3498
127.9	39.2815	127.9	28.4203
128	39.3681	128	28.4909
128.1	39.454	128.1	28.5613
128.2	39.5359	128.2	28.6318
128.3	39.6247	128.3	28.7022
128.4	39.7108	128.4	28.7726
128.5	39.7962	128.5	28.843
128.6	39.882	128.6	28.9133
128.7	39.9631	128.7	28.9836
128.8	40.0448	128.8	29.0538
128.9	40.128	128.9	29.124
129	40.2147	129	29.1942
129.1	40.3061	129.1	29.2643
129.2	40.3944	129.2	29.3345
129.3	40.4775	129.3	29.4046
129.4	40.5567	129.4	29.4746
129.5	40.6443	129.5	29.5446
129.6	40.7232	129.6	29.6146
129.7	40.8028	129.7	29.6845
129.8	40.8844	129.8	29.7544
129.9	40.9656	129.9	29.8243
130	41.0491	130	29.8942
130.1	41.1262	130.1	29.964
130.2	41.2141	130.2	30.0337
130.3	41.3011	130.3	30.1035
130.4	41.3886	130.4	30.1732
130.5	41.4738	130.5	30.2429
130.6	41.556	130.6	30.3125
130.7	41.6401	130.7	30.3821
130.8	41.7254	130.8	30.4517
130.9	41.8087	130.9	30.5212
131	41.8886	131	30.5907
131.1	41.9709	131.1	30.6602
131.2	42.0549	131.2	30.7296
131.3	42.1394	131.3	30.799
131.4	42.2234	131.4	30.8684
131.5	42.307	131.5	30.9377
131.6	42.3908	131.6	31.007
131.7	42.4711	131.7	31.0763
131.8	42.556	131.8	31.1455
131.9	42.6434	131.9	31.2147
132	42.7286	132	31.2839
132.1	42.8156	132.1	31.353
132.2	42.8935	132.2	31.4221
132.3	42.9698	132.3	31.4911
132.4	43.0469	132.4	31.5602
132.5	43.134	132.5	31.6292
132.6	43.2183	132.6	31.6981
132.7	43.3007	132.7	31.767
132.8	43.3836	132.8	31.8359
132.9	43.4644	132.9	31.9048
133	43.55	133	31.9736
133.1	43.6305	133.1	32.0424
133.2	43.7126	133.2	32.1111
133.3	43.7919	133.3	32.1799
133.4	43.8765	133.4	32.2486
133.5	43.9566	133.5	32.3172
133.6	44.0305	133.6	32.3858
133.7	44.105	133.7	32.4544
133.8	44.1848	133.8	32.5229
133.9	44.2615	133.9	32.5915
134	44.3384	134	32.6599
134.1	44.4139	134.1	32.7284
134.2	44.4932	134.2	32.7968
134.3	44.5788	134.3	32.8652
134.4	44.6584	134.4	32.9335
134.5	44.7335	134.5	33.0018
134.6	44.8098	134.6	33.0701
134.7	44.8906	134.7	33.1383
134.8	44.9745	134.8	33.2065
134.9	45.0583	134.9	33.2747
135	45.1371	135	33.3429
135.1	45.2144	135.1	33.411
135.2	45.2939	135.2	33.479
135.3	45.3714	135.3	33.5471
135.4	45.4525	135.4	33.6151
135.5	45.5353	135.5	33.683
135.6	45.616	135.6	33.751
135.7	45.6913	135.7	33.8189
135.8	45.769	135.8	33.8867
135.9	45.8478	135.9	33.9546
136	45.9245	136	34.0224
136.1	46.0033	136.1	34.0901
136.2	46.0858	136.2	34.1579
136.3	46.1656	136.3	34.2255
136.4	46.2393	136.4	34.2932
136.5	46.3157	136.5	34.3608
136.6	46.3908	136.6	34.4284
136.7	46.4644	136.7	34.496
136.8	46.5406	136.8	34.5635
136.9	46.6173	136.9	34.631
137	46.6953	137	34.6985
137.1	46.7775	137.1	34.7659
137.2	46.8556	137.2	34.8333
137.3	46.9344	137.3	34.9006
137.4	47.0123	137.4	34.9679
137.5	47.0888	137.5	35.0352
137.6	47.1619	137.6	35.1025
137.7	47.2366	137.7	35.1697
137.8	47.3174	137.8	35.2369
137.9	47.3885	137.9	35.304
138	47.4562	138	35.3711
138.1	47.5252	138.1	35.4382
138.2	47.5985	138.2	35.5053
138.3	47.6732	138.3	35.5723
138.4	47.7519	138.4	35.6392
138.5	47.8294	138.5	35.7062
138.6	47.9101	138.6	35.7731
138.7	47.9882	138.7	35.84
138.8	48.0632	138.8	35.9068
138.9	48.1417	138.9	35.9736
139	48.2259	139	36.0404
139.1	48.3007	139.1	36.1071
139.2	48.376	139.2	36.1738
139.3	48.4562	139.3	36.2405
139.4	48.5288	139.4	36.3071
139.5	48.5992	139.5	36.3737
139.6	48.675	139.6	36.4403
139.7	48.7528	139.7	36.5068
139.8	48.8266	139.8	36.5733
[truncated: 10,082 more rows]

## Sheet: mMB6-13-B6R
-60	0.0321	0
-59.9	0.0386996	0
-59.8	0.0399	0
-59.7	0.0403	0
-59.6	0.0432	0
-59.5	0.0449	0
-59.4	0.0470996	0
-59.3	0.0431	0
-59.2	0.0474	0
-59.1	0.0522	0
-59	0.0518	0
-58.9	0.0546997	0
-58.8	0.0556	0
-58.7	0.0551994	0
-58.6	0.0495	0
-58.5	0.0476	0
-58.4	0.0508997	0
-58.3	0.0482	0
-58.2	0.0493997	0
-58.1	0.049	0
-58	0.0446	0
-57.9	0.0481001	0
-57.8	0.0493	0
-57.7	0.0475995	0
-57.6	0.046	0
-57.5	0.0495	0
-57.4	0.0520997	0
-57.3	0.0493	0
-57.2	0.0470004	0
-57.1	0.0528	0
-57	0.0522	0
-56.9	0.0511003	0
-56.8	0.0522	0
-56.7	0.0474995	0
-56.6	0.0451	0
-56.5	0.0466	0
-56.4	0.0427002	0
-56.3	0.0497	0
-56.2	0.0560996	0
-56.1	0.0488	0
-56	0.0516	0
-55.9	0.0528	0
-55.8	0.0564	0
-55.7	0.0513005	0
-55.6	0.0575	0
-55.5	0.051	0
-55.4	0.050899	0
-55.3	0.0433	0
-55.2	0.0442989	0
-55.1	0.0366	0
-55	0.0402	0
-54.9	0.0434999	0
-54.8	0.0428	0
-54.7	0.0356	0
-54.6	0.0389	0
-54.5	0.0371	0
-54.4	0.0391003	0
-54.3	0.0425	0
-54.2	0.0414	0
-54.1	0.0431	0
-54	0.0309	0
-53.9	0.0294001	0
-53.8	0.0333	0
-53.7	0.0248995	0
-53.6	0.0258	0
-53.5	0.0261	0
-53.4	0.0203994	0
-53.3	0.0205	0
-53.2	0.0218001	0
-53.1	0.0262	0
-53	0.0263	0
-52.9	0.0251995	0
-52.8	0.0211	0
-52.7	0.0213988	0
-52.6	0.02	0
-52.5	0.0168	0
-52.4	0.0121999	0
-52.3	0.0192	0
-52.2	0.0174992	0
-52.1	0.017	0
-52	0.0132	0
-51.9	0.0288994	0
-51.8	0.026	0
-51.7	0.0312993	0
-51.6	0.0296	0
-51.5	0.0321	0
-51.4	0.0350996	0
-51.3	0.0301	0
-51.2	0.0275998	0
-51.1	0.023	0
-51	0.026	0
-50.9	0.0231998	0
-50.8	0.0214	0
-50.7	0.0239995	0
-50.6	0.0249	0
-50.5	0.0213	0
-50.4	0.0240999	0
-50.3	0.0281	0
-50.2	0.0275997	0
-50.1	0.0323	0
-50	0.0335	0
-49.9	0.0337999	0
-49.8	0.0359	0
-49.7	0.0329987	0
-49.6	0.0254	0
-49.5	0.0228	0
-49.4	0.0203001	0
-49.3	0.0219	0
-49.2	0.0251994	0
-49.1	0.0201	0
-49	0.0158	0
-48.9	0.0151	0
-48.8	0.0166	0
-48.7	0.0172994	0
-48.6	0.0188	0
-48.5	0.0203	0
-48.4	0.0244993	0
-48.3	0.0197	0
-48.2	0.038303	0
-48.1	0.0627	0
-48	0.0492	0
-47.9	0.0381991	0
-47.8	0.0377	0
-47.7	0.0597996	0
-47.6	0.0423	0
-47.5	0.0254	0
-47.4	0.0224012	0
-47.3	0.0323	0
-47.2	0.0263994	0
-47.1	0.0196	0
-47	0.0237	0
-46.9	0.0250994	0
-46.8	0.0282	0
-46.7	0.0461983	0
-46.6	0.0362	0
-46.5	0.0407	0
-46.4	0.0346991	0
-46.3	0.0372	0
-46.2	0.0297999	0
-46.1	0.0316	0
-46	0.0501	0
-45.9	0.0479991	0
-45.8	0.0323	0
-45.7	0.0429007	0
-45.6	0.0474	0
-45.5	0.0469	0
-45.4	0.0484999	0
-45.3	0.0423	0
-45.2	0.0386007	0
-45.1	0.0465	0
-45	0.0397	0
-44.9	0.0509967	0
-44.8	0.0327	0
-44.7	0.0335027	0
-44.6	0.0592	0
-44.5	0.0553	0
-44.4	0.0878008	0
-44.3	0.0755	0
-44.2	0.0642005	0
-44.1	0.0727	0
-44	0.0756	0
-43.9	0.0714008	0
-43.8	0.0794	0
-43.7	0.0751006	0
-43.6	0.0761	0
-43.5	0.0671	0
-43.4	0.0607018	0
-43.3	0.0683	0
-43.2	0.0713001	0
-43.1	0.0602	0
-43	0.0679	0
-42.9	0.0845969	0
-42.8	0.0539	0
-42.7	0.0405002	0
-42.6	0.0406	0
-42.5	0.0124	0
-42.4	0.0236992	0
-42.3	0.0225	0
-42.2	0.0404999	0
-42.1	0.0464	0
-42	0.0422	0
-41.9	0.0475993	0
-41.8	0.047	0
-41.7	0.0458001	0
-41.6	0.0461	0
-41.5	0.0183	0
-41.4	0.016595	0
-41.3	-0.0169	0
-41.2	-0.018805	0
-41.1	-0.0435	0
-41	-0.1735	0
-40.9	0.0106589	0
-40.8	-1.5655	0
-40.7	0.939348	0
-40.6	0.5798	0
-40.5	-0.1816	0
-40.4	0.706446	0
-40.3	2.4412	0
-40.2	-1.97591	0
-40.1	-0.9074	0
-40	0.285	0
-39.9	-1.0755	0
-39.8	-0.245	0
-39.7	-0.140402	0
-39.6	-0.1201	0
-39.5	-0.0178	0
-39.4	0.0246982	0
-39.3	-0.0273	0
-39.2	-9.47792e-05	0
-39.1	0.0218	0
-39	-0.00319999	0
-38.9	0.0411988	0
-38.8	0.0313	0
-38.7	0.0426953	0
-38.6	-0.022	0
-38.5	-0.0308	0
-38.4	-0.0372065	0
-38.3	-0.0632	0
-38.2	-0.137308	0
-38.1	-0.1715	0
-38	-0.0894	0
-37.9	0.15779	0
-37.8	0.1887	0
-37.7	0.268034	0
-37.6	0.5435	0
-37.5	0.7342	0
-37.4	0.757243	0
-37.3	1.1339	0
-37.2	1.10641	0
-37.1	0.9089	0
-37	0.6279	0
-36.9	0.345497	0
-36.8	0.1084	0
-36.7	0.0569948	0
-36.6	0.0297	0
-36.5	0.0809	0
-36.4	0.0919028	0
-36.3	0.1314	0
-36.2	0.0897018	0
-36.1	0.1039	0
-36	0.0936	0
-35.9	0.0945985	0
-35.8	0.0603	0
-35.7	0.0730986	0
-35.6	0.0537	0
-35.5	0.0793	0
-35.4	0.0518999	0
-35.3	0.0501	0
-35.2	0.0360997	0
-35.1	0.0428	0
-35	0.0299	0
-34.9	0.0428965	0
-34.8	0.0216	0
-34.7	0.045399	0
-34.6	0.0535	0
-34.5	0.0447001	0
-34.4	0.0460985	0
-34.3	0.0506	0
-34.2	0.0379986	0
-34.1	0.0316999	0
-34	0.0391999	0
-33.9	0.0383993	0
-33.8	0.0497	0
-33.7	0.0584993	0
-33.6	0.0523	0
-33.5	0.0564	0
-33.4	0.0646987	0
-33.3	0.0581001	0
-33.2	0.0579986	0
-33.1	0.0477	0
-33	0.0495	0
-32.9	0.0417989	0
-32.8	0.0399	0
-32.7	0.0301991	0
-32.6	0.0239	0
-32.5	0.0209	0
-32.4	0.00990014	0
-32.3	0.0225	0
-32.2	0.0294001	0
-32.1	0.0385	0
-32	0.0385	0
-31.9	0.0402996	0
-31.8	0.0448	0
-31.7	0.0472997	0
-31.6	0.0484	0
-31.5	0.0456	0
-31.4	0.0392991	0
-31.3	0.0353	0
-31.2	0.0326996	0
-31.1	0.0387	0
-31	0.0377	0
-30.9	0.037099	0
-30.8	0.0269	0
-30.7	0.0254002	0
-30.6	0.0287	0
-30.5	0.0369	0
-30.4	0.040199	0
-30.3	0.0368	0
-30.2	0.0374996	0
-30.1	0.0397	0
-30	0.0377	0
-29.9	0.0377998	0
-29.8	0.0385	0
-29.7	0.0332992	0
-29.6	0.0329	0
-29.5	0.0356	0
-29.4	0.0437993	0
-29.3	0.0464	0
-29.2	0.0462995	0
-29.1	0.0462	0
-29	0.0478	0
-28.9	0.0509986	0
-28.8	0.0491	0
-28.7	0.0491988	0
-28.6	0.0477	0
-28.5	0.0469	0
-28.4	0.0507992	0
-28.3	0.0496	0
-28.2	0.0479994	0
-28.1	0.0492	0
-28	0.0471	0
-27.9	0.050499	0
-27.8	0.0472	0
-27.7	0.0470996	0
-27.6	0.0497	0
-27.5	0.0546	0
-27.4	0.0567993	0
-27.3	0.0536	0
-27.2	0.0517998	0
-27.1	0.0546	0
-27	0.0502	0
-26.9	0.0512992	0
-26.8	0.0484	0
-26.7	0.051999	0
-26.6	0.0498	0
-26.5	0.0531	0
-26.4	0.0526992	0
-26.3	0.0517	0
-26.2	0.0469992	0
-26.1	0.0465	0
-26	0.0469	0
-25.9	0.0402998	0
-25.8	0.0379	0
-25.7	0.0364994	0
-25.6	0.041	0
-25.5	0.042	0
-25.4	0.0486992	0
-25.3	0.0491	0
-25.2	0.046299	0
-25.1	0.0447	0
-25	0.0465	0
-24.9	0.046199	0
-24.8	0.0436	0
-24.7	0.0389987	0
-24.6	0.0327	0
-24.5	0.0256	0
-24.4	0.0277995	0
-24.3	0.0269	0
-24.2	0.0263993	0
-24.1	0.0258	0
-24	0.0228	0
-23.9	0.0228997	0
-23.8	0.0285	0
-23.7	0.0311991	0
-23.6	0.0321	0
-23.5	0.0316	0
-23.4	0.0299991	0
-23.3	0.0241	0
-23.2	0.0217994	0
-23.1	0.0212	0
-23	0.0166	0
-22.9	0.0199997	0
-22.8	0.023	0
-22.7	0.0188991	0
-22.6	0.0185	0
-22.5	0.0154	0
-22.4	0.022599	0
-22.3	0.024	0
-22.2	0.0158993	0
-22.1	0.0134	0
-22	0.00819999	0
-21.9	0.00599968	0
-21.8	0.0147	0
-21.7	0.0210992	0
-21.6	0.0237	0
-21.5	0.0231	0
-21.4	0.0208995	0
-21.3	0.0203	0
-21.2	0.0254994	0
-21.1	0.0286	0
-21	0.0338	0
-20.9	0.0300982	0
-20.8	0.0242	0
-20.7	0.0091977	0
-20.6	0.00419999	0
-20.5	0.000500008	0
-20.4	-0.000700597	0
-20.3	-0.00119999	0
-20.2	0.0072005	0
-20.1	0.0098	0
-20	0.0183	0
-19.9	0.0265007	0
-19.8	0.0301	0
-19.7	0.0341988	0
-19.6	0.0303	0
-19.5	0.0271	0
-19.4	0.0328977	0
-19.3	0.0223	0
-19.2	0.0174989	0
-19.1	0.0155	0
-19	0.0118	0
-18.9	0.00599916	0
-18.8	-9.99897e-05	0
-18.7	-0.00350092	0
-18.6	-0.0134	0
-18.5	-0.0224	0
-18.4	-0.0343004	0
-18.3	-0.0323	0
-18.2	-0.0284012	0
-18.1	-0.0341	0
-18	-0.0385	0
-17.9	-0.0322001	0
-17.8	-0.0252	0
-17.7	-0.0134981	0
-17.6	-0.00509999	0
-17.5	-0.00810001	0
-17.4	-0.0105981	0
-17.3	-0.0114	0
-17.2	-0.0134987	0
-17.1	-0.00720001	0
-17	-0.0017	0
-16.9	0.00089955	0
-16.8	-0.00300001	0
-16.7	-0.0225027	0
-16.6	-0.0363	0
-16.5	-0.0373	0
-16.4	-0.0394997	0
-16.3	-0.0328	0
-16.2	-0.0276007	0
-16.1	-0.0339	0
-16	-0.0417	0
-15.9	-0.0475001	0
-15.8	-0.0575	0
-15.7	-0.0648	0
-15.6	-0.0643	0
-15.5	-0.07	0
-15.4	-0.0662	0
-15.3	-0.0669	0
-15.2	-0.0659985	0
-15.1	-0.0577	0
-15	-0.0469	0
-14.9	-0.0458005	0
-14.8	-0.0424	0
-14.7	-0.0317997	0
-14.6	-0.0289	0
-14.5	-0.026	0
-14.4	-0.0236005	0
-14.3	-0.0206	0
-14.2	-0.0270011	0
-14.1	-0.0293	0
-14	-0.0275	0
-13.9	-0.0293012	0
-13.8	-0.0259	0
-13.7	-0.0194006	0
-13.6	-0.0122	0
-13.5	-0.0131	0
-13.4	-0.0175007	0
-13.3	-0.0221	0
-13.2	-0.018699	0
-13.1	-0.0152	0
-13	-0.0193	0
-12.9	-0.0261995	0
-12.8	-0.0304	0
-12.7	-0.0426	0
-12.6	-0.0391	0
-12.5	-0.0391	0
-12.4	-0.0364015	0
-12.3	-0.0392	0
-12.2	-0.0413026	0
-12.1	-0.0452	0
-12	-0.045	0
-11.9	-0.0381004	0
-11.8	-0.032	0
-11.7	-0.0271007	0
-11.6	-0.0303	0
-11.5	-0.0362	0
-11.4	-0.0339004	0
-11.3	-0.0319	0
-11.2	-0.0281998	0
-11.1	-0.0227	0
-11	-0.0248	0
-10.9	-0.0273006	0
-10.8	-0.0288	0
-10.7	-0.0292007	0
-10.6	-0.0344	0
-10.5	-0.0313	0
-10.4	-0.0334	0
-10.3	-0.0279	0
-10.2	-0.0221009	0
-10.1	-0.0174	0
-10	-0.0115	0
-9.89999	-0.00990144	0
-9.8	-0.0145	0
-9.7	-0.0141012	0
-9.60001	-0.0118	0
-9.5	-0.014	0
-9.39999	-0.014801	0
-9.3	-0.018	0
-9.2	-0.0136011	0
-9.10001	-0.0138	0
-9	-0.0081	0
-8.89999	-0.0174019	0
-8.8	-0.0185	0
-8.7	-0.00969998	0
-8.60001	-0.0037	0
-8.5	0.002	0
-8.39999	0.00870018	0
-8.3	0.0073	0
-8.2	0.00519881	0
-8.10001	-0.0042	0
-8	-0.0073	0
-7.89999	-0.00909938	0
-7.8	0.0012	0
-7.7	0.00489966	0
-7.60001	0.0028	0
-7.5	0.0007	0
-7.39999	-0.00020023	0
-7.3	-0.000100002	0
-7.2	0.00549965	0
-7.10001	0.0087	0
-7	0.0072	0
-6.89999	0.00829925	0
-6.8	0.0017	0
-6.7	0.000499301	0
-6.60001	-0.0029	0
-6.5	-0.000299997	0
-6.39999	0.00159944	0
-6.3	0.0033	0
-6.2	0.00339931	0
-6.10001	0.0024	0
-6	0.0021	0
-5.89999	0.000199649	0
-5.8	0.0019	0
-5.7	0.00149902	0
-5.60001	-0.0026	0
-5.5	0.000499999	0
-5.39999	-0.000700473	0
-5.3	-0.0002	0
-5.2	-0.00150064	0
-5.10001	-0.0011	0
-5	0	0
-4.89999	-0.00140015	0
-4.8	-0.0013	0
-4.7	-0.000100381	0
-4.60001	0.0031	0
-4.5	-0.0002	0
-4.39999	-0.0010004	0
-4.3	-0.000899999	0
-4.2	0.000999055	0
-4.10001	-0.0054	0
-4	-0.0098	0
-3.89999	-0.0150007	0
-3.8	-0.0165	0
-3.7	-0.0119014	0
-3.60001	-0.0161	0
-3.5	-0.0182	0
-3.39999	-0.0184005	0
-3.3	-0.0179	0
-3.2	-0.0141005	0
-3.10001	-0.014	0
-3	-0.0144	0
-2.89999	-0.0190007	0
-2.8	-0.0241	0
-2.7	-0.0278007	0
-2.60001	-0.0316	0
-2.5	-0.039	0
-2.39999	-0.0419012	0
-2.3	-0.0525	0
-2.2	-0.0530002	0
-2.10001	-0.0479	0
-2	-0.0359	0
-1.89999	-0.0466006	0
-1.8	-0.0522	0
-1.7	-0.0508012	0
-1.60001	-0.0515	0
-1.5	-0.0474	0
-1.39999	-0.061301	0
-1.3	-0.0719	0
-1.2	-0.0787025	0
-1.10001	-0.0719	0
-1	-0.0787025	0
-0.899994	-0.0775061	0
-0.800003	-0.0719	0
-0.699997	-0.0689	0
-0.600006	-0.061301	0
-0.5	-0.0474	0
-0.399994	-0.0453052	0
-0.300003	-0.0453	0
-0.199997	-0.0453	0
-0.100006	-0.0107	0
0	-0.0045295	0
0.100006	0.104938	0
0.199997	3.5359	0.0755528
0.300003	3.5359	0.151079
0.399994	3.5359	0.226555
0.5	3.5359	0.302004
0.600006	3.5359	0.377414
0.699997	3.5359	0.452775
0.800003	3.5359	0.528109
0.899994	3.5359	0.603393
1	3.5359	0.67865
1.10001	3.5359	0.753869
1.2	3.5359	0.829038
1.3	3.5359	0.90418
1.39999	3.5359	0.979273
1.5	3.5359	1.05434
1.60001	3.5359	1.12937
1.7	3.5359	1.20434
1.8	3.5359	1.2793
1.89999	3.2072	1.3542
2	3.0235	1.42907
2.10001	2.97922	1.50391
2.2	2.9533	1.5787
2.3	2.9275	1.65346
2.39999	2.9533	1.72817
2.5	2.9533	1.80285
2.60001	2.97361	1.8775
2.7	3.0657	1.9521
2.8	3.1337	2.02667
2.89999	3.1572	2.10119
3	3.1639	2.17568
3.10001	3.2585	2.25014
3.2	3.4079	2.32455
3.3	3.52151	2.39893
3.39999	3.6273	2.47326
3.5	3.7296	2.54757
3.60001	3.8185	2.62183
3.7	3.944	2.69605
3.8	4.0579	2.77024
3.89999	4.149	2.84439
4	4.2558	2.9185
4.10001	4.357	2.99258
4.2	4.4464	3.06661
4.3	4.5445	3.14061
4.39999	4.6658	3.21457
4.5	4.7728	3.2885
4.60001	4.8732	3.36239
4.7	4.9801	3.43623
4.8	5.0916	3.51004
4.89999	5.1909	3.58381
5	5.2858	3.65755
5.10001	5.395	3.73125
5.2	5.5066	3.80491
5.3	5.6101	3.87853
5.39999	5.7186	3.95211
5.5	5.8173	4.02567
5.60001	5.9166	4.09918
5.7	6.0224	4.17265
5.8	6.13	4.24609
5.89999	6.2328	4.31948
6	6.3413	4.39284
6.10001	6.4421	4.46617
6.2	6.5354	4.53945
6.3	6.6337	4.61271
6.39999	6.7309	4.68591
6.5	6.8319	4.75909
6.60001	6.9309	4.83223
6.7	7.0282	4.90533
6.8	7.1306	4.97839
6.89999	7.236	5.05141
7	7.3402	5.1244
7.10001	7.4374	5.19736
7.2	7.536	5.27027
7.3	7.6412	5.34315
7.39999	7.754	5.41598
7.5	7.8563	5.48879
7.60001	7.9634	5.56156
7.7	8.0681	5.63428
7.8	8.1727	5.70698
7.89999	8.2816	5.77963
8	8.3835	5.85225
8.10001	8.4897	5.92483
8.2	8.5955	5.99737
8.3	8.7035	6.06988
8.39999	8.8105	6.14235
8.5	8.9119	6.21478
8.60001	9.0106	6.28719
8.7	9.1048	6.35954
8.8	9.2035	6.43187
8.89999	9.2992	6.50414
9	9.3976	6.5764
9.10001	9.4968	6.64861
9.2	9.5939	6.72078
9.3	9.6889	6.79293
9.39999	9.7881	6.86502
9.5	9.8894	6.93709
9.60001	9.9898	7.00913
9.7	10.0901	7.08111
9.8	10.1867	7.15307
9.89999	10.2845	7.22498
10	10.3823	7.29687
10.1	10.4805	7.36872
10.2	10.5793	7.44052
10.3	10.6861	7.5123
10.4	10.7841	7.58403
10.5	10.8787	7.65573
10.6	10.9752	7.7274
10.7	11.0726	7.79902
10.8	11.1729	7.87061
10.9	11.2718	7.94216
11	11.3651	8.01368
11.1	11.4574	8.08517
11.2	11.5464	8.1566
11.3	11.6436	8.22802
11.4	11.7423	8.29938
11.5	11.8453	8.37072
11.6	11.948	8.44202
11.7	12.0474	8.51328
11.8	12.1467	8.58451
11.9	12.2459	8.6557
12	12.3435	8.72685
12.1	12.4429	8.79798
12.2	12.5434	8.86905
12.3	12.6421	8.9401
12.4	12.7382	9.0111
12.5	12.8351	9.08208
12.6	12.9312	9.15302
12.7	13.0259	9.22392
12.8	13.1245	9.29478
12.9	13.2194	9.36561
13	13.3113	9.4364
13.1	13.3963	9.50716
13.2	13.4851	9.57788
13.3	13.5737	9.64857
13.4	13.6656	9.71921
13.5	13.7569	9.78983
13.6	13.8476	9.86041
13.7	13.9409	9.93094
13.8	14.0275	10.0015
13.9	14.1197	10.0719
14	14.208	10.1424
14.1	14.2967	10.2128
14.2	14.387	10.2831
14.3	14.4856	10.3534
14.4	14.5831	10.4237
14.5	14.6774	10.494
14.6	14.7692	10.5642
14.7	14.8617	10.6344
14.8	14.9549	10.7045
14.9	15.0462	10.7746
15	15.1396	10.8447
15.1	15.2299	10.9148
15.2	15.3239	10.9848
15.3	15.4148	11.0547
15.4	15.5019	11.1247
15.5	15.5939	11.1946
15.6	15.6879	11.2644
15.7	15.7811	11.3342
15.8	15.8719	11.404
15.9	15.9625	11.4738
16	16.0594	11.5435
16.1	16.15	11.6132
16.2	16.2445	11.6828
16.3	16.3356	11.7525
16.4	16.4257	11.822
16.5	16.5175	11.8916
16.6	16.61	11.9611
16.7	16.7067	12.0305
16.8	16.8006	12.1
16.9	16.8877	12.1694
17	16.9781	12.2388
17.1	17.0733	12.3081
17.2	17.1626	12.3774
17.3	17.2516	12.4466
17.4	17.3396	12.5159
17.5	17.4262	12.5851
17.6	17.5154	12.6542
17.7	17.6027	12.7233
17.8	17.6873	12.7924
17.9	17.7722	12.8615
18	17.8648	12.9305
18.1	17.9533	12.9995
18.2	18.0379	13.0684
18.3	18.1267	13.1373
18.4	18.2129	13.2062
18.5	18.2985	13.275
18.6	18.3869	13.3438
18.7	18.4726	13.4126
18.8	18.5623	13.4813
18.9	18.6525	13.55
19	18.7401	13.6187
19.1	18.8262	13.6873
19.2	18.917	13.7559
19.3	19.0021	13.8245
19.4	19.0905	13.893
19.5	19.1766	13.9615
19.6	19.2675	14.0299
19.7	19.3523	14.0983
19.8	19.4402	14.1667
19.9	19.5287	14.2351
20	19.6137	14.3034
20.1	19.6975	14.3717
20.2	19.7844	14.4399
20.3	19.8731	14.5081
20.4	19.9533	14.5763
20.5	20.0409	14.6444
20.6	20.1261	14.7125
20.7	20.2097	14.7806
20.8	20.2976	14.8486
20.9	20.3814	14.9166
21	20.4676	14.9846
21.1	20.5551	15.0525
21.2	20.6426	15.1204
21.3	20.7233	15.1883
21.4	20.8081	15.2561
21.5	20.8942	15.3239
21.6	20.9765	15.3917
21.7	21.0597	15.4594
21.8	21.1411	15.5271
21.9	21.2233	15.5948
22	21.3039	15.6624
22.1	21.3851	15.73
22.2	21.4678	15.7975
22.3	21.5537	15.865
22.4	21.6385	15.9325
22.5	21.7203	16
22.6	21.8042	16.0674
22.7	21.8891	16.1348
22.8	21.9737	16.2021
22.9	22.0561	16.2694
23	22.1364	16.3367
23.1	22.2183	16.404
23.2	22.3031	16.4712
23.3	22.3917	16.5383
23.4	22.471	16.6055
23.5	22.5516	16.6726
23.6	22.639	16.7397
23.7	22.7212	16.8067
23.8	22.8032	16.8737
23.9	22.8836	16.9407
24	22.9654	17.0076
24.1	23.0425	17.0745
24.2	23.1274	17.1414
24.3	23.2143	17.2082
24.4	23.2939	17.275
24.5	23.3725	17.3418
24.6	23.4545	17.4085
24.7	23.5314	17.4752
24.8	23.6107	17.5419
24.9	23.6921	17.6085
25	23.7749	17.6751
25.1	23.8493	17.7417
25.2	23.9318	17.8082
25.3	24.0135	17.8747
25.4	24.0958	17.9412
25.5	24.1696	18.0076
25.6	24.2475	18.074
25.7	24.3201	18.1403
25.8	24.4008	18.2067
25.9	24.4807	18.273
26	24.5606	18.3392
26.1	24.6474	18.4054
26.2	24.727	18.4716
26.3	24.8052	18.5378
26.4	24.886	18.6039
26.5	24.967	18.67
26.6	25.0445	18.7361
26.7	25.1258	18.8021
26.8	25.2055	18.8681
26.9	25.2793	18.934
27	25.3571	19
27.1	25.434	19.0658
27.2	25.5113	19.1317
27.3	25.5905	19.1975
27.4	25.6677	19.2633
27.5	25.7456	19.3291
27.6	25.8228	19.3948
27.7	25.9053	19.4605
27.8	25.9837	19.5261
27.9	26.0647	19.5917
28	26.1427	19.6573
28.1	26.2244	19.7229
28.2	26.303	19.7884
28.3	26.3852	19.8539
28.4	26.4642	19.9193
28.5	26.545	19.9848
28.6	26.6257	20.0502
28.7	26.7031	20.1155
28.8	26.7809	20.1808
28.9	26.8602	20.2461
29	26.9381	20.3114
29.1	27.0183	20.3766
29.2	27.091	20.4418
29.3	27.1655	20.5069
29.4	27.2429	20.5721
29.5	27.3267	20.6371
29.6	27.4032	20.7022
29.7	27.4758	20.7672
29.8	27.5494	20.8322
29.9	27.6237	20.8972
30	27.693	20.9621
30.1	27.7676	21.027
30.2	27.8473	21.0918
30.3	27.9225	21.1567
30.4	27.9945	21.2214
30.5	28.0697	21.2862
30.6	28.1478	21.3509
30.7	28.2234	21.4156
30.8	28.2986	21.4803
30.9	28.3735	21.5449
31	28.447	21.6095
31.1	28.5188	21.6741
31.2	28.6019	21.7386
31.3	28.6763	21.8031
31.4	28.7537	21.8675
31.5	28.8295	21.932
31.6	28.9095	21.9964
31.7	28.9835	22.0607
31.8	29.0588	22.1251
31.9	29.1356	22.1894
32	29.2085	22.2536
32.1	29.2912	22.3179
32.2	29.367	22.3821
32.3	29.4445	22.4462
32.4	29.5214	22.5104
32.5	29.5906	22.5745
32.6	29.6632	22.6385
32.7	29.7408	22.7026
32.8	29.8114	22.7666
32.9	29.881	22.8305
33	29.9535	22.8945
33.1	30.0307	22.9584
33.2	30.1026	23.0223
33.3	30.1747	23.0861
33.4	30.2461	23.1499
33.5	30.319	23.2137
33.6	30.3934	23.2774
33.7	30.4689	23.3412
33.8	30.5406	23.4048
33.9	30.6087	23.4685
34	30.6752	23.5321
34.1	30.7448	23.5957
34.2	30.8144	23.6592
34.3	30.8842	23.7227
34.4	30.9548	23.7862
34.5	31.0267	23.8497
34.6	31.0993	23.9131
34.7	31.1695	23.9765
34.8	31.2404	24.0398
34.9	31.3089	24.1032
35	31.3743	24.1665
35.1	31.4476	24.2297
35.2	31.5195	24.2929
35.3	31.59	24.3561
35.4	31.6595	24.4193
35.5	31.7332	24.4824
35.6	31.8054	24.5455
35.7	31.8796	24.6086
35.8	31.9559	24.6716
35.9	32.0264	24.7346
36	32.0976	24.7976
36.1	32.1713	24.8605
36.2	32.2458	24.9234
36.3	32.3193	24.9863
36.4	32.3919	25.0492
36.5	32.4645	25.112
36.6	32.5363	25.1747
36.7	32.6137	25.2375
36.8	32.6892	25.3002
36.9	32.7612	25.3629
37	32.8353	25.4255
37.1	32.9082	25.4882
37.2	32.9805	25.5507
37.3	33.0452	25.6133
37.4	33.119	25.6758
37.5	33.1835	25.7383
37.6	33.2508	25.8008
37.7	33.3248	25.8632
37.8	33.3939	25.9256
37.9	33.4632	25.9879
38	33.5303	26.0503
38.1	33.6006	26.1126
38.2	33.6663	26.1749
38.3	33.7372	26.2371
38.4	33.8085	26.2993
38.5	33.8765	26.3615
38.6	33.9505	26.4236
38.7	34.0189	26.4857
38.8	34.0864	26.5478
38.9	34.1569	26.6098
39	34.2297	26.6719
39.1	34.3024	26.7338
39.2	34.3703	26.7958
39.3	34.4389	26.8577
39.4	34.5065	26.9196
39.5	34.5745	26.9815
39.6	34.6397	27.0433
39.7	34.7046	27.1051
39.8	34.7791	27.1668
39.9	34.8501	27.2286
40	34.9209	27.2903
40.1	34.992	27.3519
40.2	35.0583	27.4136
40.3	35.1241	27.4752
40.4	35.1878	27.5368
40.5	35.2585	27.5983
40.6	35.3289	27.6598
40.7	35.3956	27.7213
40.8	35.4617	27.7827
40.9	35.5273	27.8442
41	35.5945	27.9056
41.1	35.663	27.9669
41.2	35.733	28.0282
41.3	35.8025	28.0895
41.4	35.8702	28.1508
41.5	35.9357	28.212
41.6	35.9981	28.2732
41.7	36.062	28.3344
41.8	36.1289	28.3955
41.9	36.1931	28.4566
42	36.2556	28.5177
42.1	36.3205	28.5788
42.2	36.3814	28.6398
42.3	36.4454	28.7007
42.4	36.5115	28.7617
42.5	36.5782	28.8226
42.6	36.6432	28.8835
42.7	36.7058	28.9444
42.8	36.7653	29.0052
42.9	36.8334	29.066
43	36.9033	29.1267
43.1	36.964	29.1875
43.2	37.0274	29.2482
43.3	37.0913	29.3088
43.4	37.1543	29.3695
43.5	37.2152	29.4301
43.6	37.2822	29.4907
43.7	37.347	29.5512
43.8	37.4129	29.6117
43.9	37.4848	29.6722
44	37.5512	29.7327
44.1	37.6167	29.7931
44.2	37.6763	29.8535
44.3	37.7406	29.9139
44.4	37.8108	29.9742
44.5	37.8769	30.0345
44.6	37.9401	30.0948
44.7	38.0021	30.155
44.8	38.064	30.2152
44.9	38.1254	30.2754
45	38.1869	30.3356
45.1	38.2485	30.3957
45.2	38.3091	30.4558
45.3	38.373	30.5158
45.4	38.4372	30.5759
45.5	38.5008	30.6359
45.6	38.5666	30.6958
45.7	38.6281	30.7558
45.8	38.6919	30.8157
45.9	38.7558	30.8755
46	38.8203	30.9354
46.1	38.8844	30.9952
46.2	38.9401	31.055
46.3	38.9993	31.1147
46.4	39.061	31.1745
46.5	39.1266	31.2341
46.6	39.1897	31.2938
46.7	39.2498	31.3534
46.8	39.3144	31.413
46.9	39.3808	31.4726
47	39.4484	31.5322
47.1	39.5142	31.5917
47.2	39.5749	31.6511
47.3	39.6337	31.7106
47.4	39.6922	31.77
47.5	39.7509	31.8294
47.6	39.8164	31.8888
47.7	39.8821	31.9481
47.8	39.942	32.0074
47.9	40.003	32.0666
48	40.0688	32.1259
48.1	40.1377	32.1851
48.2	40.2069	32.2443
48.3	40.273	32.3034
48.4	40.3373	32.3625
48.5	40.4031	32.4216
48.6	40.4701	32.4807
48.7	40.5336	32.5397
48.8	40.5911	32.5987
48.9	40.6566	32.6577
49	40.7164	32.7166
49.1	40.7755	32.7755
49.2	40.8377	32.8344
49.3	40.9004	32.8932
49.4	40.9586	32.9521
49.5	41.0177	33.0108
49.6	41.0784	33.0696
49.7	41.144	33.1283
49.8	41.2062	33.187
49.9	41.2672	33.2457
50	41.3304	33.3043
50.1	41.3918	33.3629
50.2	41.4508	33.4215
50.3	41.5127	33.4801
50.4	41.5767	33.5386
50.5	41.6428	33.5971
50.6	41.7064	33.6555
50.7	41.7679	33.714
50.8	41.8252	33.7723
50.9	41.8871	33.8307
51	41.9462	33.8891
51.1	42.0053	33.9474
51.2	42.066	34.0057
51.3	42.1254	34.0639
51.4	42.1781	34.1221
51.5	42.2452	34.1803
51.6	42.3104	34.2385
51.7	42.3691	34.2966
51.8	42.4343	34.3547
51.9	42.4981	34.4128
52	42.556	34.4708
52.1	42.6177	34.5288
52.2	42.6726	34.5868
52.3	42.7285	34.6448
52.4	42.7851	34.7027
52.5	42.8469	34.7606
52.6	42.9092	34.8185
52.7	42.9731	34.8763
52.8	43.0347	34.9341
52.9	43.0994	34.9919
53	43.1632	35.0496
53.1	43.2226	35.1074
53.2	43.2771	35.1651
53.3	43.3383	35.2227
53.4	43.3919	35.2803
53.5	43.4481	35.3379
53.6	43.506	35.3955
53.7	43.5634	35.4531
53.8	43.6182	35.5106
53.9	43.6801	35.5681
54	43.7387	35.6255
54.1	43.7933	35.6829
54.2	43.8415	35.7403
54.3	43.8947	35.7977
54.4	43.9509	35.855
54.5	44.0124	35.9124
54.6	44.0694	35.9696
54.7	44.1296	36.0269
54.8	44.1808	36.0841
54.9	44.2366	36.1413
55	44.2999	36.1985
55.1	44.3534	36.2556
55.2	44.4108	36.3127
55.3	44.4648	36.3698
55.4	44.5216	36.4268
55.5	44.5764	36.4838
55.6	44.6374	36.5408
55.7	44.7013	36.5978
55.8	44.7574	36.6547
55.9	44.8115	36.7116
56	44.8708	36.7685
56.1	44.9238	36.8253
56.2	44.9818	36.8822
56.3	45.0441	36.9389
56.4	45.1038	36.9957
56.5	45.1628	37.0524
56.6	45.2244	37.1091
56.7	45.2792	37.1658
56.8	45.3363	37.2224
56.9	45.3884	37.2791
57	45.4378	37.3356
57.1	45.4918	37.3922
57.2	45.548	37.4487
57.3	45.6087	37.5052
57.4	45.6621	37.5617
57.5	45.7226	37.6181
57.6	45.7865	37.6745
57.7	45.8375	37.7309
57.8	45.8944	37.7873
57.9	45.9516	37.8436
58	46.0054	37.8999
58.1	46.0691	37.9562
58.2	46.1224	38.0124
58.3	46.1764	38.0686
58.4	46.2254	38.1248
58.5	46.2801	38.181
58.6	46.3447	38.2371
58.7	46.3902	38.2932
58.8	46.4404	38.3492
58.9	46.4899	38.4053
59	46.5425	38.4613
59.1	46.4927	38.5173
59.2	46.4899	38.5732
59.3	46.4751	38.6292
59.4	46.4464	38.6851
59.5	46.4416	38.7409
59.6	46.4404	38.7968
59.7	46.4363	38.8526
59.8	46.3902	38.9084
59.9	46.3447	38.9641
60	46.2801	39.0198
60.1	46.0969	39.0198
60.2	44.9458	39.0119
60.3	44.9458	39.0039
60.4	44.9458	38.996
60.5	44.9458	38.988
60.6	44.9458	38.9801
60.7	44.9458	38.9721
60.8	44.9458	38.9642
60.9	44.9458	38.9563
61	44.9458	38.9483
61.1	44.9458	38.9404
61.2	44.9458	38.9324
61.3	44.9458	38.9245
61.4	44.9458	38.9166
61.5	44.9458	38.9086
61.6	44.9458	38.9007
61.7	44.9458	38.8928
61.8	45.2032	38.8848
61.9	45.3765	38.8769
62	45.6531	38.869
62.1	45.7486	38.8611
62.2	45.8194	38.8531
62.3	45.8602	38.8452
62.4	45.8998	38.8373
62.5	45.9926	38.8294
62.6	45.9217	38.8215
62.7	45.9834	38.8135
62.8	45.9628	38.8056
62.9	45.905	38.7977
63	45.9461	38.7898
63.1	45.9191	38.7819
63.2	45.8566	38.774
63.3	45.8209	38.7661
63.4	45.799	38.7582
63.5	45.7608	38.7503
63.6	45.754	38.7424
63.7	45.7323	38.7345
63.8	45.6974	38.7266
63.9	45.684	38.7187
64	45.6796	38.7108
64.1	45.6571	38.7029
64.2	45.6349	38.695
64.3	45.6103	38.6871
64.4	45.5897	38.6792
64.5	45.5842	38.6714
64.6	45.5692	38.6635
64.7	45.5489	38.6556
64.8	45.5227	38.6477
64.9	45.4982	38.6398
65	45.4759	38.6319
65.1	45.4484	38.6241
65.2	45.4216	38.6162
65.3	45.4039	38.6083
65.4	45.3842	38.6005
65.5	45.3595	38.5926
65.6	45.3384	38.5847
65.7	45.3154	38.5768
65.8	45.2924	38.569
65.9	45.2768	38.5611
66	45.2521	38.5533
66.1	45.2299	38.5454
66.2	45.2058	38.5375
66.3	45.1851	38.5297
66.4	45.1649	38.5218
66.5	45.1459	38.514
66.6	45.1258	38.5061
66.7	45.106	38.4983
66.8	45.0832	38.4904
66.9	45.0615	38.4826
67	45.0393	38.4747
67.1	45.0185	38.4669
67.2	44.9925	38.459
67.3	44.971	38.4512
67.4	44.95	38.4434
67.5	44.929	38.4355
67.6	44.9115	38.4277
67.7	44.8882	38.4199
67.8	44.8626	38.412
67.9	44.8397	38.4042
68	44.8139	38.3964
68.1	44.7928	38.3885
68.2	44.7708	38.3807
68.3	44.7435	38.3729
68.4	44.7158	38.3651
68.5	44.6928	38.3572
68.6	44.6677	38.3494
68.7	44.6449	38.3416
68.8	44.6251	38.3338
68.9	44.6104	38.326
69	44.5895	38.3182
69.1	44.5712	38.3103
69.2	44.5508	38.3025
69.3	44.5295	38.2947
69.4	44.5016	38.2869
69.5	44.4767	38.2791
69.6	44.4533	38.2713
69.7	44.4176	38.2635
69.8	44.3968	38.2557
69.9	44.3834	38.2479
70	44.3524	38.2401
70.1	44.388	38.2323
70.2	44.3885	38.2245
70.3	44.3705	38.2167
70.4	44.2831	38.2089
70.5	44.1842	38.2011
70.6	44.007	38.1933
70.7	43.8826	38.1856
70.8	44.1659	38.1778
70.9	44.7542	38.17
71	45.23	38.1622
71.1	45.3992	38.1544
71.2	45.4057	38.1467
71.3	45.0903	38.1389
71.4	44.4216	38.1311
71.5	44.0567	38.1233
71.6	44.1047	38.1156
71.7	44.1639	38.1078
71.8	44.1567	38.1
71.9	44.0222	38.0922
72	44.1139	38.0845
72.1	44.1833	38.0767
72.2	44.2232	38.069
72.3	44.2858	38.0612
72.4	44.3883	38.0534
72.5	44.3639	38.0457
72.6	44.4931	38.0379
72.7	44.7579	38.0302
72.8	44.3045	38.0224
72.9	44.117	38.0147
73	43.8569	38.0069
73.1	43.4339	37.9992
73.2	43.1116	37.9914
73.3	42.7016	37.9837
73.4	42.4775	37.9759
73.5	42.4202	37.9682
73.6	42.3076	37.9604
73.7	42.1895	37.9527
73.8	42.1942	37.945
73.9	42.3167	37.9372
74	42.5342	37.9295
74.1	42.7596	37.9218
74.2	43.0415	37.914
74.3	43.297	37.9063
74.4	43.5143	37.8986
74.5	43.5946	37.8908
74.6	43.632	37.8831
74.7	43.651	37.8754
74.8	43.6623	37.8677
74.9	43.6283	37.86
75	43.5833	37.8522
75.1	43.5176	37.8445
75.2	43.4937	37.8368
75.3	43.4493	37.8291
75.4	43.4278	37.8214
75.5	43.3873	37.8137
75.6	43.381	37.806
75.7	43.3421	37.7982
75.8	43.3529	37.7905
75.9	43.3469	37.7828
76	43.3299	37.7751
76.1	43.3108	37.7674
76.2	43.2802	37.7597
76.3	43.2612	37.752
76.4	43.2364	37.7443
76.5	43.2241	37.7366
76.6	43.1877	37.7289
76.7	43.1698	37.7213
76.8	43.135	37.7136
76.9	43.1102	37.7059
77	43.0839	37.6982
77.1	43.0503	37.6905
77.2	43.0229	37.6828
77.3	42.9991	37.6751
77.4	42.9808	37.6675
77.5	42.9569	37.6598
77.6	42.9452	37.6521
77.7	42.9228	37.6444
77.8	42.9067	37.6367
77.9	42.8901	37.6291
78	42.8745	37.6214
78.1	42.8679	37.6137
78.2	42.8564	37.6061
78.3	42.8457	37.5984
78.4	42.8294	37.5907
78.5	42.8033	37.5831
78.6	42.7877	37.5754
78.7	42.7688	37.5677
78.8	42.7481	37.5601
78.9	42.724	37.5524
79	42.7051	37.5448
79.1	42.6817	37.5371
79.2	42.6634	37.5295
79.3	42.6429	37.5218
79.4	42.6259	37.5142
79.5	42.6037	37.5065
79.6	42.582	37.4989
79.7	42.5641	37.4912
79.8	42.544	37.4836
79.9	42.5244	37.4759
80	42.5026	37.4683
80.1	42.4812	37.4607
80.2	42.4645	37.453
80.3	42.4393	37.4454
80.4	42.4182	37.4378
80.5	42.3976	37.4301
80.6	42.3765	37.4225
80.7	42.3601	37.4149
80.8	42.3407	37.4072
80.9	42.3177	37.3996
81	42.2982	37.392
81.1	42.2749	37.3844
81.2	42.2569	37.3767
81.3	42.2407	37.3691
81.4	42.2263	37.3615
81.5	42.2079	37.3539
81.6	42.188	37.3463
81.7	42.1709	37.3386
81.8	42.1535	37.331
81.9	42.132	37.3234
82	42.1156	37.3158
82.1	42.0946	37.3082
82.2	42.0801	37.3006
82.3	42.0618	37.293
82.4	42.0458	37.2854
82.5	42.0279	37.2778
82.6	42.0089	37.2702
82.7	41.9921	37.2626
82.8	41.9774	37.255
82.9	41.9592	37.2474
83	41.9416	37.2398
83.1	41.926	37.2322
83.2	41.9073	37.2246
83.3	41.8924	37.217
83.4	41.8745	37.2094
83.5	41.853	37.2019
83.6	41.8309	37.1943
83.7	41.8051	37.1867
83.8	41.7845	37.1791
83.9	41.765	37.1715
84	41.7434	37.164
84.1	41.7276	37.1564
84.2	41.7094	37.1488
84.3	41.6911	37.1412
84.4	41.6741	37.1337
84.5	41.6571	37.1261
84.6	41.639	37.1185
84.7	41.618	37.1109
84.8	41.6018	37.1034
84.9	41.584	37.0958
85	41.5737	37.0883
85.1	41.562	37.0807
85.2	41.5479	37.0731
85.3	41.5253	37.0656
85.4	41.5024	37.058
85.5	41.4907	37.0505
85.6	41.4778	37.0429
85.7	41.4615	37.0354
85.8	41.4451	37.0278
85.9	41.4352	37.0203
86	41.4291	37.0127
86.1	41.4234	37.0052
86.2	41.422	36.9976
86.3	41.4225	36.9901
86.4	41.4131	36.9825
86.5	41.4065	36.975
86.6	41.3967	36.9675
86.7	41.3862	36.9599
86.8	41.3711	36.9524
86.9	41.3602	36.9449
87	41.3424	36.9373
87.1	41.324	36.9298
87.2	41.2934	36.9223
87.3	41.2722	36.9147
87.4	41.2466	36.9072
87.5	41.2222	36.8997
87.6	41.191	36.8922
87.7	41.1626	36.8846
87.8	41.1478	36.8771
87.9	41.1348	36.8696
88	41.1166	36.8621
88.1	41.1052	36.8546
88.2	41.0907	36.8471
88.3	41.0784	36.8395
88.4	41.0662	36.832
88.5	41.0504	36.8245
88.6	41.0284	36.817
88.7	41.0068	36.8095
88.8	40.996	36.802
88.9	40.9842	36.7945
89	40.969	36.787
89.1	40.9544	36.7795
89.2	40.9397	36.772
89.3	40.9273	36.7645
89.4	40.9125	36.757
89.5	40.9004	36.7495
89.6	40.8768	36.742
89.7	40.8516	36.7345
89.8	40.8134	36.727
89.9	40.7793	36.7196
90	40.7454	36.7121
90.1	40.7206	36.7046
90.2	40.6956	36.6971
90.3	40.6771	36.6896
90.4	40.6623	36.6821
90.5	40.6485	36.6747
90.6	40.6473	36.6672
90.7	40.6492	36.6597
90.8	40.6328	36.6522
90.9	40.6074	36.6448
91	40.5779	36.6373
91.1	40.5532	36.6298
91.2	40.5378	36.6224
91.3	40.5294	36.6149
91.4	40.5282	36.6074
91.5	40.5245	36.6
91.6	40.513	36.5925
91.7	40.4964	36.585
91.8	40.4631	36.5776
91.9	40.4408	36.5701
92	40.4249	36.5627
92.1	40.4193	36.5552
92.2	40.4116	36.5478
92.3	40.3997	36.5403
92.4	40.3833	36.5329
92.5	40.3704	36.5254
92.6	40.352	36.518
92.7	40.3482	36.5105
92.8	40.3419	36.5031
92.9	40.3354	36.4956
93	40.3323	36.4882
93.1	40.325	36.4808
93.2	40.3159	36.4733
93.3	40.3048	36.4659
93.4	40.2993	36.4584
93.5	40.2872	36.451
93.6	40.2779	36.4436
93.7	40.2718	36.4362
93.8	40.2641	36.4287
93.9	40.2482	36.4213
94	40.2305	36.4139
94.1	40.2042	36.4064
94.2	40.1803	36.399
94.3	40.1576	36.3916
94.4	40.1378	36.3842
94.5	40.1148	36.3768
94.6	40.0946	36.3694
94.7	40.0763	36.3619
94.8	40.0541	36.3545
94.9	40.0358	36.3471
95	40.0239	36.3397
95.1	40.0034	36.3323
95.2	39.9806	36.3249
95.3	39.9669	36.3175
95.4	39.9537	36.3101
95.5	39.9377	36.3027
95.6	39.9245	36.2953
95.7	39.9206	36.2879
95.8	39.9241	36.2805
95.9	39.9132	36.2731
96	39.9112	36.2657
96.1	39.9028	36.2583
96.2	39.8951	36.2509
96.3	39.8847	36.2435
96.4	39.864	36.2361
96.5	39.849	36.2287
96.6	39.8327	36.2213
96.7	39.8049	36.214
96.8	39.7714	36.2066
96.9	39.7442	36.1992
97	39.7196	36.1918
97.1	39.6997	36.1844
97.2	39.6841	36.1771
97.3	39.6742	36.1697
97.4	39.6692	36.1623
97.5	39.6645	36.1549
97.6	39.6593	36.1476
97.7	39.6555	36.1402
97.8	39.6466	36.1328
97.9	39.6433	36.1255
98	39.6411	36.1181
98.1	39.6338	36.1107
98.2	39.6174	36.1034
98.3	39.6066	36.096
98.4	39.6025	36.0887
98.5	39.5956	36.0813
98.6	39.5875	36.0739
98.7	39.5717	36.0666
98.8	39.5643	36.0592
98.9	39.5485	36.0519
99	39.5286	36.0445
99.1	39.5084	36.0372
99.2	39.4855	36.0298
99.3	39.4676	36.0225
99.4	39.4484	36.0151
99.5	39.4305	36.0078
99.6	39.4089	36.0005
99.7	39.3818	35.9931
99.8	39.3505	35.9858
99.9	39.3305	35.9784
100	39.3067	35.9711
100.1	39.2777	35.9638
100.2	39.251	35.9564
100.3	39.2319	35.9491
100.4	39.2144	35.9418
100.5	39.1989	35.9345
100.6	39.1915	35.9271
100.7	39.1809	35.9198
100.8	39.1751	35.9125
100.9	39.1667	35.9052
101	39.1615	35.8978
101.1	39.157	35.8905
101.2	39.1415	35.8832
101.3	39.1325	35.8759
101.4	39.1221	35.8686
101.5	39.1108	35.8613
101.6	39.1021	35.854
101.7	39.088	35.8466
101.8	39.0737	35.8393
101.9	39.0607	35.832
102	39.0502	35.8247
102.1	39.0362	35.8174
102.2	39.0209	35.8101
102.3	39.0073	35.8028
102.4	38.9956	35.7955
102.5	38.9804	35.7882
102.6	38.9671	35.7809
102.7	38.9543	35.7736
102.8	38.9396	35.7663
102.9	38.9251	35.759
103	38.9098	35.7518
103.1	38.8945	35.7445
103.2	38.8791	35.7372
103.3	38.8637	35.7299
103.4	38.8476	35.7226
103.5	38.8341	35.7153
103.6	38.8149	35.708
103.7	38.8017	35.7008
103.8	38.7859	35.6935
103.9	38.7679	35.6862
104	38.7535	35.6789
104.1	38.738	35.6717
104.2	38.7213	35.6644
104.3	38.7087	35.6571
104.4	38.6955	35.6498
104.5	38.6839	35.6426
104.6	38.6687	35.6353
104.7	38.6523	35.628
104.8	38.6379	35.6208
104.9	38.6233	35.6135
105	38.6105	35.6063
105.1	38.5945	35.599
105.2	38.5838	35.5917
105.3	38.5736	35.5845
105.4	38.5632	35.5772
105.5	38.5503	35.57
105.6	38.5324	35.5627
105.7	38.52	35.5555
105.8	38.5029	35.5482
105.9	38.4905	35.541
106	38.4792	35.5337
106.1	38.4684	35.5265
106.2	38.4532	35.5192
106.3	38.4419	35.512
106.4	38.4297	35.5048
106.5	38.4154	35.4975
106.6	38.4026	35.4903
106.7	38.3818	35.483
106.8	38.3695	35.4758
106.9	38.357	35.4686
107	38.3422	35.4614
107.1	38.3335	35.4541
107.2	38.3252	35.4469
107.3	38.3143	35.4397
107.4	38.3008	35.4324
107.5	38.2827	35.4252
107.6	38.2717	35.418
107.7	38.2629	35.4108
107.8	38.2516	35.4036
107.9	38.236	35.3963
108	38.2233	35.3891
108.1	38.2118	35.3819
108.2	38.2034	35.3747
108.3	38.1894	35.3675
108.4	38.1761	35.3603
108.5	38.1631	35.3531
108.6	38.151	35.3459
108.7	38.1407	35.3386
108.8	38.1316	35.3314
108.9	38.1208	35.3242
109	38.105	35.317
109.1	38.0933	35.3098
109.2	38.0809	35.3026
109.3	38.0732	35.2954
109.4	38.0634	35.2882
109.5	38.0539	35.2811
109.6	38.0425	35.2739
109.7	38.0302	35.2667
109.8	38.0207	35.2595
109.9	38.01	35.2523
110	37.9999	35.2451
110.1	37.9915	35.2379
110.2	37.98	35.2307
110.3	37.9661	35.2236
110.4	37.9532	35.2164
110.5	37.9405	35.2092
110.6	37.9307	35.202
110.7	37.9195	35.1948
110.8	37.9088	35.1877
110.9	37.8992	35.1805
111	37.8906	35.1733
111.1	37.8775	35.1661
111.2	37.8632	35.159
111.3	37.8512	35.1518
111.4	37.8359	35.1446
111.5	37.8242	35.1375
111.6	37.8126	35.1303
111.7	37.7976	35.1231
111.8	37.7858	35.116
111.9	37.7779	35.1088
112	37.766	35.1017
112.1	37.7493	35.0945
112.2	37.7357	35.0874
112.3	37.7232	35.0802
112.4	37.7124	35.0731
112.5	37.6956	35.0659
112.6	37.6821	35.0588
112.7	37.6744	35.0516
112.8	37.6685	35.0445
112.9	37.6562	35.0373
113	37.648	35.0302
113.1	37.6336	35.023
113.2	37.6182	35.0159
113.3	37.6017	35.0088
113.4	37.5858	35.0016
113.5	37.5778	34.9945
113.6	37.5625	34.9873
113.7	37.5495	34.9802
113.8	37.5296	34.9731
113.9	37.5113	34.9659
114	37.5012	34.9588
114.1	37.481	34.9517
114.2	37.4669	34.9446
114.3	37.4582	34.9374
114.4	37.4471	34.9303
114.5	37.4323	34.9232
114.6	37.4246	34.9161
114.7	37.4102	34.909
114.8	37.3914	34.9018
114.9	37.3803	34.8947
115	37.364	34.8876
115.1	37.3525	34.8805
115.2	37.3446	34.8734
115.3	37.3346	34.8663
115.4	37.3297	34.8592
115.5	37.3279	34.8521
115.6	37.33	34.845
115.7	37.3279	34.8379
115.8	37.3279	34.8308
115.9	37.3279	34.8237
116	37.3142	34.8166
116.1	37.3142	34.8095
116.2	37.3142	34.8024
116.3	37.3142	34.7953
116.4	37.3279	34.7882
116.5	37.3279	34.7811
116.6	37.33	34.774
116.7	37.33	34.7669
116.8	37.331	34.7598
116.9	37.333	34.7527
117	37.3566	34.7456
117.1	38.3575	34.7456
117.2	40.9231	34.8684
117.3	40.9231	34.9911
117.4	40.9231	35.1136
117.5	40.9231	35.2361
117.6	40.9231	35.3585
117.7	40.9231	35.4808
117.8	40.9231	35.6029
117.9	40.9231	35.725
118	40.9231	35.847
118.1	40.9231	35.9689
118.2	40.9231	36.0906
118.3	40.9231	36.2123
118.4	40.9231	36.3339
118.5	40.9231	36.4553
118.6	40.9231	36.5767
118.7	40.9231	36.698
118.8	40.9534	36.8192
118.9	40.8797	36.9403
119	40.8341	37.0613
119.1	40.8227	37.1822
119.2	40.7778	37.3029
119.3	40.7778	37.4236
119.4	40.8797	37.5442
119.5	40.9534	37.6647
119.6	41.0694	37.7851
119.7	41.2819	37.9054
119.8	41.3746	38.0256
119.9	41.5564	38.1457
120	41.7452	38.2657
120.1	41.8787	38.3856
120.2	42.05	38.5054
120.3	42.2221	38.6251
120.4	42.3702	38.7447
120.5	42.5126	38.8643
120.6	42.6531	38.9837
120.7	42.8254	39.103
120.8	42.9841	39.2222
120.9	43.1349	39.3413
121	43.2818	39.4604
121.1	43.4453	39.5793
121.2	43.6046	39.6982
121.3	43.7557	39.8169
121.4	43.9254	39.9355
121.5	44.0937	40.0541
121.6	44.2414	40.1725
121.7	44.3862	40.2909
121.8	44.5338	40.4091
121.9	44.6869	40.5273
122	44.8484	40.6454
122.1	45.0025	40.7633
122.2	45.1528	40.8812
122.3	45.3021	40.999
122.4	45.4566	41.1167
122.5	45.6115	41.2342
122.6	45.7637	41.3517
122.7	45.9168	41.4691
122.8	46.0658	41.5864
122.9	46.2098	41.7036
123	46.3613	41.8207
123.1	46.5098	41.9378
123.2	46.6594	42.0547
123.3	46.8152	42.1715
123.4	46.964	42.2882
123.5	47.1211	42.4048
123.6	47.2737	42.5214
123.7	47.4248	42.6378
123.8	47.5803	42.7542
123.9	47.735	42.8704
124	47.8891	42.9866
124.1	48.031	43.1027
124.2	48.1773	43.2186
124.3	48.3237	43.3345
124.4	48.466	43.4503
124.5	48.6108	43.566
124.6	48.7586	43.6816
124.7	48.908	43.7971
124.8	49.0627	43.9124
124.9	49.2116	44.0278
125	49.3533	44.143
125.1	49.505	44.2581
125.2	49.6593	44.3731
125.3	49.8109	44.488
125.4	49.9617	44.6029
125.5	50.1089	44.7176
125.6	50.2594	44.8323
125.7	50.4054	44.9469
125.8	50.5523	45.0613
125.9	50.6959	45.1757
126	50.8381	45.29
126.1	50.9859	45.4042
126.2	51.1313	45.5183
126.3	51.2804	45.6323
126.4	51.4279	45.7462
126.5	51.5808	45.86
126.6	51.7361	45.9737
126.7	51.8817	46.0874
126.8	52.022	46.2009
126.9	52.1666	46.3143
127	52.3065	46.4277
127.1	52.4445	46.541
127.2	52.588	46.6542
127.3	52.7297	46.7672
127.4	52.8675	46.8802
127.5	53.0104	46.9931
127.6	53.1458	47.1059
127.7	53.2846	47.2186
127.8	53.4254	47.3312
127.9	53.5677	47.4438
128	53.7137	47.5562
128.1	53.8584	47.6685
128.2	53.9903	47.7808
128.3	54.1297	47.8929
128.4	54.2691	48.005
128.5	54.4072	48.117
128.6	54.5394	48.2289
128.7	54.6715	48.3407
128.8	54.8074	48.4524
128.9	54.9457	48.564
129	55.0909	48.6755
129.1	55.2368	48.787
129.2	55.3717	48.8983
129.3	55.5149	49.0095
129.4	55.6612	49.1207
129.5	55.8004	49.2318
129.6	55.9311	49.3428
129.7	56.0678	49.4537
129.8	56.204	49.5645
129.9	56.3401	49.6752
130	56.4704	49.7858
130.1	56.6009	49.8963
130.2	56.7373	50.0068
130.3	56.8748	50.1171
130.4	57.0132	50.2274
130.5	57.1516	50.3375
130.6	57.286	50.4476
130.7	57.4275	50.5576
130.8	57.5672	50.6675
130.9	57.6978	50.7773
131	57.8345	50.8871
131.1	57.9695	50.9967
131.2	58.0958	51.1062
131.3	58.2192	51.2157
131.4	58.3479	51.3251
131.5	58.48	51.4343
131.6	58.6084	51.5435
131.7	58.7388	51.6526
131.8	58.8689	51.7616
131.9	58.994	51.8705
132	59.12	51.9794
132.1	59.25	52.0881
132.2	59.3794	52.1968
132.3	59.5013	52.3053
132.4	59.6272	52.4138
132.5	59.7601	52.5222
132.6	59.8872	52.6305
132.7	60.0108	52.7388
132.8	60.1372	52.8469
132.9	60.2671	52.9549
133	60.3946	53.0629
133.1	60.5185	53.1707
133.2	60.6446	53.2785
133.3	60.768	53.3862
133.4	60.8903	53.4938
133.5	61.0146	53.6013
133.6	61.1408	53.7087
133.7	61.2663	53.8161
133.8	61.3893	53.9233
133.9	61.5183	54.0305
134	61.6418	54.1375
134.1	61.7619	54.2445
134.2	61.889	54.3514
134.3	62.0138	54.4582
134.4	62.1386	54.565
134.5	62.267	54.6716
134.6	62.3922	54.7782
134.7	62.5211	54.8847
134.8	62.6455	54.991
134.9	62.7666	55.0973
135	62.8881	55.2035
135.1	63.0023	55.3096
135.2	63.1171	55.4157
135.3	63.2373	55.5216
135.4	63.3511	55.6275
135.5	63.4645	55.7333
135.6	63.5796	55.839
135.7	63.7003	55.9446
135.8	63.8178	56.0501
135.9	63.9344	56.1555
136	64.0533	56.2608
136.1	64.1798	56.3661
136.2	64.3021	56.4713
136.3	64.4192	56.5764
136.4	64.5418	56.6814
136.5	64.6573	56.7863
136.6	64.7692	56.8911
136.7	64.8819	56.9959
136.8	65.0002	57.1005
136.9	65.1159	57.2051
137	65.2303	57.3096
137.1	65.3412	57.414
137.2	65.4585	57.5183
137.3	65.5764	57.6226
137.4	65.6954	57.7267
137.5	65.8156	57.8308
137.6	65.9309	57.9348
137.7	66.0465	58.0387
137.8	66.1643	58.1425
137.9	66.2853	58.2462
138	66.4056	58.3499
138.1	66.5236	58.4534
138.2	66.6413	58.5569
138.3	66.7555	58.6603
138.4	66.8727	58.7636
138.5	66.9898	58.8668
138.6	67.1048	58.97
138.7	67.2153	59.073
138.8	67.3309	59.176
138.9	67.4444	59.2789
139	67.5622	59.3817
139.1	67.6796	59.4844
139.2	67.794	59.587
139.3	67.9028	59.6896
139.4	68.0136	59.792
139.5	68.1317	59.8944
139.6	68.2421	59.9967
139.7	68.3544	60.099
139.8	68.4614	60.2011
139.9	68.5706	60.3031
[truncated: 6,981 more rows]

## Sheet: mMB6-13-B5R
Run 1; Ch 3; Fc 2-1; Cy 9; B5; Conc 15.625 31.25 62.5 125 250 nM_X	Run 1; Ch 3; Fc 2-1; Cy 9; B5; Conc 15.625 31.25 62.5 125 250 nM_Y	Run 1; Ch 3; Fc 2-1; Cy 9; B5; Conc 15.625 31.25 62.5 125 250 nM; Fitted_X	Run 1; Ch 3; Fc 2-1; Cy 9; B5; Conc 15.625 31.25 62.5 125 250 nM; Fitted_Y
-59.9	-0.0359995	-59.9	0
-59.8	-0.0341	-59.8	0
-59.7	-0.0378	-59.7	0
-59.6	-0.0413	-59.6	0
-59.5	-0.0440993	-59.5	0
-59.4	-0.0413995	-59.4	0
-59.3	-0.0416	-59.3	0
-59.2	-0.048	-59.2	0
-59.1	-0.0521	-59.1	0
-59	-0.0532994	-59	0
-58.9	-0.0540996	-58.9	0
-58.8	-0.0525	-58.8	0
-58.7	-0.0502	-58.7	0
-58.6	-0.0527	-58.6	0
-58.5	-0.0525995	-58.5	0
-58.4	-0.0529996	-58.4	0
-58.3	-0.0553	-58.3	0
-58.2	-0.0527	-58.2	0
-58.1	-0.053	-58.1	0
-58	-0.0545993	-58	0
-57.9	-0.0555996	-57.9	0
-57.8	-0.0494	-57.8	0
-57.7	-0.0523	-57.7	0
-57.6	-0.0492	-57.6	0
-57.5	-0.0478996	-57.5	0
-57.4	-0.0419999	-57.4	0
-57.3	-0.0496	-57.3	0
-57.2	-0.0459	-57.2	0
-57.1	-0.0437	-57.1	0
-57	-0.0492994	-57	0
-56.9	-0.0469994	-56.9	0
-56.8	-0.0434	-56.8	0
-56.7	-0.0454	-56.7	0
-56.6	-0.0461	-56.6	0
-56.5	-0.058699	-56.5	0
-56.4	-0.0536995	-56.4	0
-56.3	-0.0565	-56.3	0
-56.2	-0.0504	-56.2	0
-56.1	-0.0391	-56.1	0
-56	-0.0281003	-56	0
-55.9	-0.0139004	-55.9	0
-55.8	-0.0134	-55.8	0
-55.7	-0.022	-55.7	0
-55.6	-0.0183	-55.6	0
-55.5	-0.0255001	-55.5	0
-55.4	-0.0264005	-55.4	0
-55.3	-0.0312	-55.3	0
-55.2	-0.0304	-55.2	0
-55.1	-0.034	-55.1	0
-55	-0.0286008	-55	0
-54.9	-0.0240003	-54.9	0
-54.8	-0.0217	-54.8	0
-54.7	-0.0221	-54.7	0
-54.6	-0.0217	-54.6	0
-54.5	-0.0252997	-54.5	0
-54.4	-0.0307001	-54.4	0
-54.3	-0.0288	-54.3	0
-54.2	-0.0274	-54.2	0
-54.1	-0.0337	-54.1	0
-54	-0.0301001	-54	0
-53.9	-0.0283004	-53.9	0
-53.8	-0.0249	-53.8	0
-53.7	-0.0203	-53.7	0
-53.6	-0.0193	-53.6	0
-53.5	-0.0174999	-53.5	0
-53.4	-0.0149	-53.4	0
-53.3	-0.0172	-53.3	0
-53.2	-0.0106	-53.2	0
-53.1	-0.0052	-53.1	0
-53	0.00049949	-53	0
-52.9	-0.000399687	-52.9	0
-52.8	0.0045	-52.8	0
-52.7	0.0005	-52.7	0
-52.6	0.0163	-52.6	0
-52.5	0.0212003	-52.5	0
-52.4	0.0220008	-52.4	0
-52.3	0.0144	-52.3	0
-52.2	0.0186	-52.2	0
-52.1	0.0145	-52.1	0
-52	0.00900128	-52	0
-51.9	0.00370093	-51.9	0
-51.8	0.0017	-51.8	0
-51.7	0.0057	-51.7	0
-51.6	-0.0037	-51.6	0
-51.5	-0.010599	-51.5	0
-51.4	-0.0073998	-51.4	0
-51.3	-0.0082	-51.3	0
-51.2	-0.0102	-51.2	0
-51.1	-0.0074	-51.1	0
-51	-0.0100996	-51	0
-50.9	-0.00979978	-50.9	0
-50.8	-0.0126	-50.8	0
-50.7	-0.0149	-50.7	0
-50.6	-0.0105	-50.6	0
-50.5	-0.00829977	-50.5	0
-50.4	-0.00809948	-50.4	0
-50.3	-0.0068	-50.3	0
-50.2	-0.00479999	-50.2	0
-50.1	-0.0156	-50.1	0
-50	-0.0190994	-50	0
-49.9	-0.0247995	-49.9	0
-49.8	-0.0268	-49.8	0
-49.7	-0.026	-49.7	0
-49.6	-0.0249	-49.6	0
-49.5	-0.0272995	-49.5	0
-49.4	-0.0276996	-49.4	0
-49.3	-0.026	-49.3	0
-49.2	-0.024	-49.2	0
-49.1	-0.0221	-49.1	0
-49	-0.0148001	-49	0
-48.9	-0.0159998	-48.9	0
-48.8	-0.0187	-48.8	0
-48.7	-0.0179	-48.7	0
-48.6	-0.0235	-48.6	0
-48.5	-0.0257997	-48.5	0
-48.4	-0.0253997	-48.4	0
-48.3	-0.0244	-48.3	0
-48.2	-0.0215	-48.2	0
-48.1	-0.0647	-48.1	0
-48	-0.0736997	-48	0
-47.9	-0.0741001	-47.9	0
-47.8	-0.0413	-47.8	0
-47.7	0.00329999	-47.7	0
-47.6	0.0037	-47.6	0
-47.5	-0.0035	-47.5	0
-47.4	0.0111984	-47.4	0
-47.3	-0.0431	-47.3	0
-47.2	-0.133193	-47.2	0
-47.1	-0.1384	-47.1	0
-47	0.023	-47	0
-46.9	0.0454008	-46.9	0
-46.8	0.0227	-46.8	0
-46.7	0.0280016	-46.7	0
-46.6	0.0179	-46.6	0
-46.5	0.0196	-46.5	0
-46.4	0.0298	-46.4	0
-46.3	0.0479	-46.3	0
-46.2	0.0369017	-46.2	0
-46.1	0.0667	-46.1	0
-46	0.0872	-46	0
-45.9	0.0926	-45.9	0
-45.8	0.09	-45.8	0
-45.7	0.102299	-45.7	0
-45.6	0.2041	-45.6	0
-45.5	0.031	-45.5	0
-45.4	0.0172	-45.4	0
-45.3	-0.0341	-45.3	0
-45.2	0.0129882	-45.2	0
-45.1	0.0093	-45.1	0
-45	0.0704	-45	0
-44.9	0.0705	-44.9	0
-44.8	0.0656	-44.8	0
-44.7	0.0687993	-44.7	0
-44.6	0.0576	-44.6	0
-44.5	0.0461	-44.5	0
-44.4	0.045	-44.4	0
-44.3	0.0464	-44.3	0
-44.2	0.0300005	-44.2	0
-44.1	0.0381	-44.1	0
-44	0.0353	-44	0
-43.9	0.0286	-43.9	0
-43.8	0.0355	-43.8	0
-43.7	0.0280988	-43.7	0
-43.6	0.0307	-43.6	0
-43.5	0.021	-43.5	0
-43.4	0.00469999	-43.4	0
-43.3	-0.027	-43.3	0
-43.2	-0.00250596	-43.2	0
-43.1	0.00579999	-43.1	0
-43	0.021	-43	0
-42.9	0.0296	-42.9	0
-42.8	0.0192	-42.8	0
-42.7	0.0158993	-42.7	0
-42.6	0.0106	-42.6	0
-42.5	0.0138	-42.5	0
-42.4	0.0259	-42.4	0
-42.3	0.0354	-42.3	0
-42.2	0.036698	-42.2	0
-42.1	0.0342	-42.1	0
-42	0.0447	-42	0
-41.9	0.0433	-41.9	0
-41.8	0.0447	-41.8	0
-41.7	0.0536979	-41.7	0
-41.6	0.0226	-41.6	0
-41.5	0.0298	-41.5	0
-41.4	0.0117	-41.4	0
-41.3	-0.0325	-41.3	0
-41.2	-0.0729976	-41.2	0
-41.1	-0.0481	-41.1	0
-41	-0.0579	-41	0
-40.9	-0.1117	-40.9	0
-40.8	-0.3567	-40.8	0
-40.7	-0.256329	-40.7	0
-40.6	0.0986	-40.6	0
-40.5	-0.8196	-40.5	0
-40.4	0.216	-40.4	0
-40.3	0.2196	-40.3	0
-40.2	-0.0162105	-40.2	0
-40.1	-0.0847	-40.1	0
-40	-0.092	-40	0
-39.9	-0.0267	-39.9	0
-39.8	-0.001	-39.8	0
-39.7	-0.0162926	-39.7	0
-39.6	-0.0183	-39.6	0
-39.5	-0.0156	-39.5	0
-39.4	-0.0241	-39.4	0
-39.3	-0.034	-39.3	0
-39.2	-0.040097	-39.2	0
-39.1	-0.0403	-39.1	0
-39	-0.0637	-39	0
-38.9	-0.0597	-38.9	0
-38.8	-0.1052	-38.8	0
-38.7	-0.112403	-38.7	0
-38.6	-0.0789	-38.6	0
-38.5	-0.0589	-38.5	0
-38.4	-0.0645	-38.4	0
-38.3	-0.0862	-38.3	0
-38.2	-0.058996	-38.2	0
-38.1	-0.0734	-38.1	0
-38	-0.049	-38	0
-37.9	-0.049	-37.9	0
-37.8	-0.1058	-37.8	0
-37.7	-0.128198	-37.7	0
-37.6	-0.0584	-37.6	0
-37.5	-0.0524	-37.5	0
-37.4	-0.0628	-37.4	0
-37.3	-0.0526	-37.3	0
-37.2	-0.0670116	-37.2	0
-37.1	-0.0911	-37.1	0
-37	-0.0838	-37	0
-36.9	-0.1163	-36.9	0
-36.8	-0.1201	-36.8	0
-36.7	-0.114397	-36.7	0
-36.6	-0.1049	-36.6	0
-36.5	-0.1118	-36.5	0
-36.4	-0.0757	-36.4	0
-36.3	-0.0719	-36.3	0
-36.2	-0.079097	-36.2	0
-36.1	-0.0772	-36.1	0
-36	-0.06	-36	0
-35.9	-0.0582	-35.9	0
-35.8	-0.0853	-35.8	0
-35.7	-0.0582016	-35.7	0
-35.6	-0.0444	-35.6	0
-35.5	-0.0573	-35.5	0
-35.4	-0.0353	-35.4	0
-35.3	-0.0371	-35.3	0
-35.2	-0.0307005	-35.2	0
-35.1	-0.0308	-35.1	0
-35	-0.0344	-35	0
-34.9	-0.0449	-34.9	0
-34.8	-0.0546	-34.8	0
-34.7	-0.0359014	-34.7	0
-34.6	-0.0476	-34.6	0
-34.5	-0.0264	-34.5	0
-34.4	-0.017	-34.4	0
-34.3	-0.0203	-34.3	0
-34.2	-0.0238996	-34.2	0
-34.1	-0.0139	-34.1	0
-34	-0.0236	-34	0
-33.9	-0.0315	-33.9	0
-33.8	-0.0269	-33.8	0
-33.7	-0.024	-33.7	0
-33.6	-0.0157	-33.6	0
-33.5	-0.0138	-33.5	0
-33.4	-0.0148	-33.4	0
-33.3	-0.0166	-33.3	0
-33.2	-0.0195002	-33.2	0
-33.1	-0.0172	-33.1	0
-33	-0.0173	-33	0
-32.9	-0.0172	-32.9	0
-32.8	-0.0175	-32.8	0
-32.7	-0.0157	-32.7	0
-32.6	-0.013	-32.6	0
-32.5	-0.0059	-32.5	0
-32.4	-0.00710001	-32.4	0
-32.3	-0.0105	-32.3	0
-32.2	-0.0103	-32.2	0
-32.1	-0.00960001	-32.1	0
-32	-0.0108	-32	0
-31.9	-0.0107	-31.9	0
-31.8	-0.0134	-31.8	0
-31.7	-0.0153997	-31.7	0
-31.6	-0.0153	-31.6	0
-31.5	-0.0159	-31.5	0
-31.4	-0.0158	-31.4	0
-31.3	-0.0198	-31.3	0
-31.2	-0.0235001	-31.2	0
-31.1	-0.0235	-31.1	0
-31	-0.0197	-31	0
-30.9	-0.0236	-30.9	0
-30.8	-0.0271	-30.8	0
-30.7	-0.0235006	-30.7	0
-30.6	-0.0187	-30.6	0
-30.5	-0.0178	-30.5	0
-30.4	-0.0159	-30.4	0
-30.3	-0.0108	-30.3	0
-30.2	-0.00740026	-30.2	0
-30.1	-0.00129999	-30.1	0
-30	0.0024	-30	0
-29.9	0.00220001	-29.9	0
-29.8	0.0012	-29.8	0
-29.7	-0.000399615	-29.7	0
-29.6	0.00210001	-29.6	0
-29.5	0.000300009	-29.5	0
-29.4	-0.00340001	-29.4	0
-29.3	0.000700004	-29.3	0
-29.2	0.00589911	-29.2	0
-29.1	0.00649999	-29.1	0
-29	0.0122	-29	0
-28.9	0.0121	-28.9	0
-28.8	0.0157	-28.8	0
-28.7	0.0134998	-28.7	0
-28.6	0.0165	-28.6	0
-28.5	0.0145	-28.5	0
-28.4	0.0194	-28.4	0
-28.3	0.0233	-28.3	0
-28.2	0.0221002	-28.2	0
-28.1	0.0185	-28.1	0
-28	0.0196	-28	0
-27.9	0.0175	-27.9	0
-27.8	0.0145	-27.8	0
-27.7	0.0124	-27.7	0
-27.6	0.0102	-27.6	0
-27.5	0.0125	-27.5	0
-27.4	0.0139	-27.4	0
-27.3	0.0156	-27.3	0
-27.2	0.0164004	-27.2	0
-27.1	0.0133	-27.1	0
-27	0.00879999	-27	0
-26.9	0.009	-26.9	0
-26.8	0.0121	-26.8	0
-26.7	0.0118997	-26.7	0
-26.6	0.0105	-26.6	0
-26.5	0.00430001	-26.5	0
-26.4	0.00239999	-26.4	0
-26.3	0.0064	-26.3	0
-26.2	0.00850001	-26.2	0
-26.1	0.0106	-26.1	0
-26	0.0097	-26	0
-25.9	0.00940001	-25.9	0
-25.8	0.0109	-25.8	0
-25.7	0.0155001	-25.7	0
-25.6	0.0189	-25.6	0
-25.5	0.0217	-25.5	0
-25.4	0.0223	-25.4	0
-25.3	0.0215	-25.3	0
-25.2	0.0241999	-25.2	0
-25.1	0.0256	-25.1	0
-25	0.0229	-25	0
-24.9	0.0244	-24.9	0
-24.8	0.0305	-24.8	0
-24.7	0.0357002	-24.7	0
-24.6	0.0346	-24.6	0
-24.5	0.0325	-24.5	0
-24.4	0.0333	-24.4	0
-24.3	0.0315	-24.3	0
-24.2	0.0280001	-24.2	0
-24.1	0.0244	-24.1	0
-24	0.0222	-24	0
-23.9	0.0233	-23.9	0
-23.8	0.0265	-23.8	0
-23.7	0.0294999	-23.7	0
-23.6	0.0336	-23.6	0
-23.5	0.0348	-23.5	0
-23.4	0.0359	-23.4	0
-23.3	0.0354	-23.3	0
-23.2	0.0334005	-23.2	0
-23.1	0.0291	-23.1	0
-23	0.0289	-23	0
-22.9	0.0277	-22.9	0
-22.8	0.0272	-22.8	0
-22.7	0.0263011	-22.7	0
-22.6	0.0261	-22.6	0
-22.5	0.0273	-22.5	0
-22.4	0.0299	-22.4	0
-22.3	0.0257	-22.3	0
-22.2	0.0232004	-22.2	0
-22.1	0.0251	-22.1	0
-22	0.0244	-22	0
-21.9	0.0313	-21.9	0
-21.8	0.0433	-21.8	0
-21.7	0.0431995	-21.7	0
-21.6	0.0421	-21.6	0
-21.5	0.038	-21.5	0
-21.4	0.0221	-21.4	0
-21.3	0.0223	-21.3	0
-21.2	0.0260015	-21.2	0
-21.1	0.0184	-21.1	0
-21	0.0226	-21	0
-20.9	0.0315	-20.9	0
-20.8	0.0327	-20.8	0
-20.7	0.0308014	-20.7	0
-20.6	0.0321	-20.6	0
-20.5	0.0303	-20.5	0
-20.4	0.0254	-20.4	0
-20.3	0.0288	-20.3	0
-20.2	0.0396016	-20.2	0
-20.1	0.044	-20.1	0
-20	0.0392	-20	0
-19.9	0.0373	-19.9	0
-19.8	0.0412	-19.8	0
-19.7	0.0489016	-19.7	0
-19.6	0.0553	-19.6	0
-19.5	0.0595	-19.5	0
-19.4	0.062	-19.4	0
-19.3	0.0554	-19.3	0
-19.2	0.0524017	-19.2	0
-19.1	0.0499	-19.1	0
-19	0.0433	-19	0
-18.9	0.0379	-18.9	0
-18.8	0.046	-18.8	0
-18.7	0.0511029	-18.7	0
-18.6	0.0432	-18.6	0
-18.5	0.0464	-18.5	0
-18.4	0.0471	-18.4	0
-18.3	0.0415	-18.3	0
-18.2	0.0372035	-18.2	0
-18.1	0.0302	-18.1	0
-18	0.0304	-18	0
-17.9	0.0319	-17.9	0
-17.8	0.0352	-17.8	0
-17.7	0.0389008	-17.7	0
-17.6	0.0418	-17.6	0
-17.5	0.0446	-17.5	0
-17.4	0.0437	-17.4	0
-17.3	0.0371	-17.3	0
-17.2	0.0354028	-17.2	0
-17.1	0.0295	-17.1	0
-17	0.0173	-17	0
-16.9	0.00539999	-16.9	0
-16.8	-0.00299999	-16.8	0
-16.7	-0.00389989	-16.7	0
-16.6	-0.0012	-16.6	0
-16.5	0.00549999	-16.5	0
-16.4	0.00799999	-16.4	0
-16.3	0.00559999	-16.3	0
-16.2	0.00320111	-16.2	0
-16.1	0.00819999	-16.1	0
-16	0.01	-16	0
-15.9	0.00710001	-15.9	0
-15.8	0.0104	-15.8	0
-15.7	0.00900199	-15.7	0
-15.6	0.009	-15.6	0
-15.5	0.0045	-15.5	0
-15.4	0.00829999	-15.4	0
-15.3	0.0301	-15.3	0
-15.2	0.0368961	-15.2	0
-15.1	0.044	-15.1	0
-15	0.0453	-15	0
-14.9	0.0404	-14.9	0
-14.8	0.034	-14.8	0
-14.7	0.0380979	-14.7	0
-14.6	0.0327	-14.6	0
-14.5	0.03	-14.5	0
-14.4	0.0286	-14.4	0
-14.3	0.0323	-14.3	0
-14.2	0.0328991	-14.2	0
-14.1	0.0362	-14.1	0
-14	0.0401	-14	0
-13.9	0.0366	-13.9	0
-13.8	0.0328	-13.8	0
-13.7	0.0373979	-13.7	0
-13.6	0.0506	-13.6	0
-13.5	0.0545	-13.5	0
-13.4	0.0615	-13.4	0
-13.3	0.0564	-13.3	0
-13.2	0.0561987	-13.2	0
-13.1	0.0357	-13.1	0
-13	0.0192	-13	0
-12.9	-0.0016	-12.9	0
-12.8	-0.0058	-12.8	0
-12.7	0.00129779	-12.7	0
-12.6	0.00629999	-12.6	0
-12.5	0.0145	-12.5	0
-12.4	0.0163	-12.4	0
-12.3	0.0143	-12.3	0
-12.2	0.010698	-12.2	0
-12.1	0.0044	-12.1	0
-12	0.0029	-12	0
-11.9	0.0039	-11.9	0
-11.8	-0.0008	-11.8	0
-11.7	-0.0023014	-11.7	0
-11.6	-0.0057	-11.6	0
-11.5	-0.0152	-11.5	0
-11.4	-0.0261	-11.4	0
-11.3	-0.0309	-11.3	0
-11.2	-0.0345011	-11.2	0
-11.1	-0.0312	-11.1	0
-11	-0.0293	-11	0
-10.9	-0.0236	-10.9	0
-10.8	-0.0162	-10.8	0
-10.7	-0.0134014	-10.7	0
-10.6	-0.0151	-10.6	0
-10.5	-0.0118	-10.5	0
-10.4	-0.015	-10.4	0
-10.3	-0.0124	-10.3	0
-10.2	-0.00940165	-10.2	0
-10.1	-0.0018	-10.1	0
-10	-0.0012	-10	0
-9.90001	-0.0019	-9.90001	0
-9.8	-0.0062	-9.8	0
-9.70001	-0.00930058	-9.70001	0
-9.60001	-0.0038	-9.60001	0
-9.5	-0.0041	-9.5	0
-9.40001	-0.0021	-9.40001	0
-9.3	9.99945e-05	-9.3	0
-9.20001	0.00489841	-9.20001	0
-9.10001	8.80391e-10	-9.10001	0
-9	-0.0109	-9	0
-8.90001	-0.0217	-8.90001	0
-8.8	-0.023	-8.8	0
-8.70001	-0.0275987	-8.70001	0
-8.60001	-0.0291	-8.60001	0
-8.5	-0.0279	-8.5	0
-8.40001	-0.0322	-8.40001	0
-8.3	-0.0315	-8.3	0
-8.20001	-0.0295989	-8.20001	0
-8.10001	-0.0247	-8.10001	0
-8	-0.0131	-8	0
-7.90001	-0.0106	-7.90001	0
-7.8	-0.0127	-7.8	0
-7.70001	-0.0172988	-7.70001	0
-7.60001	-0.0206	-7.60001	0
-7.5	-0.0213	-7.5	0
-7.40001	-0.0154	-7.40001	0
-7.3	-0.0184	-7.3	0
-7.20001	-0.0189994	-7.20001	0
-7.10001	-0.0196	-7.10001	0
-7	-0.0157	-7	0
-6.90001	-0.0124	-6.90001	0
-6.8	-0.0128	-6.8	0
-6.70001	-0.0117002	-6.70001	0
-6.60001	-0.0109	-6.60001	0
-6.5	-0.0107	-6.5	0
-6.40001	-0.0054	-6.40001	0
-6.3	-0.0033	-6.3	0
-6.20001	0.00190038	-6.20001	0
-6.10001	0.0043	-6.10001	0
-6	0.0029	-6	0
-5.90001	0.0015	-5.90001	0
-5.8	-0.0042	-5.8	0
-5.70001	-0.00639902	-5.70001	0
-5.60001	-0.0048	-5.60001	0
-5.5	-0.0018	-5.5	0
-5.40001	-0.0015	-5.40001	0
-5.3	-0.0017	-5.3	0
-5.20001	-0.00329974	-5.20001	0
-5.10001	-0.0012	-5.10001	0
-5	-0.0008	-5	0
-4.90001	-0.001	-4.90001	0
-4.8	0.0033	-4.8	0
-4.70001	0.0118996	-4.70001	0
-4.60001	0.0116	-4.60001	0
-4.5	0.0094	-4.5	0
-4.40001	0.0137	-4.40001	0
-4.3	0.0168	-4.3	0
-4.20001	0.0167008	-4.20001	0
-4.10001	0.0164	-4.10001	0
-4	0.0175	-4	0
-3.90001	0.0156	-3.90001	0
-3.8	0.0134	-3.8	0
-3.70001	0.0112002	-3.70001	0
-3.60001	0.0304	-3.60001	0
-3.5	0.03	-3.5	0
-3.40001	0.0332	-3.40001	0
-3.3	0.0353	-3.3	0
-3.20001	0.0389996	-3.20001	0
-3.10001	0.0406	-3.10001	0
-3	0.0362	-3	0
-2.90001	0.0372	-2.90001	0
-2.8	0.0358	-2.8	0
-2.70001	0.0341999	-2.70001	0
-2.60001	0.0367	-2.60001	0
-2.5	0.0373	-2.5	0
-2.40001	0.0391	-2.40001	0
-2.3	0.0427	-2.3	0
-2.20001	0.0377005	-2.20001	0
-2.10001	0.034	-2.10001	0
-2	0.0376	-2	0
-1.90001	0.0372	-1.90001	0
-1.8	0.0255	-1.8	0
-1.70001	0.0317986	-1.70001	0
-1.60001	0.0367	-1.60001	0
-1.5	0.0383	-1.5	0
-1.40001	0.0383	-1.40001	0
-1.3	0.0383	-1.3	0
-1.20001	0.0358004	-1.20001	0
-1.10001	0.0106	-1.10001	0
-1	0.0106	-1	0
-0.900009	-0.00879687	-0.900009	0
-0.800003	-0.00879687	-0.800003	0
-0.700012	-0.0088	-0.700012	0
-0.600006	-0.0088	-0.600006	0
-0.5	-0.0088	-0.5	0
-0.400009	-0.00879687	-0.400009	0
-0.300003	-0.00749253	-0.300003	0
-0.200012	0.0106	-0.200012	0
-0.100006	0.0106	-0.100006	0
0	0.0106	0	0
0.0999908	0.0106	0.0999908	0
0.199997	0.0106	0.199997	0.0412292
0.299988	0.0106	0.299988	0.0824299
0.399994	0.0106	0.399994	0.123615
0.5	0.0106	0.5	0.164778
0.599991	0.1131	0.599991	0.205912
0.699997	0.113132	0.699997	0.247031
0.799988	0.2981	0.799988	0.288121
0.899994	0.2981	0.899994	0.329195
1	0.372367	1	0.370248
1.09999	0.3724	1.09999	0.411272
1.2	0.4841	1.2	0.45228
1.29999	0.5111	1.29999	0.49326
1.39999	0.5218	1.39999	0.534224
1.5	0.5882	1.5	0.575166
1.59999	0.5935	1.59999	0.616079
1.7	0.649	1.7	0.656977
1.79999	0.3724	1.79999	0.697846
1.89999	0.6719	1.89999	0.7387
2	0.6766	2	0.779532
2.09999	0.7176	2.09999	0.820335
2.2	0.7522	2.2	0.861123
2.29999	0.864496	2.29999	0.901882
2.39999	0.9575	2.39999	0.942625
2.5	1.0976	2.5	0.983347
2.59999	1.2063	2.59999	1.02404
2.7	1.3214	2.7	1.06472
2.79999	1.4024	2.79999	1.10537
2.89999	1.4972	2.89999	1.146
3	1.6121	3	1.18661
3.09999	1.6972	3.09999	1.22719
3.2	1.7797	3.2	1.26776
3.29999	1.8964	3.29999	1.3083
3.39999	1.9697	3.39999	1.34882
3.5	2.0541	3.5	1.38932
3.59999	2.1584	3.59999	1.4298
3.7	2.2684	3.7	1.47026
3.79999	2.38	3.79999	1.51068
3.89999	2.4577	3.89999	1.5511
4	2.5424	4	1.59149
4.09999	2.6357	4.09999	1.63185
4.2	2.7149	4.2	1.6722
4.29999	2.8313	4.29999	1.71252
4.39999	2.9071	4.39999	1.75282
4.5	3.0187	4.5	1.7931
4.59999	3.1211	4.59999	1.83336
4.7	3.222	4.7	1.87359
4.79999	3.3153	4.79999	1.9138
4.89999	3.4167	4.89999	1.954
5	3.5004	5	1.99417
5.09999	3.589	5.09999	2.03431
5.2	3.6835	5.2	2.07444
5.29999	3.7928	5.29999	2.11454
5.39999	3.8825	5.39999	2.15463
5.5	3.9849	5.5	2.19469
5.59999	4.0786	5.59999	2.23472
5.7	4.1695	5.7	2.27474
5.79999	4.2624	5.79999	2.31473
5.89999	4.3466	5.89999	2.35471
6	4.4231	6	2.39466
6.09999	4.5082	6.09999	2.43458
6.2	4.597	6.2	2.47449
6.29999	4.6874	6.29999	2.51437
6.39999	4.768	6.39999	2.55424
6.5	4.8593	6.5	2.59408
6.59999	4.9454	6.59999	2.6339
6.7	5.0352	6.7	2.6737
6.79999	5.122	6.79999	2.71347
6.89999	5.2053	6.89999	2.75322
7	5.2878	7	2.79296
7.09999	5.3731	7.09999	2.83266
7.2	5.4628	7.2	2.87235
7.29999	5.5576	7.29999	2.91202
7.39999	5.6399	7.39999	2.95166
7.5	5.7268	7.5	2.99129
7.59999	5.8153	7.59999	3.03088
7.7	5.9029	7.7	3.07047
7.79999	5.9948	7.79999	3.11002
7.89999	6.0811	7.89999	3.14956
8	6.1583	8	3.18907
8.09999	6.2383	8.09999	3.22856
8.2	6.3226	8.2	3.26803
8.29999	6.4052	8.29999	3.30748
8.39999	6.4955	8.39999	3.34691
8.5	6.5854	8.5	3.38631
8.59999	6.6662	8.59999	3.42569
8.7	6.75	8.7	3.46505
8.79999	6.8376	8.79999	3.50439
8.89999	6.9204	8.89999	3.54371
9	7	9	3.58301
9.09999	7.0892	9.09999	3.62228
9.2	7.1755	9.2	3.66153
9.29999	7.2587	9.29999	3.70076
9.39999	7.3398	9.39999	3.73997
9.5	7.4251	9.5	3.77916
9.59999	7.5075	9.59999	3.81832
9.7	7.5964	9.7	3.85746
9.79999	7.6763	9.79999	3.89658
9.89999	7.7566	9.89999	3.93568
10	7.8401	10	3.97477
10.1	7.9287	10.1	4.01382
10.2	8.014	10.2	4.05285
10.3	8.1028	10.3	4.09186
10.4	8.1878	10.4	4.13086
10.5	8.2668	10.5	4.16983
10.6	8.3498	10.6	4.20877
10.7	8.4274	10.7	4.2477
10.8	8.5082	10.8	4.2866
10.9	8.5862	10.9	4.32549
11	8.6707	11	4.36435
11.1	8.7498	11.1	4.40319
11.2	8.8306	11.2	4.44201
11.3	8.9121	11.3	4.4808
11.4	8.9918	11.4	4.51958
11.5	9.0721	11.5	4.55833
11.6	9.1557	11.6	4.59706
11.7	9.2346	11.7	4.63577
11.8	9.3208	11.8	4.67446
11.9	9.4073	11.9	4.71312
12	9.4894	12	4.75177
12.1	9.5693	12.1	4.79039
12.2	9.649	12.2	4.82899
12.3	9.7318	12.3	4.86757
12.4	9.8124	12.4	4.90613
12.5	9.8907	12.5	4.94467
12.6	9.9739	12.6	4.98318
12.7	10.0534	12.7	5.02168
12.8	10.1367	12.8	5.06014
12.9	10.2243	12.9	5.0986
13	10.3042	13	5.13703
13.1	10.3804	13.1	5.17543
13.2	10.457	13.2	5.21382
13.3	10.5394	13.3	5.25218
13.4	10.6177	13.4	5.29052
13.5	10.694	13.5	5.32885
13.6	10.777	13.6	5.36714
13.7	10.854	13.7	5.40542
13.8	10.9332	13.8	5.44367
13.9	11.0131	13.9	5.48191
14	11.0941	14	5.52013
14.1	11.1755	14.1	5.55831
14.2	11.2581	14.2	5.59649
14.3	11.341	14.3	5.63463
14.4	11.4282	14.4	5.67276
14.5	11.513	14.5	5.71087
14.6	11.5892	14.6	5.74895
14.7	11.669	14.7	5.78701
14.8	11.7473	14.8	5.82505
14.9	11.8215	14.9	5.86307
15	11.8972	15	5.90107
15.1	11.9736	15.1	5.93904
15.2	12.0477	15.2	5.977
15.3	12.1222	15.3	6.01493
15.4	12.1958	15.4	6.05285
15.5	12.2692	15.5	6.09074
15.6	12.3421	15.6	6.1286
15.7	12.4163	15.7	6.16645
15.8	12.4912	15.8	6.20428
15.9	12.567	15.9	6.24208
16	12.6442	16	6.27987
16.1	12.7196	16.1	6.31763
16.2	12.7954	16.2	6.35537
16.3	12.8724	16.3	6.39308
16.4	12.9509	16.4	6.43078
16.5	13.0272	16.5	6.46846
16.6	13.1049	16.6	6.50611
16.7	13.1775	16.7	6.54375
16.8	13.2524	16.8	6.58136
16.9	13.3243	16.9	6.61895
17	13.3973	17	6.65652
17.1	13.4688	17.1	6.69406
17.2	13.541	17.2	6.73159
17.3	13.61	17.3	6.76909
17.4	13.6823	17.4	6.80658
17.5	13.7581	17.5	6.84404
17.6	13.8307	17.6	6.88148
17.7	13.9032	17.7	6.9189
17.8	13.9763	17.8	6.9563
17.9	14.0437	17.9	6.99367
18	14.1166	18	7.03103
18.1	14.1906	18.1	7.06836
18.2	14.2649	18.2	7.10568
18.3	14.338	18.3	7.14296
18.4	14.4062	18.4	7.18024
18.5	14.4791	18.5	7.21749
18.6	14.5521	18.6	7.25471
18.7	14.6239	18.7	7.29192
18.8	14.6955	18.8	7.3291
18.9	14.7665	18.9	7.36627
19	14.8335	19	7.40341
19.1	14.9006	19.1	7.44053
19.2	14.9687	19.2	7.47763
19.3	15.0353	19.3	7.5147
19.4	15.0982	19.4	7.55176
19.5	15.1658	19.5	7.5888
19.6	15.2341	19.6	7.62581
19.7	15.3021	19.7	7.66281
19.8	15.3705	19.8	7.69977
19.9	15.4369	19.9	7.73673
20	15.5046	20	7.77366
20.1	15.573	20.1	7.81056
20.2	15.6383	20.2	7.84745
20.3	15.7065	20.3	7.88431
20.4	15.7772	20.4	7.92116
20.5	15.8439	20.5	7.95799
20.6	15.9114	20.6	7.99478
20.7	15.9796	20.7	8.03157
20.8	16.0456	20.8	8.06832
20.9	16.1125	20.9	8.10506
21	16.1824	21	8.14178
21.1	16.2505	21.1	8.17848
21.2	16.3123	21.2	8.21515
21.3	16.3791	21.3	8.2518
21.4	16.4488	21.4	8.28844
21.5	16.5096	21.5	8.32505
21.6	16.5751	21.6	8.36164
21.7	16.6425	21.7	8.39821
21.8	16.7118	21.8	8.43475
21.9	16.782	21.9	8.47128
22	16.8461	22	8.50779
22.1	16.9151	22.1	8.54427
22.2	16.9822	22.2	8.58073
22.3	17.0455	22.3	8.61717
22.4	17.1119	22.4	8.65359
22.5	17.1777	22.5	8.69
22.6	17.2427	22.6	8.72637
22.7	17.3093	22.7	8.76273
22.8	17.3782	22.8	8.79906
22.9	17.4443	22.9	8.83538
23	17.5088	23	8.87168
23.1	17.5742	23.1	8.90795
23.2	17.6392	23.2	8.9442
23.3	17.7009	23.3	8.98043
23.4	17.7634	23.4	9.01664
23.5	17.8263	23.5	9.05283
23.6	17.887	23.6	9.089
23.7	17.9512	23.7	9.12514
23.8	18.0149	23.8	9.16127
23.9	18.0775	23.9	9.19737
24	18.1419	24	9.23346
24.1	18.1997	24.1	9.26952
24.2	18.2613	24.2	9.30556
24.3	18.3243	24.3	9.34158
24.4	18.3845	24.4	9.37758
24.5	18.4472	24.5	9.41356
24.6	18.5068	24.6	9.44951
24.7	18.5744	24.7	9.48545
24.8	18.6398	24.8	9.52136
24.9	18.7032	24.9	9.55726
25	18.7626	25	9.59314
25.1	18.8271	25.1	9.62898
25.2	18.8908	25.2	9.66482
25.3	18.954	25.3	9.70062
25.4	19.0117	25.4	9.73642
25.5	19.0726	25.5	9.77219
25.6	19.1316	25.6	9.80793
25.7	19.1946	25.7	9.84366
25.8	19.2476	25.8	9.87936
25.9	19.3112	25.9	9.91505
26	19.3743	26	9.95071
26.1	19.4298	26.1	9.98635
26.2	19.4928	26.2	10.022
26.3	19.5595	26.3	10.0576
26.4	19.6203	26.4	10.0932
26.5	19.6798	26.5	10.1287
26.6	19.7384	26.6	10.1643
26.7	19.7951	26.7	10.1998
26.8	19.8587	26.8	10.2353
26.9	19.9208	26.9	10.2707
27	19.9828	27	10.3062
27.1	20.0439	27.1	10.3416
27.2	20.1066	27.2	10.377
27.3	20.1732	27.3	10.4124
27.4	20.2319	27.4	10.4478
27.5	20.2856	27.5	10.4832
27.6	20.3466	27.6	10.5185
27.7	20.4101	27.7	10.5538
27.8	20.4708	27.8	10.5891
27.9	20.5353	27.9	10.6243
28	20.591	28	10.6596
28.1	20.6494	28.1	10.6948
28.2	20.7064	28.2	10.73
28.3	20.7697	28.3	10.7652
28.4	20.8308	28.4	10.8004
28.5	20.8859	28.5	10.8355
28.6	20.9428	28.6	10.8706
28.7	21.0015	28.7	10.9057
28.8	21.0573	28.8	10.9408
28.9	21.1152	28.9	10.9759
29	21.1747	29	11.0109
29.1	21.2338	29.1	11.0459
29.2	21.2945	29.2	11.0809
29.3	21.3542	29.3	11.1159
29.4	21.413	29.4	11.1509
29.5	21.4742	29.5	11.1858
29.6	21.5281	29.6	11.2207
29.7	21.5815	29.7	11.2556
29.8	21.6387	29.8	11.2905
29.9	21.6948	29.9	11.3253
30	21.7462	30	11.3601
30.1	21.8007	30.1	11.395
30.2	21.8556	30.2	11.4297
30.3	21.9107	30.3	11.4645
30.4	21.9705	30.4	11.4993
30.5	22.0274	30.5	11.534
30.6	22.0861	30.6	11.5687
30.7	22.1444	30.7	11.6034
30.8	22.1971	30.8	11.638
30.9	22.2508	30.9	11.6727
31	22.3053	31	11.7073
31.1	22.3623	31.1	11.7419
31.2	22.4115	31.2	11.7765
31.3	22.463	31.3	11.8111
31.4	22.5201	31.4	11.8456
31.5	22.5798	31.5	11.8801
31.6	22.6317	31.6	11.9146
31.7	22.6883	31.7	11.9491
31.8	22.7412	31.8	11.9836
31.9	22.7981	31.9	12.018
32	22.8535	32	12.0524
32.1	22.9048	32.1	12.0868
32.2	22.9632	32.2	12.1212
32.3	23.0124	32.3	12.1555
32.4	23.0628	32.4	12.1899
32.5	23.1135	32.5	12.2242
32.6	23.167	32.6	12.2585
32.7	23.2184	32.7	12.2928
32.8	23.2695	32.8	12.327
32.9	23.3262	32.9	12.3612
33	23.3802	33	12.3955
33.1	23.433	33.1	12.4296
33.2	23.4883	33.2	12.4638
33.3	23.5422	33.3	12.498
33.4	23.5916	33.4	12.5321
33.5	23.648	33.5	12.5662
33.6	23.707	33.6	12.6003
33.7	23.7661	33.7	12.6344
33.8	23.822	33.8	12.6684
33.9	23.876	33.9	12.7024
34	23.9317	34	12.7364
34.1	23.9899	34.1	12.7704
34.2	24.0411	34.2	12.8044
34.3	24.0938	34.3	12.8383
34.4	24.14	34.4	12.8723
34.5	24.1895	34.5	12.9062
34.6	24.2407	34.6	12.94
34.7	24.2911	34.7	12.9739
34.8	24.3421	34.8	13.0077
34.9	24.3947	34.9	13.0416
35	24.4475	35	13.0754
35.1	24.4963	35.1	13.1092
35.2	24.5515	35.2	13.1429
35.3	24.602	35.3	13.1767
35.4	24.6481	35.4	13.2104
35.5	24.6984	35.5	13.2441
35.6	24.7563	35.6	13.2778
35.7	24.8101	35.7	13.3114
35.8	24.8625	35.8	13.345
35.9	24.9082	35.9	13.3787
36	24.9612	36	13.4123
36.1	25.0101	36.1	13.4458
36.2	25.0625	36.2	13.4794
36.3	25.114	36.3	13.5129
36.4	25.1626	36.4	13.5465
36.5	25.21	36.5	13.58
36.6	25.2584	36.6	13.6134
36.7	25.3078	36.7	13.6469
36.8	25.3589	36.8	13.6803
36.9	25.4053	36.9	13.7137
37	25.452	37	13.7471
37.1	25.5021	37.1	13.7805
37.2	25.5515	37.2	13.8139
37.3	25.6042	37.3	13.8472
37.4	25.6526	37.4	13.8805
37.5	25.6954	37.5	13.9138
37.6	25.7434	37.6	13.9471
37.7	25.7876	37.7	13.9803
37.8	25.8354	37.8	14.0135
37.9	25.8847	37.9	14.0468
38	25.9303	38	14.0799
38.1	25.9771	38.1	14.1131
38.2	26.0292	38.2	14.1463
38.3	26.0809	38.3	14.1794
38.4	26.1345	38.4	14.2125
38.5	26.1845	38.5	14.2456
38.6	26.2358	38.6	14.2787
38.7	26.2879	38.7	14.3117
38.8	26.3388	38.8	14.3447
38.9	26.3875	38.9	14.3778
39	26.4324	39	14.4107
39.1	26.4797	39.1	14.4437
39.2	26.5264	39.2	14.4767
39.3	26.5713	39.3	14.5096
39.4	26.6216	39.4	14.5425
39.5	26.665	39.5	14.5754
39.6	26.7091	39.6	14.6083
39.7	26.7523	39.7	14.6411
39.8	26.794	39.8	14.6739
39.9	26.8415	39.9	14.7067
40	26.8855	40	14.7395
40.1	26.9318	40.1	14.7723
40.2	26.977	40.2	14.805
40.3	27.0214	40.3	14.8378
40.4	27.0722	40.4	14.8705
40.5	27.1218	40.5	14.9032
40.6	27.166	40.6	14.9358
40.7	27.2065	40.7	14.9685
40.8	27.2502	40.8	15.0011
40.9	27.2978	40.9	15.0337
41	27.3449	41	15.0663
41.1	27.3892	41.1	15.0989
41.2	27.4283	41.2	15.1314
41.3	27.4693	41.3	15.1639
41.4	27.5162	41.4	15.1964
41.5	27.5607	41.5	15.2289
41.6	27.6009	41.6	15.2614
41.7	27.6443	41.7	15.2938
41.8	27.6875	41.8	15.3263
41.9	27.7321	41.9	15.3587
42	27.7814	42	15.3911
42.1	27.8248	42.1	15.4234
42.2	27.8654	42.2	15.4558
42.3	27.905	42.3	15.4881
42.4	27.9445	42.4	15.5204
42.5	27.9945	42.5	15.5527
42.6	28.0441	42.6	15.585
42.7	28.0904	42.7	15.6172
42.8	28.1341	42.8	15.6494
42.9	28.1766	42.9	15.6816
43	28.2214	43	15.7138
43.1	28.2692	43.1	15.746
43.2	28.3135	43.2	15.7781
43.3	28.36	43.3	15.8103
43.4	28.4013	43.4	15.8424
43.5	28.4476	43.5	15.8745
43.6	28.4854	43.6	15.9065
43.7	28.527	43.7	15.9386
43.8	28.5686	43.8	15.9706
43.9	28.6174	43.9	16.0026
44	28.6575	44	16.0346
44.1	28.699	44.1	16.0665
44.2	28.7393	44.2	16.0985
44.3	28.7763	44.3	16.1304
44.4	28.8211	44.4	16.1623
44.5	28.8594	44.5	16.1942
44.6	28.9024	44.6	16.2261
44.7	28.9418	44.7	16.2579
44.8	28.9797	44.8	16.2898
44.9	29.0229	44.9	16.3216
45	29.0636	45	16.3534
45.1	29.1053	45.1	16.3851
45.2	29.1493	45.2	16.4169
45.3	29.1947	45.3	16.4486
45.4	29.2392	45.4	16.4803
45.5	29.2815	45.5	16.512
45.6	29.3252	45.6	16.5437
45.7	29.376	45.7	16.5753
45.8	29.4226	45.8	16.607
45.9	29.4622	45.9	16.6386
46	29.5053	46	16.6702
46.1	29.547	46.1	16.7017
46.2	29.59	46.2	16.7333
46.3	29.6299	46.3	16.7648
46.4	29.6727	46.4	16.7963
46.5	29.7179	46.5	16.8278
46.6	29.7604	46.6	16.8593
46.7	29.8058	46.7	16.8907
46.8	29.849	46.8	16.9222
46.9	29.8909	46.9	16.9536
47	29.934	47	16.985
47.1	29.9734	47.1	17.0163
47.2	30.0125	47.2	17.0477
47.3	30.0566	47.3	17.079
47.4	30.0996	47.4	17.1104
47.5	30.1371	47.5	17.1416
47.6	30.1751	47.6	17.1729
47.7	30.2203	47.7	17.2042
47.8	30.2614	47.8	17.2354
47.9	30.3046	47.9	17.2666
48	30.3405	48	17.2978
48.1	30.3797	48.1	17.329
48.2	30.4212	48.2	17.3602
48.3	30.4656	48.3	17.3913
48.4	30.5064	48.4	17.4224
48.5	30.5487	48.5	17.4535
48.6	30.5882	48.6	17.4846
48.7	30.627	48.7	17.5157
48.8	30.663	48.8	17.5467
48.9	30.6968	48.9	17.5777
49	30.7359	49	17.6087
49.1	30.7785	49.1	17.6397
49.2	30.8162	49.2	17.6707
49.3	30.855	49.3	17.7016
49.4	30.8912	49.4	17.7325
49.5	30.9285	49.5	17.7634
49.6	30.9642	49.6	17.7943
49.7	31.0041	49.7	17.8252
49.8	31.042	49.8	17.856
49.9	31.0754	49.9	17.8868
50	31.109	50	17.9176
50.1	31.1496	50.1	17.9484
50.2	31.1845	50.2	17.9792
50.3	31.2247	50.3	18.0099
50.4	31.2618	50.4	18.0407
50.5	31.2903	50.5	18.0714
50.6	31.3239	50.6	18.1021
50.7	31.3573	50.7	18.1327
50.8	31.3999	50.8	18.1634
50.9	31.4394	50.9	18.194
51	31.476	51	18.2246
51.1	31.5152	51.1	18.2552
51.2	31.5491	51.2	18.2858
51.3	31.5835	51.3	18.3163
51.4	31.6192	51.4	18.3469
51.5	31.6558	51.5	18.3774
51.6	31.6916	51.6	18.4079
51.7	31.7282	51.7	18.4384
51.8	31.7604	51.8	18.4688
51.9	31.7982	51.9	18.4993
52	31.8353	52	18.5297
52.1	31.8682	52.1	18.5601
52.2	31.9028	52.2	18.5904
52.3	31.9372	52.3	18.6208
52.4	31.978	52.4	18.6511
52.5	32.0177	52.5	18.6815
52.6	32.0532	52.6	18.7118
52.7	32.088	52.7	18.742
52.8	32.1207	52.8	18.7723
52.9	32.1563	52.9	18.8025
53	32.1913	53	18.8328
53.1	32.2255	53.1	18.863
53.2	32.2624	53.2	18.8932
53.3	32.2992	53.3	18.9233
53.4	32.3358	53.4	18.9535
53.5	32.3683	53.5	18.9836
53.6	32.3923	53.6	19.0137
53.7	32.4223	53.7	19.0438
53.8	32.4548	53.8	19.0739
53.9	32.4901	53.9	19.1039
54	32.5213	54	19.1339
54.1	32.556	54.1	19.164
54.2	32.5884	54.2	19.1939
54.3	32.6258	54.3	19.2239
54.4	32.6622	54.4	19.2539
54.5	32.6946	54.5	19.2838
54.6	32.7305	54.6	19.3137
54.7	32.7672	54.7	19.3436
54.8	32.8003	54.8	19.3735
54.9	32.8342	54.9	19.4034
55	32.8736	55	19.4332
55.1	32.9092	55.1	19.463
55.2	32.9405	55.2	19.4928
55.3	32.9722	55.3	19.5226
55.4	33.0055	55.4	19.5524
55.5	33.0434	55.5	19.5821
55.6	33.0799	55.6	19.6118
55.7	33.1167	55.7	19.6415
55.8	33.1501	55.8	19.6712
55.9	33.1824	55.9	19.7009
56	33.2184	56	19.7305
56.1	33.2521	56.1	19.7602
56.2	33.2895	56.2	19.7898
56.3	33.3298	56.3	19.8193
56.4	33.3607	56.4	19.8489
56.5	33.3925	56.5	19.8785
56.6	33.4244	56.6	19.908
56.7	33.4594	56.7	19.9375
56.8	33.4891	56.8	19.967
56.9	33.5209	56.9	19.9965
57	33.5547	57	20.0259
57.1	33.585	57.1	20.0554
57.2	33.6203	57.2	20.0848
57.3	33.6539	57.3	20.1142
57.4	33.6868	57.4	20.1436
57.5	33.7208	57.5	20.1729
57.6	33.7479	57.6	20.2023
57.7	33.7842	57.7	20.2316
57.8	33.8264	57.8	20.2609
57.9	33.861	57.9	20.2902
58	33.8975	58	20.3195
58.1	33.9268	58.1	20.3487
58.2	33.9569	58.2	20.3779
58.3	33.9882	58.3	20.4072
58.4	34.0182	58.4	20.4363
58.5	34.0552	58.5	20.4655
58.6	34.0825	58.6	20.4947
58.7	34.1198	58.7	20.5238
58.8	34.1479	58.8	20.5529
58.9	34.1714	58.9	20.582
59	34.208	59	20.6111
59.1	34.208	59.1	20.6401
59.2	34.208	59.2	20.6692
59.3	34.1714	59.3	20.6982
59.4	34.1714	59.4	20.7272
59.5	34.208	59.5	20.7562
59.6	34.208	59.6	20.7852
59.7	34.2504	59.7	20.8141
59.8	34.2504	59.8	20.843
59.9	34.2967	59.9	20.8719
60	34.2967	60	20.9008
60.1	34.2967	60.1	20.9008
60.2	34.3272	60.2	20.8898
60.3	35.049	60.3	20.8788
60.4	35.0584	60.4	20.8678
60.5	35.0584	60.5	20.8568
60.6	35.0584	60.6	20.8458
60.7	35.0584	60.7	20.8348
60.8	35.0584	60.8	20.8239
60.9	35.0584	60.9	20.8129
61	35.0584	61	20.8019
61.1	35.0584	61.1	20.791
61.2	35.0794	61.2	20.78
61.3	35.0794	61.3	20.7691
61.4	35.0954	61.4	20.7581
61.5	35.0954	61.5	20.7472
61.6	35.0794	61.6	20.7363
61.7	35.0794	61.7	20.7253
61.8	35.0584	61.8	20.7144
61.9	35.0584	61.9	20.7035
62	35.029	62	20.6926
62.1	34.9392	62.1	20.6817
62.2	34.9382	62.2	20.6708
62.3	34.861	62.3	20.66
62.4	34.8121	62.4	20.6491
62.5	34.5688	62.5	20.6382
62.6	34.6634	62.6	20.6274
62.7	34.635	62.7	20.6165
62.8	34.6409	62.8	20.6056
62.9	34.529	62.9	20.5948
63	34.5027	63	20.584
63.1	34.4417	63.1	20.5731
63.2	34.3831	63.2	20.5623
63.3	34.298	63.3	20.5515
63.4	34.2389	63.4	20.5407
63.5	34.1905	63.5	20.5299
63.6	34.1401	63.6	20.5191
63.7	34.1267	63.7	20.5083
63.8	34.1029	63.8	20.4975
63.9	34.069	63.9	20.4867
64	34.0309	64	20.4759
64.1	33.9741	64.1	20.4652
64.2	33.9345	64.2	20.4544
64.3	33.8948	64.3	20.4436
64.4	33.8624	64.4	20.4329
64.5	33.8311	64.5	20.4221
64.6	33.7901	64.6	20.4114
64.7	33.7672	64.7	20.4007
64.8	33.7259	64.8	20.39
64.9	33.6569	64.9	20.3792
65	33.6159	65	20.3685
65.1	33.6059	65.1	20.3578
65.2	33.5619	65.2	20.3471
65.3	33.523	65.3	20.3364
65.4	33.4823	65.4	20.3257
65.5	33.4382	65.5	20.315
65.6	33.4022	65.6	20.3044
65.7	33.3628	65.7	20.2937
65.8	33.3307	65.8	20.283
65.9	33.2965	65.9	20.2724
66	33.2687	66	20.2617
66.1	33.2296	66.1	20.2511
66.2	33.18	66.2	20.2404
66.3	33.1309	66.3	20.2298
66.4	33.1036	66.4	20.2192
66.5	33.0789	66.5	20.2086
66.6	33.0582	66.6	20.198
66.7	33.0213	66.7	20.1873
66.8	32.9913	66.8	20.1767
66.9	32.958	66.9	20.1661
67	32.9234	67	20.1556
67.1	32.8984	67.1	20.145
67.2	32.8749	67.2	20.1344
67.3	32.8333	67.3	20.1238
67.4	32.8087	67.4	20.1133
67.5	32.77	67.5	20.1027
67.6	32.7294	67.6	20.0921
67.7	32.6895	67.7	20.0816
67.8	32.6434	67.8	20.0711
67.9	32.5997	67.9	20.0605
68	32.5865	68	20.05
68.1	32.5551	68.1	20.0395
68.2	32.5319	68.2	20.029
68.3	32.5024	68.3	20.0184
68.4	32.476	68.4	20.0079
68.5	32.4406	68.5	19.9974
68.6	32.407	68.6	19.9869
68.7	32.3712	68.7	19.9765
68.8	32.3468	68.8	19.966
68.9	32.3125	68.9	19.9555
69	32.2691	69	19.945
69.1	32.2383	69.1	19.9346
69.2	32.2013	69.2	19.9241
69.3	32.1665	69.3	19.9137
69.4	32.134	69.4	19.9032
69.5	32.1027	69.5	19.8928
69.6	32.0771	69.6	19.8823
69.7	32.0378	69.7	19.8719
69.8	32.0176	69.8	19.8615
69.9	32.0013	69.9	19.8511
70	31.9743	70	19.8407
70.1	31.9362	70.1	19.8303
70.2	31.9017	70.2	19.8199
70.3	31.881	70.3	19.8095
70.4	31.8534	70.4	19.7991
70.5	31.8078	70.5	19.7887
70.6	31.7813	70.6	19.7784
70.7	31.7694	70.7	19.768
70.8	31.7444	70.8	19.7576
70.9	31.7133	70.9	19.7473
71	31.6117	71	19.7369
71.1	31.6306	71.1	19.7266
71.2	31.6249	71.2	19.7162
71.3	31.7314	71.3	19.7059
71.4	31.6914	71.4	19.6956
71.5	31.6543	71.5	19.6853
71.6	31.1901	71.6	19.675
71.7	31.3532	71.7	19.6646
71.8	31.3626	71.8	19.6543
71.9	31.3814	71.9	19.644
72	31.3837	72	19.6338
72.1	31.3037	72.1	19.6235
72.2	31.2747	72.2	19.6132
72.3	31.2378	72.3	19.6029
72.4	31.2122	72.4	19.5927
72.5	31.1816	72.5	19.5824
72.6	31.1328	72.6	19.5721
72.7	31.2073	72.7	19.5619
72.8	31.2004	72.8	19.5517
72.9	30.954	72.9	19.5414
73	30.8895	73	19.5312
73.1	30.8922	73.1	19.521
73.2	30.8929	73.2	19.5107
73.3	30.9846	73.3	19.5005
73.4	30.9713	73.4	19.4903
73.5	30.939	73.5	19.4801
73.6	30.9856	73.6	19.4699
73.7	30.8589	73.7	19.4597
73.8	30.7704	73.8	19.4495
73.9	30.8422	73.9	19.4394
74	30.8447	74	19.4292
74.1	30.7891	74.1	19.419
74.2	30.7769	74.2	19.4089
74.3	30.7567	74.3	19.3987
74.4	30.7246	74.4	19.3886
74.5	30.6917	74.5	19.3784
74.6	30.6642	74.6	19.3683
74.7	30.6521	74.7	19.3582
74.8	30.6159	74.8	19.348
74.9	30.5956	74.9	19.3379
75	30.5712	75	19.3278
75.1	30.5602	75.1	19.3177
75.2	30.5507	75.2	19.3076
75.3	30.5135	75.3	19.2975
75.4	30.4637	75.4	19.2874
75.5	30.4322	75.5	19.2773
75.6	30.3893	75.6	19.2672
75.7	30.3596	75.7	19.2572
75.8	30.319	75.8	19.2471
75.9	30.2783	75.9	19.237
76	30.2372	76	19.227
76.1	30.2002	76.1	19.2169
76.2	30.176	76.2	19.2069
76.3	30.158	76.3	19.1968
76.4	30.1268	76.4	19.1868
76.5	30.0988	76.5	19.1768
76.6	30.0654	76.6	19.1667
76.7	30.0366	76.7	19.1567
76.8	30.0019	76.8	19.1467
76.9	29.9648	76.9	19.1367
77	29.9347	77	19.1267
77.1	29.9084	77.1	19.1167
77.2	29.8808	77.2	19.1067
77.3	29.8531	77.3	19.0968
77.4	29.8261	77.4	19.0868
77.5	29.7962	77.5	19.0768
77.6	29.7697	77.6	19.0668
77.7	29.7396	77.7	19.0569
77.8	29.7081	77.8	19.0469
77.9	29.6783	77.9	19.037
78	29.6455	78	19.027
78.1	29.611	78.1	19.0171
78.2	29.5875	78.2	19.0072
78.3	29.5592	78.3	18.9972
78.4	29.5243	78.4	18.9873
78.5	29.4966	78.5	18.9774
78.6	29.4615	78.6	18.9675
78.7	29.4237	78.7	18.9576
78.8	29.3922	78.8	18.9477
78.9	29.3616	78.9	18.9378
79	29.3278	79	18.9279
79.1	29.2935	79.1	18.918
79.2	29.2549	79.2	18.9082
79.3	29.2265	79.3	18.8983
79.4	29.1946	79.4	18.8884
79.5	29.1645	79.5	18.8786
79.6	29.1368	79.6	18.8687
79.7	29.1066	79.7	18.8589
79.8	29.0782	79.8	18.849
79.9	29.0503	79.9	18.8392
80	29.0242	80	18.8294
80.1	29.0005	80.1	18.8196
80.2	28.9672	80.2	18.8097
80.3	28.9384	80.3	18.7999
80.4	28.9099	80.4	18.7901
80.5	28.8803	80.5	18.7803
80.6	28.8524	80.6	18.7705
80.7	28.8248	80.7	18.7607
80.8	28.7941	80.8	18.7509
80.9	28.7661	80.9	18.7412
81	28.7417	81	18.7314
81.1	28.7138	81.1	18.7216
81.2	28.6826	81.2	18.7119
81.3	28.6542	81.3	18.7021
81.4	28.6234	81.4	18.6923
81.5	28.5937	81.5	18.6826
81.6	28.5653	81.6	18.6729
81.7	28.5393	81.7	18.6631
81.8	28.5128	81.8	18.6534
81.9	28.4839	81.9	18.6437
82	28.4528	82	18.634
82.1	28.4259	82.1	18.6242
82.2	28.4001	82.2	18.6145
82.3	28.3729	82.3	18.6048
82.4	28.3442	82.4	18.5951
82.5	28.3179	82.5	18.5854
82.6	28.2885	82.6	18.5758
82.7	28.2633	82.7	18.5661
82.8	28.2366	82.8	18.5564
82.9	28.2122	82.9	18.5467
83	28.1861	83	18.5371
83.1	28.1602	83.1	18.5274
83.2	28.1278	83.2	18.5178
83.3	28.1009	83.3	18.5081
83.4	28.0735	83.4	18.4985
83.5	28.0478	83.5	18.4888
83.6	28.0187	83.6	18.4792
83.7	27.9891	83.7	18.4696
83.8	27.9596	83.8	18.46
83.9	27.9318	83.9	18.4503
84	27.8994	84	18.4407
84.1	27.8727	84.1	18.4311
84.2	27.8468	84.2	18.4215
84.3	27.8188	84.3	18.4119
84.4	27.7888	84.4	18.4024
84.5	27.7626	84.5	18.3928
84.6	27.7368	84.6	18.3832
84.7	27.7113	84.7	18.3736
84.8	27.6903	84.8	18.3641
84.9	27.6613	84.9	18.3545
85	27.635	85	18.345
85.1	27.6103	85.1	18.3354
85.2	27.5886	85.2	18.3259
85.3	27.5649	85.3	18.3163
85.4	27.5377	85.4	18.3068
85.5	27.5127	85.5	18.2973
85.6	27.485	85.6	18.2877
85.7	27.458	85.7	18.2782
85.8	27.4307	85.8	18.2687
85.9	27.3947	85.9	18.2592
86	27.3654	86	18.2497
86.1	27.3356	86.1	18.2402
86.2	27.3023	86.2	18.2307
86.3	27.2673	86.3	18.2212
86.4	27.2383	86.4	18.2118
86.5	27.2069	86.5	18.2023
86.6	27.1776	86.6	18.1928
86.7	27.1465	86.7	18.1834
86.8	27.1213	86.8	18.1739
86.9	27.0985	86.9	18.1644
87	27.0858	87	18.155
87.1	27.0717	87.1	18.1456
87.2	27.06	87.2	18.1361
87.3	27.0473	87.3	18.1267
87.4	27.0235	87.4	18.1173
87.5	27.0028	87.5	18.1078
87.6	26.9877	87.6	18.0984
87.7	26.963	87.7	18.089
87.8	26.9368	87.8	18.0796
87.9	26.9106	87.9	18.0702
88	26.8883	88	18.0608
88.1	26.8587	88.1	18.0514
88.2	26.8339	88.2	18.0421
88.3	26.8027	88.3	18.0327
88.4	26.7714	88.4	18.0233
88.5	26.7469	88.5	18.0139
88.6	26.7199	88.6	18.0046
88.7	26.6976	88.7	17.9952
88.8	26.6711	88.8	17.9859
88.9	26.6439	88.9	17.9765
89	26.612	89	17.9672
89.1	26.5783	89.1	17.9578
89.2	26.5508	89.2	17.9485
89.3	26.5193	89.3	17.9392
89.4	26.4889	89.4	17.9299
89.5	26.4619	89.5	17.9206
89.6	26.4346	89.6	17.9112
89.7	26.4127	89.7	17.9019
89.8	26.3979	89.8	17.8926
89.9	26.3733	89.9	17.8834
90	26.3501	90	17.8741
90.1	26.3285	90.1	17.8648
90.2	26.3041	90.2	17.8555
90.3	26.2795	90.3	17.8462
90.4	26.2433	90.4	17.837
90.5	26.2067	90.5	17.8277
90.6	26.1682	90.6	17.8184
90.7	26.1299	90.7	17.8092
90.8	26.0968	90.8	17.7999
90.9	26.0624	90.9	17.7907
91	26.0454	91	17.7815
91.1	26.0389	91.1	17.7722
91.2	26.0304	91.2	17.763
91.3	26.0146	91.3	17.7538
91.4	25.9863	91.4	17.7446
91.5	25.9519	91.5	17.7354
91.6	25.9262	91.6	17.7262
91.7	25.9088	91.7	17.717
91.8	25.8932	91.8	17.7078
91.9	25.8677	91.9	17.6986
92	25.8427	92	17.6894
92.1	25.8118	92.1	17.6802
92.2	25.7788	92.2	17.671
92.3	25.7563	92.3	17.6619
92.4	25.7321	92.4	17.6527
92.5	25.713	92.5	17.6436
92.6	25.6868	92.6	17.6344
92.7	25.6637	92.7	17.6253
92.8	25.6362	92.8	17.6161
92.9	25.6301	92.9	17.607
93	25.6173	93	17.5978
93.1	25.607	93.1	17.5887
93.2	25.5881	93.2	17.5796
93.3	25.5634	93.3	17.5705
93.4	25.5329	93.4	17.5614
93.5	25.5047	93.5	17.5523
93.6	25.4744	93.6	17.5432
93.7	25.4378	93.7	17.5341
93.8	25.3994	93.8	17.525
93.9	25.3676	93.9	17.5159
94	25.3395	94	17.5068
94.1	25.3059	94.1	17.4977
94.2	25.2804	94.2	17.4887
94.3	25.2563	94.3	17.4796
94.4	25.2359	94.4	17.4705
94.5	25.2109	94.5	17.4615
94.6	25.1772	94.6	17.4524
94.7	25.1439	94.7	17.4434
94.8	25.0999	94.8	17.4343
94.9	25.0613	94.9	17.4253
95	25.0214	95	17.4163
95.1	24.9847	95.1	17.4072
95.2	24.9552	95.2	17.3982
95.3	24.9349	95.3	17.3892
95.4	24.9282	95.4	17.3802
95.5	24.9184	95.5	17.3712
95.6	24.9055	95.6	17.3622
95.7	24.8877	95.7	17.3532
95.8	24.8594	95.8	17.3442
95.9	24.8202	95.9	17.3352
96	24.7888	96	17.3263
96.1	24.7594	96.1	17.3173
96.2	24.7255	96.2	17.3083
96.3	24.7034	96.3	17.2993
96.4	24.7006	96.4	17.2904
96.5	24.7042	96.5	17.2814
96.6	24.6915	96.6	17.2725
96.7	24.6692	96.7	17.2635
96.8	24.6487	96.8	17.2546
96.9	24.625	96.9	17.2457
97	24.6051	97	17.2367
97.1	24.5808	97.1	17.2278
97.2	24.554	97.2	17.2189
97.3	24.5159	97.3	17.21
97.4	24.4861	97.4	17.2011
97.5	24.4622	97.5	17.1922
97.6	24.4372	97.6	17.1833
97.7	24.4218	97.7	17.1744
97.8	24.4035	97.8	17.1655
97.9	24.3802	97.9	17.1566
98	24.3535	98	17.1477
98.1	24.3262	98.1	17.1388
98.2	24.2957	98.2	17.13
98.3	24.2727	98.3	17.1211
98.4	24.2404	98.4	17.1122
98.5	24.2105	98.5	17.1034
98.6	24.1773	98.6	17.0945
98.7	24.1463	98.7	17.0857
98.8	24.1196	98.8	17.0769
98.9	24.0966	98.9	17.068
99	24.0699	99	17.0592
99.1	24.0442	99.1	17.0504
99.2	24.0129	99.2	17.0415
99.3	23.9826	99.3	17.0327
99.4	23.9563	99.4	17.0239
99.5	23.9431	99.5	17.0151
99.6	23.9306	99.6	17.0063
99.7	23.9239	99.7	16.9975
99.8	23.9177	99.8	16.9887
99.9	23.9082	99.9	16.9799
100	23.8833	100	16.9712
100.1	23.8612	100.1	16.9624
100.2	23.8317	100.2	16.9536
100.3	23.8086	100.3	16.9449
100.4	23.7794	100.4	16.9361
100.5	23.7614	100.5	16.9273
100.6	23.7447	100.6	16.9186
100.7	23.7321	100.7	16.9098
100.8	23.7162	100.8	16.9011
100.9	23.6885	100.9	16.8924
101	23.6638	101	16.8836
101.1	23.6243	101.1	16.8749
101.2	23.5959	101.2	16.8662
101.3	23.5727	101.3	16.8575
101.4	23.5505	101.4	16.8488
101.5	23.5277	101.5	16.84
101.6	23.5015	101.6	16.8313
101.7	23.4808	101.7	16.8226
101.8	23.464	101.8	16.814
101.9	23.4402	101.9	16.8053
102	23.4193	102	16.7966
102.1	23.3976	102.1	16.7879
102.2	23.3832	102.2	16.7792
102.3	23.3605	102.3	16.7706
102.4	23.3388	102.4	16.7619
102.5	23.3192	102.5	16.7532
102.6	23.2974	102.6	16.7446
102.7	23.2733	102.7	16.7359
102.8	23.2496	102.8	16.7273
102.9	23.2301	102.9	16.7187
103	23.2154	103	16.71
103.1	23.1978	103.1	16.7014
103.2	23.1782	103.2	16.6928
103.3	23.1597	103.3	16.6841
103.4	23.1365	103.4	16.6755
103.5	23.1143	103.5	16.6669
103.6	23.0942	103.6	16.6583
103.7	23.07	103.7	16.6497
103.8	23.0497	103.8	16.6411
103.9	23.0283	103.9	16.6325
104	23.0051	104	16.6239
104.1	22.9847	104.1	16.6154
104.2	22.9634	104.2	16.6068
104.3	22.9411	104.3	16.5982
104.4	22.9207	104.4	16.5896
104.5	22.898	104.5	16.5811
104.6	22.8768	104.6	16.5725
104.7	22.8537	104.7	16.564
104.8	22.832	104.8	16.5554
104.9	22.8134	104.9	16.5469
105	22.7915	105	16.5383
105.1	22.7739	105.1	16.5298
105.2	22.7574	105.2	16.5213
105.3	22.7418	105.3	16.5127
105.4	22.7245	105.4	16.5042
105.5	22.705	105.5	16.4957
105.6	22.6873	105.6	16.4872
105.7	22.6635	105.7	16.4787
105.8	22.645	105.8	16.4702
105.9	22.6227	105.9	16.4617
106	22.6022	106	16.4532
106.1	22.5855	106.1	16.4447
106.2	22.5707	106.2	16.4362
106.3	22.5499	106.3	16.4278
106.4	22.5281	106.4	16.4193
106.5	22.5049	106.5	16.4108
106.6	22.4826	106.6	16.4024
106.7	22.4621	106.7	16.3939
106.8	22.439	106.8	16.3854
106.9	22.4245	106.9	16.377
107	22.4081	107	16.3685
107.1	22.3879	107.1	16.3601
107.2	22.3719	107.2	16.3517
107.3	22.3521	107.3	16.3432
107.4	22.3321	107.4	16.3348
107.5	22.3102	107.5	16.3264
107.6	22.2956	107.6	16.318
107.7	22.2779	107.7	16.3096
107.8	22.2589	107.8	16.3012
107.9	22.2351	107.9	16.2928
108	22.2162	108	16.2844
108.1	22.1977	108.1	16.276
108.2	22.1762	108.2	16.2676
108.3	22.1572	108.3	16.2592
108.4	22.1398	108.4	16.2508
108.5	22.1224	108.5	16.2424
108.6	22.1012	108.6	16.2341
108.7	22.0801	108.7	16.2257
108.8	22.0549	108.8	16.2174
108.9	22.0325	108.9	16.209
109	22.0099	109	16.2006
109.1	21.9853	109.1	16.1923
109.2	21.9633	109.2	16.184
109.3	21.9393	109.3	16.1756
109.4	21.9086	109.4	16.1673
109.5	21.8844	109.5	16.159
109.6	21.8613	109.6	16.1506
109.7	21.8402	109.7	16.1423
109.8	21.8172	109.8	16.134
109.9	21.7943	109.9	16.1257
110	21.7785	110	16.1174
110.1	21.7621	110.1	16.1091
110.2	21.7456	110.2	16.1008
110.3	21.7248	110.3	16.0925
110.4	21.7066	110.4	16.0842
110.5	21.6864	110.5	16.0759
110.6	21.665	110.6	16.0677
110.7	21.6411	110.7	16.0594
110.8	21.6224	110.8	16.0511
110.9	21.6	110.9	16.0429
111	21.578	111	16.0346
111.1	21.5575	111.1	16.0263
111.2	21.5388	111.2	16.0181
111.3	21.5199	111.3	16.0098
111.4	21.4966	111.4	16.0016
111.5	21.4779	111.5	15.9934
111.6	21.4578	111.6	15.9851
111.7	21.4413	111.7	15.9769
111.8	21.4203	111.8	15.9687
111.9	21.4012	111.9	15.9605
112	21.3879	112	15.9523
112.1	21.368	112.1	15.944
112.2	21.352	112.2	15.9358
112.3	21.3341	112.3	15.9276
112.4	21.3112	112.4	15.9194
112.5	21.2877	112.5	15.9113
112.6	21.2638	112.6	15.9031
112.7	21.2412	112.7	15.8949
112.8	21.2211	112.8	15.8867
112.9	21.2046	112.9	15.8785
113	21.1916	113	15.8704
113.1	21.1768	113.1	15.8622
113.2	21.1639	113.2	15.8541
113.3	21.1401	113.3	15.8459
113.4	21.1222	113.4	15.8377
113.5	21.0981	113.5	15.8296
113.6	21.078	113.6	15.8215
113.7	21.0586	113.7	15.8133
113.8	21.0433	113.8	15.8052
113.9	21.0292	113.9	15.7971
114	21.011	114	15.7889
114.1	20.9972	114.1	15.7808
114.2	20.9853	114.2	15.7727
114.3	20.9657	114.3	15.7646
114.4	20.9514	114.4	15.7565
114.5	20.9377	114.5	15.7484
114.6	20.9275	114.6	15.7403
114.7	20.9156	114.7	15.7322
114.8	20.892	114.8	15.7241
114.9	20.8794	114.9	15.716
115	20.8532	115	15.708
115.1	20.8371	115.1	15.6999
115.2	20.8256	115.2	15.6918
115.3	20.8029	115.3	15.6838
115.4	20.7821	115.4	15.6757
115.5	20.7812	115.5	15.6676
115.6	20.7705	115.6	15.6596
115.7	20.7382	115.7	15.6515
115.8	20.6892	115.8	15.6435
115.9	20.6469	115.9	15.6355
116	20.6877	116	15.6274
116.1	20.6892	116.1	15.6194
116.2	20.6877	116.2	15.6114
116.3	20.66	116.3	15.6034
116.4	20.6877	116.4	15.5953
116.5	20.6892	116.5	15.5873
116.6	20.6908	116.6	15.5793
116.7	20.7352	116.7	15.5713
116.8	20.7382	116.8	15.5633
116.9	20.7563	116.9	15.5553
117	20.7563	117	15.5553
117.1	20.7563	117.1	15.6278
117.2	20.7563	117.2	15.7002
117.3	20.7925	117.3	15.7726
117.4	20.7926	117.4	15.845
117.5	21.0965	117.5	15.9173
117.6	21.0965	117.6	15.9895
117.7	21.1257	117.7	16.0617
117.8	21.1257	117.8	16.1338
117.9	21.1634	117.9	16.2059
118	21.1888	118	16.278
118.1	21.2177	118.1	16.35
118.2	21.2177	118.2	16.4219
118.3	21.2888	118.3	16.4938
118.4	21.321	118.4	16.5656
118.5	21.3717	118.5	16.6374
118.6	21.3746	118.6	16.7092
118.7	21.2177	118.7	16.7809
118.8	21.3859	118.8	16.8525
118.9	21.4265	118.9	16.9241
119	21.5304	119	16.9957
119.1	21.5592	119.1	17.0672
119.2	21.7254	119.2	17.1386
119.3	21.8033	119.3	17.21
119.4	21.9627	119.4	17.2813
119.5	22.1434	119.5	17.3526
119.6	22.2253	119.6	17.4239
119.7	22.4031	119.7	17.4951
119.8	22.5263	119.8	17.5662
119.9	22.6617	119.9	17.6373
120	22.7764	120	17.7084
120.1	22.867	120.1	17.7794
120.2	22.9621	120.2	17.8503
120.3	23.0678	120.3	17.9212
120.4	23.1885	120.4	17.9921
120.5	23.2928	120.5	18.0629
120.6	23.4015	120.6	18.1336
120.7	23.5167	120.7	18.2043
120.8	23.6728	120.8	18.2749
120.9	23.8026	120.9	18.3456
121	23.9273	121	18.4161
121.1	24.0517	121.1	18.4866
121.2	24.1603	121.2	18.557
121.3	24.2857	121.3	18.6274
121.4	24.4205	121.4	18.6978
121.5	24.5509	121.5	18.7681
121.6	24.6751	121.6	18.8384
121.7	24.7968	121.7	18.9085
121.8	24.9249	121.8	18.9787
121.9	25.0614	121.9	19.0488
122	25.1911	122	19.1189
122.1	25.3072	122.1	19.1889
122.2	25.4261	122.2	19.2588
122.3	25.5469	122.3	19.3287
122.4	25.6604	122.4	19.3986
122.5	25.7826	122.5	19.4684
122.6	25.9241	122.6	19.5381
122.7	26.0504	122.7	19.6078
122.8	26.172	122.8	19.6775
122.9	26.2937	122.9	19.7471
123	26.404	123	19.8167
123.1	26.5192	123.1	19.8862
123.2	26.6228	123.2	19.9556
123.3	26.7389	123.3	20.025
123.4	26.8479	123.4	20.0944
123.5	26.9609	123.5	20.1637
123.6	27.0675	123.6	20.233
123.7	27.1698	123.7	20.3021
123.8	27.2911	123.8	20.3713
123.9	27.4005	123.9	20.4404
124	27.5046	124	20.5095
124.1	27.6108	124.1	20.5785
124.2	27.7211	124.2	20.6474
124.3	27.8295	124.3	20.7163
124.4	27.9425	124.4	20.7852
124.5	28.0581	124.5	20.854
124.6	28.1727	124.6	20.9228
124.7	28.2856	124.7	20.9915
124.8	28.4005	124.8	21.0602
124.9	28.5045	124.9	21.1288
125	28.6127	125	21.1973
125.1	28.7289	125.1	21.2658
125.2	28.8445	125.2	21.3343
125.3	28.9559	125.3	21.4027
125.4	29.0687	125.4	21.4711
125.5	29.1774	125.5	21.5394
125.6	29.285	125.6	21.6077
125.7	29.3958	125.7	21.6759
125.8	29.5043	125.8	21.744
125.9	29.6082	125.9	21.8122
126	29.7094	126	21.8802
126.1	29.817	126.1	21.9482
126.2	29.9166	126.2	22.0162
126.3	30.0162	126.3	22.0841
126.4	30.121	126.4	22.152
126.5	30.2329	126.5	22.2198
126.6	30.3433	126.6	22.2876
126.7	30.4567	126.7	22.3553
126.8	30.5604	126.8	22.423
126.9	30.6577	126.9	22.4906
127	30.7653	127	22.5581
127.1	30.8672	127.1	22.6257
127.2	30.9715	127.2	22.6931
127.3	31.076	127.3	22.7605
127.4	31.1826	127.4	22.8279
127.5	31.2834	127.5	22.8952
127.6	31.3854	127.6	22.9625
127.7	31.4883	127.7	23.0297
127.8	31.5931	127.8	23.0969
127.9	31.6939	127.9	23.164
128	31.7943	128	23.2311
128.1	31.8936	128.1	23.2981
128.2	31.9888	128.2	23.3651
128.3	32.0877	128.3	23.432
128.4	32.1883	128.4	23.4989
128.5	32.2881	128.5	23.5657
128.6	32.3799	128.6	23.6325
128.7	32.48	128.7	23.6992
128.8	32.5775	128.8	23.7659
128.9	32.6695	128.9	23.8325
129	32.76	129	23.8991
129.1	32.8566	129.1	23.9657
129.2	32.9497	129.2	24.0321
129.3	33.0425	129.3	24.0986
129.4	33.1422	129.4	24.1649
129.5	33.2408	129.5	24.2313
129.6	33.3388	129.6	24.2976
129.7	33.4362	129.7	24.3638
129.8	33.5345	129.8	24.43
129.9	33.6265	129.9	24.4961
130	33.7188	130	24.5622
130.1	33.8098	130.1	24.6282
130.2	33.9052	130.2	24.6942
130.3	34.0043	130.3	24.7601
130.4	34.1002	130.4	24.826
130.5	34.1957	130.5	24.8919
130.6	34.2938	130.6	24.9576
130.7	34.3925	130.7	25.0234
130.8	34.4885	130.8	25.0891
130.9	34.586	130.9	25.1547
131	34.6782	131	25.2203
131.1	34.7692	131.1	25.2858
131.2	34.8557	131.2	25.3513
131.3	34.9457	131.3	25.4168
131.4	35.0383	131.4	25.4822
131.5	35.1251	131.5	25.5475
131.6	35.2135	131.6	25.6128
131.7	35.3058	131.7	25.678
131.8	35.4007	131.8	25.7432
131.9	35.4969	131.9	25.8084
132	35.5893	132	25.8735
132.1	35.6838	132.1	25.9385
132.2	35.7787	132.2	26.0035
132.3	35.8739	132.3	26.0684
132.4	35.9614	132.4	26.1333
132.5	36.0507	132.5	26.1982
132.6	36.1381	132.6	26.263
132.7	36.2222	132.7	26.3277
132.8	36.3021	132.8	26.3924
132.9	36.3887	132.9	26.4571
133	36.4759	133	26.5217
133.1	36.563	133.1	26.5863
133.2	36.6505	133.2	26.6507
133.3	36.732	133.3	26.7152
133.4	36.8199	133.4	26.7796
133.5	36.9037	133.5	26.844
133.6	36.9809	133.6	26.9083
133.7	37.057	133.7	26.9725
133.8	37.1435	133.8	27.0367
133.9	37.2218	133.9	27.1009
134	37.3058	134	27.165
134.1	37.3928	134.1	27.2291
134.2	37.4747	134.2	27.2931
134.3	37.5551	134.3	27.357
134.4	37.6344	134.4	27.4209
134.5	37.7176	134.5	27.4848
134.6	37.8005	134.6	27.5486
134.7	37.8889	134.7	27.6124
134.8	37.9729	134.8	27.6761
134.9	38.0544	134.9	27.7397
135	38.1346	135	27.8034
135.1	38.2138	135.1	27.8669
135.2	38.2948	135.2	27.9304
135.3	38.3778	135.3	27.9939
135.4	38.4596	135.4	28.0573
135.5	38.5398	135.5	28.1207
135.6	38.6162	135.6	28.184
135.7	38.6942	135.7	28.2473
135.8	38.7753	135.8	28.3105
135.9	38.8533	135.9	28.3737
136	38.9307	136	28.4368
136.1	39.014	136.1	28.4999
136.2	39.0897	136.2	28.5629
136.3	39.1601	136.3	28.6259
136.4	39.2404	136.4	28.6888
136.5	39.3165	136.5	28.7517
136.6	39.3984	136.6	28.8145
136.7	39.4774	136.7	28.8773
136.8	39.5585	136.8	28.94
136.9	39.6451	136.9	29.0027
137	39.7223	137	29.0654
137.1	39.8017	137.1	29.1279
137.2	39.8842	137.2	29.1905
137.3	39.9563	137.3	29.253
137.4	40.0373	137.4	29.3154
137.5	40.1115	137.5	29.3778
137.6	40.1887	137.6	29.4401
137.7	40.267	137.7	29.5024
137.8	40.3427	137.8	29.5647
137.9	40.4189	137.9	29.6268
138	40.4906	138	29.689
138.1	40.5652	138.1	29.7511
138.2	40.6386	138.2	29.8131
138.3	40.7091	138.3	29.8751
138.4	40.7808	138.4	29.9371
138.5	40.8587	138.5	29.999
138.6	40.9336	138.6	30.0608
138.7	41.0064	138.7	30.1226
138.8	41.0829	138.8	30.1844
138.9	41.1577	138.9	30.2461
139	41.2283	139	30.3077
139.1	41.3031	139.1	30.3693
139.2	41.3789	139.2	30.4309
139.3	41.4536	139.3	30.4924
139.4	41.524	139.4	30.5538
139.5	41.5939	139.5	30.6153
139.6	41.666	139.6	30.6766
139.7	41.737	139.7	30.7379
139.8	41.8118	139.8	30.7992
139.9	41.879	139.9	30.8604
[truncated: 10,079 more rows]

## Sheet: mMB6-29-B6R
-60	0.0718	0
-59.9	0.0749	0
-59.8	0.0775	0
-59.7	0.0755	0
-59.6	0.074	0
-59.5	0.0697	0
-59.4	0.0748	0
-59.3	0.0728004	0
-59.2	0.0732	0
-59.1	0.0690002	0
-59	0.0678	0
-58.9	0.0641	0
-58.8	0.0665999	0
-58.7	0.0692	0
-58.6	0.0663	0
-58.5	0.0648	0
-58.4	0.0639	0
-58.3	0.0614999	0
-58.2	0.0618	0
-58.1	0.0606	0
-58	0.0625	0
-57.9	0.0613	0
-57.8	0.0651997	0
-57.7	0.0649	0
-57.6	0.0673994	0
-57.5	0.0663	0
-57.4	0.0673	0
-57.3	0.0658	0
-57.2	0.0693	0
-57.1	0.0651007	0
-57	0.0654	0
-56.9	0.0709	0
-56.8	0.0685004	0
-56.7	0.0712	0
-56.6	0.0698999	0
-56.5	0.0711	0
-56.4	0.0613	0
-56.3	0.0611992	0
-56.2	0.0639	0
-56.1	0.0567002	0
-56	0.0537	0
-55.9	0.0587	0
-55.8	0.0610997	0
-55.7	0.0627	0
-55.6	0.0607997	0
-55.5	0.0682	0
-55.4	0.0743	0
-55.3	0.0694994	0
-55.2	0.0625	0
-55.1	0.0607993	0
-55	0.0589	0
-54.9	0.0648	0
-54.8	0.0690996	0
-54.7	0.0641	0
-54.6	0.0641996	0
-54.5	0.0609	0
-54.4	0.0637	0
-54.3	0.0574005	0
-54.2	0.057	0
-54.1	0.0594996	0
-54	0.0575	0
-53.9	0.0557	0
-53.8	0.0573998	0
-53.7	0.0546	0
-53.6	0.0637989	0
-53.5	0.0608	0
-53.4	0.0647	0
-53.3	0.0608004	0
-53.2	0.0678	0
-53.1	0.0669992	0
-53	0.0655	0
-52.9	0.063	0
-52.8	0.0644001	0
-52.7	0.0693	0
-52.6	0.0728	0
-52.5	0.0726	0
-52.4	0.0749	0
-52.3	0.0762999	0
-52.2	0.0728	0
-52.1	0.0710011	0
-52	0.0731	0
-51.9	0.0697	0
-51.8	0.0677006	0
-51.7	0.0731	0
-51.6	0.0729996	0
-51.5	0.0737	0
-51.4	0.074	0
-51.3	0.0723002	0
-51.2	0.0687	0
-51.1	0.0732	0
-51	0.0712	0
-50.9	0.0693	0
-50.8	0.0709999	0
-50.7	0.0719	0
-50.6	0.0705	0
-50.5	0.0697	0
-50.4	0.075	0
-50.3	0.0726	0
-50.2	0.0702	0
-50.1	0.0704001	0
-50	0.0714	0
-49.9	0.0754	0
-49.8	0.0763004	0
-49.7	0.0783	0
-49.6	0.0769002	0
-49.5	0.0765	0
-49.4	0.0727	0
-49.3	0.0768993	0
-49.2	0.0836	0
-49.1	0.0863996	0
-49	0.0912	0
-48.9	0.0677	0
-48.8	0.0654002	0
-48.7	0.065	0
-48.6	0.0612007	0
-48.5	0.0766	0
-48.4	0.0758	0
-48.3	0.0729001	0
-48.2	0.0728	0
-48.1	0.0762997	0
-48	0.0726	0
-47.9	0.0697	0
-47.8	0.0693	0
-47.7	0.0694	0
-47.6	0.0688001	0
-47.5	0.0675	0
-47.4	0.0646	0
-47.3	0.0663	0
-47.2	0.07	0
-47.1	0.0819979	0
-47	0.0982	0
-46.9	0.1036	0
-46.8	0.1053	0
-46.7	0.1061	0
-46.6	0.0961	0
-46.5	0.0935	0
-46.4	0.0895	0
-46.3	0.0995991	0
-46.2	0.0939	0
-46.1	0.0952994	0
-46	0.0928	0
-45.9	0.0902	0
-45.8	0.102499	0
-45.7	0.0932	0
-45.6	0.104199	0
-45.5	0.1033	0
-45.4	0.105	0
-45.3	0.1091	0
-45.2	0.1083	0
-45.1	0.1086	0
-45	0.1052	0
-44.9	0.1079	0
-44.8	0.1123	0
-44.7	0.1199	0
-44.6	0.132498	0
-44.5	0.111	0
-44.4	0.1157	0
-44.3	0.1175	0
-44.2	0.1181	0
-44.1	0.121201	0
-44	0.1127	0
-43.9	0.1068	0
-43.8	0.0958009	0
-43.7	0.0973	0
-43.6	0.088601	0
-43.5	0.0914	0
-43.4	0.0837	0
-43.3	0.0836016	0
-43.2	0.0778	0
-43.1	0.089499	0
-43	0.0895	0
-42.9	0.0784	0
-42.8	0.0824006	0
-42.7	0.0743	0
-42.6	0.0703998	0
-42.5	0.0668	0
-42.4	0.08	0
-42.3	0.0713994	0
-42.2	0.0693	0
-42.1	0.0659002	0
-42	0.0471	0
-41.9	0.0414	0
-41.8	0.0281997	0
-41.7	0.0412	0
-41.6	0.0385007	0
-41.5	0.0409	0
-41.4	0.0754	0
-41.3	0.106895	0
-41.2	0.1193	0
-41.1	0.1567	0
-41	0.1961	0
-40.9	-0.9306	0
-40.8	2.46663	0
-40.7	-1.5631	0
-40.6	-0.853809	0
-40.5	0.9174	0
-40.4	-0.5435	0
-40.3	0.0970368	0
-40.2	0.2694	0
-40.1	0.127723	0
-40	0.0986	0
-39.9	0.0837	0
-39.8	0.076901	0
-39.7	0.0659	0
-39.6	0.0589013	0
-39.5	0.0577	0
-39.4	0.0693	0
-39.3	0.0506995	0
-39.2	0.0999	0
-39.1	0.0260039	0
-39	0.0449	0
-38.9	0.0243	0
-38.8	0.0223997	0
-38.7	0.021	0
-38.6	0.0290035	0
-38.5	-0.0359	0
-38.4	-0.0332	0
-38.3	0.0342054	0
-38.2	0.0673	0
-38.1	0.0594073	0
-38	0.1977	0
-37.9	-0.0106	0
-37.8	0.0257822	0
-37.7	0.0256	0
-37.6	0.0649719	0
-37.5	0.0592	0
-37.4	0.1004	0
-37.3	0.0320819	0
-37.2	0.00489997	0
-37.1	-0.0167001	0
-37	-0.0306	0
-36.9	-0.0429	0
-36.8	-0.0294957	0
-36.7	-0.0338	0
-36.6	-0.0102948	0
-36.5	-0.00309999	0
-36.4	-0.00169998	0
-36.3	-0.00279824	0
-36.2	0.0311	0
-36.1	0.017205	0
-36	0.0074	0
-35.9	0.0203	0
-35.8	0.035899	0
-35.7	0.0258	0
-35.6	-0.002097	0
-35.5	0.0134	0
-35.4	0.0163	0
-35.3	0.00070168	0
-35.2	0.017	0
-35.1	0.0134001	0
-35	0.0234	0
-34.9	0.0241	0
-34.8	0.017802	0
-34.7	0.035	0
-34.6	0.0398994	0
-34.5	0.0525	0
-34.4	0.0362	0
-34.3	0.0478989	0
-34.2	0.0398	0
-34.1	0.0308016	0
-34	0.0478	0
-33.9	0.0373	0
-33.8	0.0409995	0
-33.7	0.0394	0
-33.6	0.0369994	0
-33.5	0.0285	0
-33.4	0.0315	0
-33.3	0.0362998	0
-33.2	0.0377	0
-33.1	0.0341007	0
-33	0.0279	0
-32.9	0.0226	0
-32.8	0.0228001	0
-32.7	0.0205	0
-32.6	0.0156011	0
-32.5	0.0167	0
-32.4	0.0249	0
-32.3	0.0259997	0
-32.2	0.0295	0
-32.1	0.0275004	0
-32	0.0301	0
-31.9	0.0375	0
-31.8	0.0392001	0
-31.7	0.0363	0
-31.6	0.0389	0
-31.5	0.038	0
-31.4	0.0423	0
-31.3	0.0455	0
-31.2	0.0471	0
-31.1	0.0472002	0
-31	0.0471	0
-30.9	0.0488	0
-30.8	0.0522002	0
-30.7	0.0561	0
-30.6	0.0566	0
-30.5	0.0557	0
-30.4	0.0535	0
-30.3	0.0545003	0
-30.2	0.0531	0
-30.1	0.0554002	0
-30	0.0597	0
-29.9	0.0607	0
-29.8	0.0617	0
-29.7	0.0596	0
-29.6	0.0597006	0
-29.5	0.0561	0
-29.4	0.0571	0
-29.3	0.0583999	0
-29.2	0.0598	0
-29.1	0.0559007	0
-29	0.058	0
-28.9	0.059	0
-28.8	0.0568004	0
-28.7	0.0563	0
-28.6	0.0568003	0
-28.5	0.0565	0
-28.4	0.0574	0
-28.3	0.0608999	0
-28.2	0.0615	0
-28.1	0.0619001	0
-28	0.0621	0
-27.9	0.0622	0
-27.8	0.0617004	0
-27.7	0.0604	0
-27.6	0.0574005	0
-27.5	0.0583	0
-27.4	0.0521	0
-27.3	0.0487004	0
-27.2	0.0476	0
-27.1	0.0482004	0
-27	0.0489	0
-26.9	0.0483	0
-26.8	0.0489004	0
-26.7	0.052	0
-26.6	0.0489005	0
-26.5	0.0455	0
-26.4	0.0427	0
-26.3	0.0443002	0
-26.2	0.0407	0
-26.1	0.0458001	0
-26	0.0465	0
-25.9	0.0462	0
-25.8	0.0417005	0
-25.7	0.0389	0
-25.6	0.0402001	0
-25.5	0.0401	0
-25.4	0.0387	0
-25.3	0.0368004	0
-25.2	0.0334	0
-25.1	0.0358998	0
-25	0.0384	0
-24.9	0.0421	0
-24.8	0.0437001	0
-24.7	0.0409	0
-24.6	0.0388005	0
-24.5	0.036	0
-24.4	0.0356	0
-24.3	0.0348	0
-24.2	0.0316	0
-24.1	0.0320002	0
-24	0.0346	0
-23.9	0.0332	0
-23.8	0.0319006	0
-23.7	0.0304	0
-23.6	0.0305003	0
-23.5	0.0285	0
-23.4	0.0297	0
-23.3	0.0282002	0
-23.2	0.0287	0
-23.1	0.0322002	0
-23	0.0341	0
-22.9	0.0351	0
-22.8	0.0336003	0
-22.7	0.0324	0
-22.6	0.030501	0
-22.5	0.0311	0
-22.4	0.0326	0
-22.3	0.0364997	0
-22.2	0.0341	0
-22.1	0.0323995	0
-22	0.0299	0
-21.9	0.0321	0
-21.8	0.0362996	0
-21.7	0.0337	0
-21.6	0.038901	0
-21.5	0.0431	0
-21.4	0.0371	0
-21.3	0.0369016	0
-21.2	0.0299	0
-21.1	0.0375014	0
-21	0.0292	0
-20.9	0.015	0
-20.8	0.0157009	0
-20.7	0.00539999	0
-20.6	0.00380147	0
-20.5	0.0051	0
-20.4	0.0115	0
-20.3	0.0235002	0
-20.2	0.0317	0
-20.1	0.0341996	0
-20	0.0268	0
-19.9	0.0251	0
-19.8	0.0182009	0
-19.7	0.0141	0
-19.6	0.0128012	0
-19.5	0.0033	0
-19.4	0.0071	0
-19.3	0.015601	0
-19.2	0.0218	0
-19.1	0.026501	0
-19	0.0331	0
-18.9	0.0383	0
-18.8	0.0353013	0
-18.7	0.0379	0
-18.6	0.0375014	0
-18.5	0.0371	0
-18.4	0.0343	0
-18.3	0.0385014	0
-18.2	0.0404	0
-18.1	0.0415015	0
-18	0.049	0
-17.9	0.0577	0
-17.8	0.0633003	0
-17.7	0.0637	0
-17.6	0.0674003	0
-17.5	0.0701	0
-17.4	0.0628	0
-17.3	0.0670993	0
-17.2	0.0664	0
-17.1	0.0802003	0
-17	0.0804	0
-16.9	0.0685	0
-16.8	0.0690011	0
-16.7	0.0591	0
-16.6	0.0664001	0
-16.5	0.0652	0
-16.4	0.067	0
-16.3	0.0771993	0
-16.2	0.0933	0
-16.1	0.0972002	0
-16	0.1034	0
-15.9	0.1031	0
-15.8	0.1103	0
-15.7	0.1092	0
-15.6	0.112001	0
-15.5	0.1167	0
-15.4	0.1206	0
-15.3	0.117	0
-15.2	0.102	0
-15.1	0.0822999	0
-15	0.0849	0
-14.9	0.0872	0
-14.8	0.0801989	0
-14.7	0.0713	0
-14.6	0.0731989	0
-14.5	0.0616	0
-14.4	0.0544	0
-14.3	0.0521999	0
-14.2	0.0515	0
-14.1	0.0505002	0
-14	0.0463	0
-13.9	0.0434	0
-13.8	0.0447001	0
-13.7	0.0397	0
-13.6	0.0323003	0
-13.5	0.0252	0
-13.4	0.0222	0
-13.3	0.0179997	0
-13.2	0.0138	0
-13.1	0.00370085	0
-13	-0.0051	0
-12.9	-0.0124	0
-12.8	-0.0207002	0
-12.7	-0.0197	0
-12.6	-0.0094014	0
-12.5	-0.0051	0
-12.4	0.0051	0
-12.3	0.0139987	0
-12.2	0.0147	0
-12.1	0.0146998	0
-12	0.0147	0
-11.9	0.014	0
-11.8	0.0167995	0
-11.7	0.019	0
-11.6	0.0224992	0
-11.5	0.0276	0
-11.4	0.0265	0
-11.3	0.0282996	0
-11.2	0.0243	0
-11.1	0.0248992	0
-11	0.0256	0
-10.9	0.0241	0
-10.8	0.0275992	0
-10.7	0.0261	0
-10.6	0.0274995	0
-10.5	0.0358	0
-10.4	0.045	0
-10.3	0.0450998	0
-10.2	0.0461	0
-10.1	0.0457999	0
-10	0.0489	0
-9.89999	0.048	0
-9.8	0.0470997	0
-9.7	0.0524	0
-9.60001	0.0571993	0
-9.5	0.0577	0
-9.39999	0.0638	0
-9.3	0.0697995	0
-9.2	0.0726	0
-9.10001	0.0775995	0
-9	0.0827	0
-8.89999	0.082	0
-8.8	0.0794005	0
-8.7	0.0676	0
-8.60001	0.0645008	0
-8.5	0.0534	0
-8.39999	0.0553	0
-8.3	0.0453019	0
-8.2	0.0315	0
-8.10001	0.0384998	0
-8	0.04	0
-7.89999	0.0458	0
-7.8	0.0510998	0
-7.7	0.0453	0
-7.60001	0.0376008	0
-7.5	0.0344	0
-7.39999	0.034	0
-7.3	0.0354005	0
-7.2	0.0303	0
-7.10001	0.0269004	0
-7	0.0243	0
-6.89999	0.0201	0
-6.8	0.0187003	0
-6.7	0.0211	0
-6.60001	0.0217999	0
-6.5	0.0198	0
-6.39999	0.0181	0
-6.3	0.0125007	0
-6.2	0.0063	0
-6.10001	0.00140066	0
-6	0.0016	0
-5.89999	-0.000500001	0
-5.8	0.00439995	0
-5.7	0.0045	0
-5.60001	0.00390055	0
-5.5	0.0046	0
-5.39999	0.0003	0
-5.3	-0.0009991	0
-5.2	-0.0012	0
-5.10001	-0.00230003	0
-5	-0.0022	0
-4.89999	0.0018	0
-4.8	0.00100005	0
-4.7	-0.0006	0
-4.60001	0.00370002	0
-4.5	0.0107	0
-4.39999	0.0125	0
-4.3	0.0133005	0
-4.2	0.0164	0
-4.10001	0.0189	0
-4	0.0184	0
-3.89999	0.0172	0
-3.8	0.0168001	0
-3.7	0.0116	0
-3.60001	0.00530031	0
-3.5	0.0021	0
-3.39999	0.0003	0
-3.3	0.00299959	0
-3.2	0.005	0
-3.10001	0.00340014	0
-3	-0.0111	0
-2.89999	-0.0139	0
-2.8	-0.0146996	0
-2.7	-0.021	0
-2.60001	-0.0222996	0
-2.5	-0.0255	0
-2.39999	-0.0225	0
-2.3	-0.0225998	0
-2.2	-0.0177	0
-2.10001	-0.0199994	0
-2	-0.0197	0
-1.89999	-0.0149	0
-1.8	-0.0206988	0
-1.7	-0.0258	0
-1.60001	-0.0383995	0
-1.5	-0.0287	0
-1.39999	-0.0287	0
-1.3	-0.028	0
-1.2	-0.0271997	0
-1.10001	0.0295002	0
-1	0.053	0
-0.899994	0.0648	0
-0.800003	0.0657998	0
-0.699997	0.0648	0
-0.600006	0.053	0
-0.5	0.0295002	0
-0.399994	-0.0271997	0
-0.300003	-0.028	0
-0.199997	-0.0287	0
-0.100006	-0.0296	0
0	-1.0868	0
0.100006	-1.6674	0
0.199997	-1.6674	0.00280602
0.300003	-1.6674	0.00560947
0.399994	-1.6674	0.00840948
0.5	-1.6674	0.0112069
0.600006	-1.6674	0.0140014
0.699997	-1.6674	0.0167924
0.800003	-1.6674	0.0195809
0.899994	-1.6674	0.022366
1	-1.6674	0.0251485
1.10001	-2.0083	0.027928
1.2	-2.0083	0.0307041
1.3	-2.5148	0.0334777
1.39999	-2.0083	0.0362479
1.5	-2.0083	0.0390156
1.60001	-1.6674	0.0417803
1.7	-1.35194	0.0445416
1.8	-0.9616	0.0473004
1.89999	-0.824536	0.0500558
2	-0.7561	0.0528086
2.10001	-0.7558	0.0555586
2.2	-0.649986	0.0583051
2.3	-0.5164	0.0610492
2.39999	-0.2947	0.0637899
2.5	-0.2947	0.0665281
2.60001	-0.2925	0.0692633
2.7	-0.248629	0.0719952
2.8	-0.1369	0.0747246
2.89999	-0.112316	0.0774507
3	-0.0626001	0.0801742
3.10001	-0.0449	0.0828949
3.2	-0.0347102	0.0856122
3.3	-0.00279989	0.088327
3.39999	0.000998048	0.0910385
3.5	0.0212	0.0937475
3.60001	0.0375	0.0964536
3.7	0.0465953	0.0991564
3.8	0.0539001	0.101857
3.89999	0.0613989	0.104554
4	0.0777	0.107248
4.10001	0.0828001	0.10994
4.2	0.0859981	0.112628
4.3	0.0808001	0.115314
4.39999	0.0930978	0.117997
4.5	0.0995999	0.120677
4.60001	0.1002	0.123354
4.7	0.112998	0.126028
4.8	0.119	0.1287
4.89999	0.1135	0.131368
5	0.1161	0.134034
5.10001	0.1124	0.136697
5.2	0.1135	0.139357
5.3	0.1198	0.142014
5.39999	0.124	0.144668
5.5	0.1212	0.14732
5.60001	0.1219	0.149969
5.7	0.1243	0.152614
5.8	0.1253	0.155257
5.89999	0.1265	0.157897
6	0.125	0.160535
6.10001	0.1291	0.163169
6.2	0.127699	0.165801
6.3	0.1294	0.16843
6.39999	0.1345	0.171055
6.5	0.134	0.173679
6.60001	0.1365	0.176299
6.7	0.1391	0.178917
6.8	0.1419	0.181532
6.89999	0.1447	0.184143
7	0.1407	0.186753
7.10001	0.1396	0.189359
7.2	0.139099	0.191963
7.3	0.1412	0.194564
7.39999	0.1386	0.197162
7.5	0.1358	0.199757
7.60001	0.1351	0.20235
7.7	0.138799	0.204939
7.8	0.136	0.207526
7.89999	0.1338	0.21011
8	0.1301	0.212692
8.10001	0.1287	0.215271
8.2	0.1291	0.217846
8.3	0.1259	0.22042
8.39999	0.1272	0.22299
8.5	0.1266	0.225558
8.60001	0.1251	0.228123
8.7	0.122	0.230684
8.8	0.1204	0.233244
8.89999	0.110301	0.2358
9	0.109	0.238355
9.10001	0.1048	0.240906
9.2	0.1017	0.243454
9.3	0.0969	0.246
9.39999	0.0937999	0.248543
9.5	0.0906999	0.251083
9.60001	0.0925	0.253621
9.7	0.0908995	0.256156
9.8	0.087	0.258688
9.89999	0.0802002	0.261217
10	0.0789001	0.263744
10.1	0.0785	0.266268
10.2	0.0811993	0.268789
10.3	0.0795001	0.271308
10.4	0.0780993	0.273824
10.5	0.0719999	0.276337
10.6	0.0692	0.278848
10.7	0.0643	0.281355
10.8	0.0594999	0.283861
10.9	0.0557997	0.286363
11	0.0559999	0.288863
11.1	0.0546001	0.29136
11.2	0.0486001	0.293854
11.3	0.0481	0.296346
11.4	0.0450004	0.298835
11.5	0.0448999	0.301322
11.6	0.0417	0.303806
11.7	0.0379	0.306287
11.8	0.0359999	0.308765
11.9	0.0335	0.311241
12	0.0309001	0.313714
12.1	0.0274999	0.316185
12.2	0.0254003	0.318653
12.3	0.0179001	0.321118
12.4	0.0109004	0.323581
12.5	0.0122	0.326041
12.6	0.00660007	0.328498
12.7	0.0019	0.330953
12.8	-0.00399989	0.333405
12.9	-0.00300038	0.335854
13	-0.00839993	0.338301
13.1	-0.00560007	0.340746
13.2	-0.00740025	0.343187
13.3	-0.0133	0.345626
13.4	-0.0173	0.348062
13.5	-0.0205001	0.350496
13.6	-0.0201	0.352928
13.7	-0.0182007	0.355356
13.8	-0.0197999	0.357782
13.9	-0.0176002	0.360205
14	-0.0171	0.362626
14.1	-0.0178	0.365044
14.2	-0.0172001	0.36746
14.3	-0.0223	0.369873
14.4	-0.0231999	0.372283
14.5	-0.0257001	0.374691
14.6	-0.0249999	0.377097
14.7	-0.0255996	0.379499
14.8	-0.0277	0.381899
14.9	-0.0282002	0.384297
15	-0.0248001	0.386692
15.1	-0.0254999	0.389085
15.2	-0.0262003	0.391474
15.3	-0.0216	0.393862
15.4	-0.0206005	0.396246
15.5	-0.0206	0.398629
15.6	-0.0203999	0.401008
15.7	-0.0196999	0.403385
15.8	-0.0225001	0.40576
15.9	-0.0243002	0.408132
16	-0.0244999	0.410501
16.1	-0.0284999	0.412869
16.2	-0.0319	0.415233
16.3	-0.0331	0.417595
16.4	-0.0322003	0.419954
16.5	-0.036	0.422311
16.6	-0.0349	0.424665
16.7	-0.0372002	0.427017
16.8	-0.0391001	0.429366
16.9	-0.0374003	0.431713
17	-0.0387	0.434057
17.1	-0.0404	0.436399
17.2	-0.0414002	0.438738
17.3	-0.0427	0.441075
17.4	-0.0442998	0.443409
17.5	-0.0414001	0.445741
17.6	-0.0439	0.448071
17.7	-0.0424999	0.450397
17.8	-0.0472	0.452722
17.9	-0.0490004	0.455043
18	-0.0491001	0.457363
18.1	-0.0497	0.459679
18.2	-0.0478003	0.461994
18.3	-0.0500001	0.464306
18.4	-0.0481001	0.466615
18.5	-0.0466	0.468922
18.6	-0.0505999	0.471226
18.7	-0.0544997	0.473528
18.8	-0.0555	0.475828
18.9	-0.0544004	0.478125
19	-0.0584	0.480419
19.1	-0.0581	0.482712
19.2	-0.0590001	0.485001
19.3	-0.0632	0.487288
19.4	-0.0626003	0.489573
19.5	-0.0645999	0.491856
19.6	-0.0649	0.494136
19.7	-0.0636	0.496413
19.8	-0.0658	0.498688
19.9	-0.0673997	0.50096
20	-0.0684999	0.503231
20.1	-0.0675001	0.505499
20.2	-0.0675997	0.507764
20.3	-0.07	0.510027
20.4	-0.0669002	0.512287
20.5	-0.0661	0.514545
20.6	-0.0669001	0.516801
20.7	-0.0671001	0.519054
20.8	-0.0689	0.521304
20.9	-0.0673001	0.523553
21	-0.0714	0.525799
21.1	-0.0725001	0.528043
21.2	-0.0747001	0.530284
21.3	-0.0771997	0.532522
21.4	-0.0822995	0.534759
21.5	-0.0848	0.536993
21.6	-0.0843999	0.539225
21.7	-0.0863999	0.541454
21.8	-0.0906994	0.54368
21.9	-0.0887001	0.545905
22	-0.0884999	0.548127
22.1	-0.0906001	0.550347
22.2	-0.0926	0.552564
22.3	-0.0913999	0.554779
22.4	-0.0923999	0.556991
22.5	-0.0975999	0.559202
22.6	-0.0942001	0.56141
22.7	-0.0979	0.563615
22.8	-0.0996001	0.565818
22.9	-0.0998999	0.568019
23	-0.0991999	0.570217
23.1	-0.0973001	0.572413
23.2	-0.0977001	0.574607
23.3	-0.0987989	0.576798
23.4	-0.0958001	0.578987
23.5	-0.096	0.581174
23.6	-0.0954001	0.583358
23.7	-0.0933	0.58554
23.8	-0.0925008	0.587719
23.9	-0.0896	0.589897
24	-0.0920001	0.592072
24.1	-0.0931	0.594245
24.2	-0.0999	0.596415
24.3	-0.1013	0.598583
24.4	-0.1016	0.600749
24.5	-0.1057	0.602912
24.6	-0.1045	0.605073
24.7	-0.1021	0.607232
24.8	-0.1012	0.609388
24.9	-0.1008	0.611542
25	-0.1001	0.613694
25.1	-0.1025	0.615844
25.2	-0.1026	0.617991
25.3	-0.105999	0.620135
25.4	-0.104	0.622278
25.5	-0.1019	0.624419
25.6	-0.0989	0.626557
25.7	-0.0971	0.628693
25.8	-0.101299	0.630826
25.9	-0.1061	0.632957
26	-0.11	0.635086
26.1	-0.112	0.637213
26.2	-0.1167	0.639337
26.3	-0.119199	0.641459
26.4	-0.1213	0.643579
26.5	-0.1241	0.645696
26.6	-0.128	0.647812
26.7	-0.1268	0.649925
26.8	-0.129399	0.652035
26.9	-0.1266	0.654144
27	-0.1297	0.65625
27.1	-0.1253	0.658354
27.2	-0.1282	0.660456
27.3	-0.125401	0.662555
27.4	-0.1254	0.664652
27.5	-0.1255	0.666747
27.6	-0.1239	0.66884
27.7	-0.1245	0.670931
27.8	-0.1222	0.673019
27.9	-0.1192	0.675105
28	-0.1202	0.677189
28.1	-0.1213	0.67927
28.2	-0.1209	0.68135
28.3	-0.1213	0.683426
28.4	-0.1216	0.685501
28.5	-0.1148	0.687574
28.6	-0.1146	0.689645
28.7	-0.1173	0.691713
28.8	-0.1183	0.693778
28.9	-0.1166	0.695842
29	-0.1134	0.697904
29.1	-0.1142	0.699964
29.2	-0.1186	0.702021
29.3	-0.1207	0.704075
29.4	-0.123	0.706128
29.5	-0.1223	0.708179
29.6	-0.1232	0.710228
29.7	-0.125	0.712274
29.8	-0.1248	0.714317
29.9	-0.126	0.716359
30	-0.1278	0.718399
30.1	-0.1245	0.720437
30.2	-0.1208	0.722472
30.3	-0.114701	0.724505
30.4	-0.1131	0.726536
30.5	-0.1111	0.728565
30.6	-0.1088	0.730591
30.7	-0.1095	0.732616
30.8	-0.1111	0.734638
30.9	-0.1055	0.736658
31	-0.1038	0.738676
31.1	-0.1035	0.740692
31.2	-0.0986999	0.742705
31.3	-0.097501	0.744716
31.4	-0.0935	0.746726
31.5	-0.094	0.748733
31.6	-0.0951999	0.750738
31.7	-0.0963	0.752741
31.8	-0.0967	0.754741
31.9	-0.0925	0.75674
32	-0.0922	0.758736
32.1	-0.0910001	0.760731
32.2	-0.0913	0.762723
32.3	-0.0920999	0.764713
32.4	-0.0946999	0.766701
32.5	-0.0918999	0.768687
32.6	-0.0925999	0.77067
32.7	-0.0877	0.772652
32.8	-0.0893992	0.774631
32.9	-0.0883999	0.776608
33	-0.0949999	0.778583
33.1	-0.0919999	0.780557
33.2	-0.0945999	0.782528
33.3	-0.0927	0.784496
33.4	-0.0977	0.786463
33.5	-0.1005	0.788428
33.6	-0.0978	0.79039
33.7	-0.096	0.792351
33.8	-0.0966001	0.794309
33.9	-0.1006	0.796265
34	-0.1019	0.798219
34.1	-0.1006	0.800171
34.2	-0.1006	0.802121
34.3	-0.100499	0.804069
34.4	-0.0965	0.806015
34.5	-0.0968	0.807958
34.6	-0.1008	0.8099
34.7	-0.0993	0.81184
34.8	-0.0938005	0.813777
34.9	-0.0882	0.815712
35	-0.0848999	0.817646
35.1	-0.0859	0.819577
35.2	-0.0832	0.821506
35.3	-0.078101	0.823433
35.4	-0.0756	0.825358
35.5	-0.0724	0.827281
35.6	-0.0752	0.829202
35.7	-0.0761999	0.831121
35.8	-0.0787	0.833038
35.9	-0.0825999	0.834952
36	-0.0848999	0.836865
36.1	-0.0854	0.838776
36.2	-0.0875999	0.840685
36.3	-0.0902992	0.842591
36.4	-0.0878	0.844496
36.5	-0.0871	0.846398
36.6	-0.0912999	0.848299
36.7	-0.0892001	0.850197
36.8	-0.0893995	0.852093
36.9	-0.0896001	0.853988
37	-0.0893999	0.85588
37.1	-0.0898999	0.857771
37.2	-0.0916001	0.859659
37.3	-0.0919995	0.861545
37.4	-0.0927	0.863429
37.5	-0.0977001	0.865312
37.6	-0.0961	0.867192
37.7	-0.0936001	0.86907
37.8	-0.0899004	0.870946
37.9	-0.0901999	0.87282
38	-0.0951001	0.874693
38.1	-0.0948999	0.876563
38.2	-0.0965999	0.878431
38.3	-0.0957002	0.880297
38.4	-0.0948	0.882161
38.5	-0.0883999	0.884024
38.6	-0.0858001	0.885884
38.7	-0.0872	0.887742
38.8	-0.0880994	0.889598
38.9	-0.0879001	0.891452
39	-0.0901001	0.893305
39.1	-0.0831001	0.895155
39.2	-0.084	0.897004
39.3	-0.0828002	0.898849
39.4	-0.082	0.900694
39.5	-0.0804001	0.902536
39.6	-0.0759	0.904377
39.7	-0.0756	0.906215
39.8	-0.078499	0.908051
39.9	-0.0794	0.909886
40	-0.0763001	0.911719
40.1	-0.0725001	0.913549
40.2	-0.0699	0.915378
40.3	-0.0680997	0.917204
40.4	-0.0655999	0.919029
40.5	-0.0663999	0.920852
40.6	-0.0669	0.922673
40.7	-0.0708999	0.924492
40.8	-0.0698003	0.926308
40.9	-0.0728999	0.928123
41	-0.0725999	0.929936
41.1	-0.0759999	0.931747
41.2	-0.0756	0.933557
41.3	-0.0758002	0.935363
41.4	-0.0770001	0.937169
41.5	-0.0769	0.938972
41.6	-0.0788	0.940774
41.7	-0.0801999	0.942573
41.8	-0.0815995	0.94437
41.9	-0.0800999	0.946166
42	-0.0780001	0.94796
42.1	-0.0766001	0.949752
42.2	-0.0751001	0.951542
42.3	-0.0754999	0.953329
42.4	-0.0796	0.955115
42.5	-0.0802	0.9569
42.6	-0.0780999	0.958682
42.7	-0.0754999	0.960462
42.8	-0.0773995	0.96224
42.9	-0.0778001	0.964017
43	-0.0775001	0.965792
43.1	-0.0803001	0.967564
43.2	-0.0827001	0.969335
43.3	-0.0861998	0.971104
43.4	-0.0855999	0.972871
43.5	-0.0841	0.974636
43.6	-0.0775	0.976399
43.7	-0.0795001	0.978161
43.8	-0.0826993	0.97992
43.9	-0.0856999	0.981678
44	-0.0864999	0.983433
44.1	-0.0821001	0.985187
44.2	-0.0762	0.986939
44.3	-0.0705006	0.988689
44.4	-0.0731	0.990437
44.5	-0.069	0.992184
44.6	-0.0682001	0.993928
44.7	-0.0689999	0.995671
44.8	-0.0638009	0.997411
44.9	-0.0649	0.99915
45	-0.0636	1.00089
45.1	-0.0609	1.00262
45.2	-0.0656001	1.00436
45.3	-0.0668998	1.00609
45.4	-0.0647	1.00782
45.5	-0.0661	1.00954
45.6	-0.0660999	1.01127
45.7	-0.068	1.01299
45.8	-0.0707	1.01472
45.9	-0.0701001	1.01644
46	-0.0668	1.01816
46.1	-0.0668999	1.01987
46.2	-0.0723999	1.02159
46.3	-0.0778987	1.0233
46.4	-0.0779999	1.02501
46.5	-0.0790999	1.02672
46.6	-0.0796999	1.02843
46.7	-0.0794001	1.03013
46.8	-0.0764004	1.03184
46.9	-0.0770001	1.03354
47	-0.0765001	1.03524
47.1	-0.0762	1.03694
47.2	-0.0714	1.03863
47.3	-0.0668009	1.04033
47.4	-0.0685001	1.04202
47.5	-0.0658	1.04371
47.6	-0.0638001	1.0454
47.7	-0.0625999	1.04709
47.8	-0.0583999	1.04878
47.9	-0.0563	1.05046
48	-0.0556	1.05214
48.1	-0.0531001	1.05382
48.2	-0.0532001	1.0555
48.3	-0.0521999	1.05718
48.4	-0.0516	1.05885
48.5	-0.0473001	1.06052
48.6	-0.0489	1.0622
48.7	-0.0521001	1.06387
48.8	-0.0524996	1.06553
48.9	-0.0511999	1.0672
49	-0.0516	1.06886
49.1	-0.0473999	1.07053
49.2	-0.0496001	1.07219
49.3	-0.0510998	1.07385
49.4	-0.049	1.0755
49.5	-0.0493001	1.07716
49.6	-0.0487999	1.07881
49.7	-0.0512001	1.08046
49.8	-0.0504002	1.08211
49.9	-0.0478	1.08376
50	-0.0473	1.08541
50.1	-0.0450001	1.08705
50.2	-0.0472	1.0887
50.3	-0.0517996	1.09034
50.4	-0.0563	1.09198
50.5	-0.0547001	1.09361
50.6	-0.0592999	1.09525
50.7	-0.0596999	1.09688
50.8	-0.0618998	1.09852
50.9	-0.0663	1.10015
51	-0.0648	1.10178
51.1	-0.0649	1.1034
51.2	-0.066	1.10503
51.3	-0.0649005	1.10665
51.4	-0.068	1.10827
51.5	-0.0708999	1.10989
51.6	-0.0671	1.11151
51.7	-0.0648001	1.11313
51.8	-0.0638999	1.11474
51.9	-0.0621999	1.11636
52	-0.058	1.11797
52.1	-0.0578	1.11958
52.2	-0.0575	1.12119
52.3	-0.0562999	1.12279
52.4	-0.055	1.1244
52.5	-0.0551	1.126
52.6	-0.0527	1.1276
52.7	-0.0509001	1.1292
52.8	-0.0518995	1.1308
52.9	-0.0526	1.1324
53	-0.0540999	1.13399
53.1	-0.0526999	1.13558
53.2	-0.0505001	1.13717
53.3	-0.0531993	1.13876
53.4	-0.0589	1.14035
53.5	-0.0576999	1.14194
53.6	-0.0592999	1.14352
53.7	-0.0594999	1.1451
53.8	-0.0609995	1.14668
53.9	-0.0625001	1.14826
54	-0.0617	1.14984
54.1	-0.0616	1.15142
54.2	-0.0606999	1.15299
54.3	-0.0580999	1.15456
54.4	-0.0612001	1.15613
54.5	-0.0598001	1.1577
54.6	-0.0611	1.15927
54.7	-0.0599999	1.16084
54.8	-0.0588992	1.1624
54.9	-0.0565	1.16396
55	-0.0545999	1.16552
55.1	-0.0510001	1.16708
55.2	-0.0558001	1.16864
55.3	-0.0552001	1.17019
55.4	-0.0523001	1.17175
55.5	-0.0505	1.1733
55.6	-0.0503999	1.17485
55.7	-0.0530999	1.1764
55.8	-0.0514998	1.17795
55.9	-0.0497	1.17949
56	-0.0515	1.18104
56.1	-0.0493999	1.18258
56.2	-0.0466001	1.18412
56.3	-0.0447004	1.18566
56.4	-0.0424	1.1872
56.5	-0.0395	1.18873
56.6	-0.0359	1.19027
56.7	-0.0341	1.1918
56.8	-0.0329995	1.19333
56.9	-0.0276	1.19486
57	-0.0204001	1.19639
57.1	-0.0303999	1.19791
57.2	-0.0253	1.19944
57.3	-0.0207995	1.20096
57.4	-0.0213	1.20248
57.5	-0.0189	1.204
57.6	-0.0243999	1.20552
57.7	-0.0221999	1.20703
57.8	-0.020401	1.20855
57.9	-0.0207001	1.21006
58	-0.0197	1.21157
58.1	-0.0171	1.21308
58.2	-0.0269001	1.21459
58.3	-0.0233994	1.2161
58.4	-0.0226001	1.2176
58.5	-0.0178001	1.2191
58.6	-0.0194001	1.22061
58.7	-0.0194001	1.22211
58.8	-0.0194001	1.2236
58.9	-0.0194001	1.2251
59	-0.0194001	1.2266
59.1	-0.0197	1.22809
59.2	-0.0197	1.22958
59.3	-0.0197	1.23107
59.4	-0.0196001	1.23256
59.5	-0.0194001	1.23405
59.6	-0.0178001	1.23553
59.7	-0.0176001	1.23702
59.8	-0.0165001	1.2385
59.9	-0.0160001	1.23998
60	-0.0142001	1.24146
60.1	0.9957	1.24146
60.2	1.3954	1.24031
60.3	1.3954	1.23916
60.4	1.3954	1.238
60.5	1.3954	1.23686
60.6	1.3954	1.23571
60.7	1.3954	1.23456
60.8	1.3954	1.23341
60.9	1.3954	1.23227
61	1.3954	1.23112
61.1	1.3954	1.22998
61.2	1.3954	1.22884
61.3	1.3954	1.2277
61.4	1.3954	1.22656
61.5	1.3954	1.22542
61.6	1.3954	1.22428
61.7	1.3954	1.22314
61.8	0.957151	1.22201
61.9	0.8473	1.22087
62	0.6118	1.21974
62.1	0.5847	1.21861
62.2	0.4778	1.21748
62.3	0.299292	1.21635
62.4	0.2414	1.21522
62.5	0.0848	1.21409
62.6	-0.0461	1.21296
62.7	-0.1523	1.21183
62.8	-0.121379	1.21071
62.9	-0.0623	1.20958
63	-0.0783	1.20846
63.1	-0.0368	1.20734
63.2	-0.0354	1.20622
63.3	-0.145472	1.2051
63.4	-0.1445	1.20398
63.5	-0.094	1.20286
63.6	-0.1105	1.20174
63.7	-0.1093	1.20063
63.8	-0.0870015	1.19951
63.9	-0.0964	1.1984
64	-0.1009	1.19729
64.1	-0.088	1.19618
64.2	-0.1018	1.19506
64.3	-0.104401	1.19396
64.4	-0.1185	1.19285
64.5	-0.124	1.19174
64.6	-0.1204	1.19063
64.7	-0.1118	1.18953
64.8	-0.0998039	1.18842
64.9	-0.1011	1.18732
65	-0.1071	1.18622
65.1	-0.1106	1.18511
65.2	-0.1047	1.18401
65.3	-0.1082	1.18292
65.4	-0.1014	1.18182
65.5	-0.1014	1.18072
65.6	-0.0944	1.17962
65.7	-0.0924	1.17853
65.8	-0.0908003	1.17743
65.9	-0.085	1.17634
66	-0.0867	1.17525
66.1	-0.0844	1.17416
66.2	-0.0818	1.17307
66.3	-0.0797997	1.17198
66.4	-0.0816	1.17089
66.5	-0.0757	1.1698
66.6	-0.0732	1.16872
66.7	-0.0677	1.16763
66.8	-0.0654015	1.16655
66.9	-0.0637	1.16546
67	-0.0577	1.16438
67.1	-0.0569	1.1633
67.2	-0.0552	1.16222
67.3	-0.0516008	1.16114
67.4	-0.0512	1.16006
67.5	-0.0497	1.15898
67.6	-0.0521	1.15791
67.7	-0.0486	1.15683
67.8	-0.0449998	1.15576
67.9	-0.0451	1.15469
68	-0.0466	1.15361
68.1	-0.0455	1.15254
68.2	-0.037	1.15147
68.3	-0.0343008	1.1504
68.4	-0.0428	1.14934
68.5	-0.0403	1.14827
68.6	-0.0341	1.1472
68.7	-0.0366	1.14614
68.8	-0.0416991	1.14507
68.9	-0.0333	1.14401
69	-0.0267	1.14295
69.1	-0.0229	1.14189
69.2	-0.0199	1.14083
69.3	-0.0204997	1.13977
69.4	-0.0204	1.13871
69.5	-0.018	1.13765
69.6	-0.019	1.13659
69.7	-0.0219	1.13554
69.8	-0.0227912	1.13448
69.9	-0.0137	1.13343
70	-0.0192	1.13238
70.1	-0.0197	1.13133
70.2	-0.0195	1.13028
70.3	-0.00140039	1.12923
70.4	0.0088	1.12818
70.5	-0.0012	1.12713
70.6	-0.0514	1.12608
70.7	-0.0649	1.12504
70.8	-0.0708928	1.12399
70.9	-0.1033	1.12295
71	-0.1565	1.12191
71.1	-0.069	1.12087
71.2	-0.0624	1.11983
71.3	-0.0613714	1.11879
71.4	-0.0901	1.11775
71.5	-0.1035	1.11671
71.6	-0.0833	1.11567
71.7	-0.0848	1.11464
71.8	-0.125504	1.1136
71.9	-0.1458	1.11257
72	-0.1408	1.11153
72.1	-0.1055	1.1105
72.2	-0.116	1.10947
72.3	-0.124095	1.10844
72.4	-0.0986	1.10741
72.5	-0.1043	1.10638
72.6	-0.1037	1.10536
72.7	-0.0815	1.10433
72.8	-0.104089	1.1033
72.9	-0.083	1.10228
73	-0.0309	1.10126
73.1	-0.0238999	1.10023
73.2	0.0165	1.09921
73.3	-0.0376801	1.09819
73.4	0.0347	1.09717
73.5	0.0354	1.09615
73.6	0.0641001	1.09513
73.7	0.0851	1.09412
73.8	0.104863	1.0931
73.9	0.0546	1.09209
74	0.0166	1.09107
74.1	0.0398	1.09006
74.2	0.0379	1.08905
74.3	0.0407567	1.08804
74.4	0.0264	1.08703
74.5	0.0293	1.08602
74.6	0.0193	1.08501
74.7	-0.0019	1.084
74.8	-0.0341999	1.08299
74.9	-0.0191	1.08199
75	-0.0215	1.08098
75.1	-0.0466	1.07998
75.2	-0.0295	1.07898
75.3	-0.0204937	1.07798
75.4	-0.0322	1.07697
75.5	-0.018	1.07597
75.6	-0.0049	1.07498
75.7	0.000700001	1.07398
75.8	-0.017995	1.07298
75.9	-0.017	1.07198
76	0.0088	1.07099
76.1	-0.0015	1.06999
76.2	-0.00460001	1.069
76.3	0.021298	1.06801
76.4	0.0248	1.06702
76.5	0.0112	1.06603
76.6	0.0065	1.06504
76.7	0.00480001	1.06405
76.8	0.00350128	1.06306
76.9	-0.00260001	1.06207
77	-0.0078	1.06109
77.1	0.0031	1.0601
77.2	0.0072	1.05912
77.3	0.00720101	1.05813
77.4	0.0056	1.05715
77.5	0.0049	1.05617
77.6	0.0086	1.05519
77.7	-0.000100006	1.05421
77.8	0.0052997	1.05323
77.9	0.0106	1.05225
78	0.0166	1.05127
78.1	0.0191	1.0503
78.2	0.0265	1.04932
78.3	0.0232006	1.04835
78.4	0.0172	1.04738
78.5	0.0211	1.0464
78.6	0.0235	1.04543
78.7	0.022	1.04446
78.8	0.0222007	1.04349
78.9	0.024	1.04252
79	0.0242	1.04155
79.1	0.0245	1.04059
79.2	0.0245	1.03962
79.3	0.0231008	1.03865
79.4	0.0245	1.03769
79.5	0.0289	1.03673
79.6	0.0274	1.03576
79.7	0.0223	1.0348
79.8	0.0210003	1.03384
79.9	0.0206	1.03288
80	0.0248	1.03192
80.1	0.0258	1.03096
80.2	0.027	1.03001
80.3	0.0275002	1.02905
80.4	0.0274	1.0281
80.5	0.03	1.02714
80.6	0.0297	1.02619
80.7	0.0289	1.02523
80.8	0.0283002	1.02428
80.9	0.0275	1.02333
81	0.0309	1.02238
81.1	0.0303	1.02143
81.2	0.0323	1.02048
81.3	0.038499	1.01954
81.4	0.0381	1.01859
81.5	0.037	1.01764
81.6	0.0392	1.0167
81.7	0.0373	1.01575
81.8	0.0400996	1.01481
81.9	0.0378	1.01387
82	0.0382	1.01293
82.1	0.0392	1.01199
82.2	0.0371	1.01105
82.3	0.0373007	1.01011
82.4	0.0384	1.00917
82.5	0.0382	1.00823
82.6	0.0418	1.0073
82.7	0.0423	1.00636
82.8	0.0411007	1.00543
82.9	0.0389	1.00449
83	0.0394	1.00356
83.1	0.0384	1.00263
83.2	0.0372	1.0017
83.3	0.0370003	1.00077
83.4	0.0353	0.999839
83.5	0.0324	0.99891
83.6	0.031	0.997983
83.7	0.0315	0.997056
83.8	0.0299003	0.99613
83.9	0.0267	0.995205
84	0.0283	0.994281
84.1	0.029	0.993358
84.2	0.0275	0.992436
84.3	0.0254007	0.991514
84.4	0.0317	0.990594
84.5	0.0336	0.989674
84.6	0.0291	0.988755
84.7	0.0305	0.987837
84.8	0.0376995	0.98692
84.9	0.0357	0.986003
85	0.0324	0.985088
85.1	0.0356	0.984173
85.2	0.0375	0.983259
85.3	0.0389997	0.982346
85.4	0.0348	0.981434
85.5	0.0303	0.980523
85.6	0.0287	0.979612
85.7	0.0272	0.978702
85.8	0.0273011	0.977794
85.9	0.0262	0.976886
86	0.0288	0.975979
86.1	0.024	0.975073
86.2	0.0253	0.974167
86.3	0.0296011	0.973263
86.4	0.0337	0.972359
86.5	0.0272	0.971456
86.6	0.0236	0.970554
86.7	0.0249	0.969653
86.8	0.0280987	0.968753
86.9	0.0238	0.967853
87	0.0217	0.966954
87.1	0.0202	0.966056
87.2	0.0212	0.965159
87.3	0.0222009	0.964263
87.4	0.00760001	0.963368
87.5	0.0067	0.962473
87.6	0.01	0.96158
87.7	0.0092	0.960687
87.8	0.0180025	0.959795
87.9	0.0228	0.958904
88	0.0292	0.958013
88.1	0.0318	0.957124
88.2	0.0314	0.956235
88.3	0.0304025	0.955347
88.4	0.0328	0.95446
88.5	0.0388	0.953574
88.6	0.0458	0.952688
88.7	0.0396	0.951804
88.8	0.040501	0.95092
88.9	0.0439	0.950037
89	0.0477	0.949155
89.1	0.0604	0.948273
89.2	0.0566	0.947393
89.3	0.057701	0.946513
89.4	0.057	0.945634
89.5	0.0558	0.944756
89.6	0.0537	0.943879
89.7	0.0534	0.943003
89.8	0.054402	0.942127
89.9	0.0542	0.941252
90	0.0533	0.940378
90.1	0.0473	0.939505
90.2	0.0382	0.938633
90.3	0.0343011	0.937761
90.4	0.0301	0.93689
90.5	0.0279	0.93602
90.6	0.0317	0.935151
90.7	0.0411	0.934283
90.8	0.0410035	0.933416
90.9	0.0432	0.932549
91	0.0465	0.931683
91.1	0.0391	0.930818
91.2	0.0222	0.929953
91.3	0.0100028	0.92909
91.4	0.00199997	0.928227
91.5	-0.0048	0.927365
91.6	0.00199999	0.926504
91.7	0.000500023	0.925644
91.8	0.0125998	0.924785
91.9	0.0166	0.923926
92	0.00409998	0.923068
92.1	0.00960002	0.922211
92.2	0.0127	0.921354
92.3	0.0134999	0.920499
92.4	0.011	0.919644
92.5	0.00959998	0.91879
92.6	0.021	0.917937
92.7	0.0167	0.917085
92.8	0.0135017	0.916234
92.9	0.0152	0.915383
93	0.0157	0.914533
93.1	0.0128	0.913683
93.2	0.0139	0.912835
93.3	0.0138005	0.911988
93.4	0.015	0.911141
93.5	0.0191	0.910295
93.6	0.0293	0.909449
93.7	0.0479	0.908605
93.8	0.0595958	0.907761
93.9	0.0689	0.906918
94	0.0674	0.906076
94.1	0.0714	0.905235
94.2	0.0574	0.904394
94.3	0.0541989	0.903555
94.4	0.0515	0.902716
94.5	0.0465	0.901878
94.6	0.0475	0.90104
94.7	0.0514	0.900203
94.8	0.0518004	0.899368
94.9	0.0541	0.898533
95	0.0543	0.897698
95.1	0.056	0.896865
95.2	0.0516	0.896032
95.3	0.0423995	0.8952
95.4	0.0366	0.894369
95.5	0.0427	0.893538
95.6	0.0606	0.892708
95.7	0.0671	0.891879
95.8	0.0702976	0.891052
95.9	0.0694	0.890224
96	0.0553	0.889397
96.1	0.0432	0.888572
96.2	0.042	0.887746
96.3	0.0449987	0.886922
96.4	0.0453	0.886099
96.5	0.0462	0.885276
96.6	0.0505	0.884454
96.7	0.0462	0.883633
96.8	0.0429	0.882812
96.9	0.0448	0.881993
97	0.0497	0.881174
97.1	0.049	0.880355
97.2	0.051	0.879538
97.3	0.0500989	0.878721
97.4	0.0519	0.877905
97.5	0.0494	0.87709
97.6	0.055	0.876276
97.7	0.0623	0.875462
97.8	0.0643989	0.874649
97.9	0.0654	0.873837
98	0.0676	0.873026
98.1	0.0628	0.872215
98.2	0.0555	0.871405
98.3	0.0488011	0.870596
98.4	0.0399	0.869788
98.5	0.0377	0.86898
98.6	0.0364	0.868173
98.7	0.0337	0.867367
98.8	0.0286016	0.866562
98.9	0.0331	0.865757
99	0.0312	0.864953
99.1	0.0313	0.86415
99.2	0.0294	0.863347
99.3	0.0202009	0.862546
99.4	0.00939999	0.861745
99.5	0.00810002	0.860945
99.6	0.0116	0.860145
99.7	0.0115	0.859347
99.8	0.00690164	0.858549
99.9	0.00729998	0.857752
100	0.00849998	0.856955
100.1	0.0104	0.856159
100.2	0.00290001	0.855364
100.3	0.00490175	0.85457
100.4	-0.00480003	0.853777
100.5	-0.00329999	0.852984
100.6	0.000800024	0.852192
100.7	0.0115	0.851401
100.8	0.0179981	0.85061
100.9	0.0146	0.84982
101	0.0116	0.849031
101.1	0.0176	0.848243
101.2	0.0266	0.847455
101.3	0.0251996	0.846668
101.4	0.0279	0.845882
101.5	0.0288	0.845097
101.6	0.0241	0.844312
101.7	0.0245	0.843528
101.8	0.0246005	0.842745
101.9	0.0247	0.841962
102	0.0247	0.84118
102.1	0.0256	0.840399
102.2	0.0241	0.839619
102.3	0.021901	0.83884
102.4	0.0207	0.838061
102.5	0.0189	0.837282
102.6	0.0217	0.836505
102.7	0.0215	0.835728
102.8	0.0203008	0.834952
102.9	0.0238	0.834177
103	0.0271	0.833402
103.1	0.0258	0.832629
103.2	0.0283	0.831855
103.3	0.0272011	0.831083
103.4	0.0345	0.830311
103.5	0.0326	0.82954
103.6	0.0314	0.82877
103.7	0.0285	0.828
103.8	0.0301008	0.827232
103.9	0.0285	0.826464
104	0.0277	0.825696
104.1	0.029	0.824929
104.2	0.0296	0.824163
104.3	0.0315001	0.823398
104.4	0.035	0.822634
104.5	0.0328	0.82187
104.6	0.0331	0.821107
104.7	0.0354	0.820344
104.8	0.0319008	0.819583
104.9	0.0348	0.818822
105	0.036	0.818061
105.1	0.0384	0.817302
105.2	0.0391	0.816543
105.3	0.0378009	0.815785
105.4	0.0357	0.815027
105.5	0.0324	0.81427
105.6	0.0308	0.813514
105.7	0.0345	0.812759
105.8	0.0335012	0.812004
105.9	0.0377	0.81125
106	0.0389	0.810497
106.1	0.0412	0.809744
106.2	0.0409	0.808992
106.3	0.038901	0.808241
106.4	0.041	0.807491
106.5	0.0441	0.806741
106.6	0.0484	0.805992
106.7	0.0502	0.805244
106.8	0.0547997	0.804496
106.9	0.0564	0.803749
107	0.0622	0.803003
107.1	0.0668	0.802257
107.2	0.0666	0.801512
107.3	0.0673993	0.800768
107.4	0.0649	0.800024
107.5	0.0652	0.799281
107.6	0.0679	0.798539
107.7	0.0699	0.797798
107.8	0.0681003	0.797057
107.9	0.0676	0.796317
108	0.0628	0.795578
108.1	0.0613	0.794839
108.2	0.059	0.794101
108.3	0.0595009	0.793363
108.4	0.0617	0.792627
108.5	0.0608	0.791891
108.6	0.0579	0.791155
108.7	0.058	0.790421
108.8	0.0570004	0.789687
108.9	0.055	0.788954
109	0.0496	0.788221
109.1	0.049	0.787489
109.2	0.0505	0.786758
109.3	0.0503004	0.786028
109.4	0.0531	0.785298
109.5	0.0493	0.784568
109.6	0.0521	0.78384
109.7	0.0545	0.783112
109.8	0.0566997	0.782385
109.9	0.0573	0.781659
110	0.0581	0.780933
110.1	0.0584	0.780208
110.2	0.0604	0.779483
110.3	0.0640995	0.778759
110.4	0.0636	0.778036
110.5	0.0613	0.777314
110.6	0.064	0.776592
110.7	0.0662	0.775871
110.8	0.0656002	0.775151
110.9	0.0659	0.774431
111	0.0644	0.773712
111.1	0.065	0.772993
111.2	0.0646	0.772275
111.3	0.0639007	0.771559
111.4	0.0665	0.770842
111.5	0.0722	0.770126
111.6	0.0735	0.769411
111.7	0.0764	0.768697
111.8	0.0715011	0.767983
111.9	0.072	0.76727
112	0.068	0.766557
112.1	0.0674	0.765846
112.2	0.0672	0.765134
112.3	0.0676996	0.764424
112.4	0.0702	0.763714
112.5	0.0714	0.763005
112.6	0.0711	0.762297
112.7	0.0667	0.761589
112.8	0.0637009	0.760882
112.9	0.0602	0.760175
113	0.0593	0.759469
113.1	0.0551	0.758764
113.2	0.0516	0.75806
113.3	0.0487021	0.757356
113.4	0.0589	0.756653
113.5	0.0562	0.75595
113.6	0.059	0.755248
113.7	0.0616	0.754547
113.8	0.0649998	0.753846
113.9	0.0701	0.753146
114	0.0686	0.752447
114.1	0.0706	0.751748
114.2	0.0748	0.75105
114.3	0.0799002	0.750353
114.4	0.0778	0.749656
114.5	0.0731	0.74896
114.6	0.0739	0.748264
114.7	0.0728	0.74757
114.8	0.0717016	0.746876
114.9	0.0746	0.746182
115	0.0721	0.745489
115.1	0.0711	0.744797
115.2	0.0763	0.744105
115.3	0.0729016	0.743415
115.4	0.069	0.742724
115.5	0.065	0.742035
115.6	0.065	0.741346
115.7	0.0649	0.740657
115.8	0.0595016	0.73997
115.9	0.0544	0.739282
116	0.0132	0.738596
116.1	0.0123	0.73791
116.2	0.0123	0.737225
116.3	0.0123	0.73654
116.4	0.0108007	0.735857
116.5	0.00209998	0.735173
116.6	-0.00529999	0.734491
116.7	-0.098	0.733809
116.8	-0.1084	0.733127
116.9	-0.220765	0.732447
117	-2.0271	0.732447
117.1	-2.0973	0.737171
117.2	-2.0973	0.74189
117.3	-2.0973	0.746602
117.4	-2.0973	0.75131
117.5	-2.0973	0.756012
117.6	-2.0973	0.760708
117.7	-2.0973	0.765399
117.8	-2.0973	0.770082
117.9	-2.0973	0.774762
118	-2.4011	0.779435
118.1	-2.4011	0.784103
118.2	-2.4011	0.788765
118.3	-2.4011	0.793421
118.4	-2.4011	0.798072
118.5	-2.0973	0.802717
118.6	-2.0271	0.807357
118.7	-1.4515	0.811991
118.8	-1.15943	0.816618
118.9	-0.7902	0.82124
119	-0.5615	0.825858
119.1	-0.4886	0.830469
119.2	-0.4446	0.835075
119.3	-0.211634	0.839674
119.4	0.0143999	0.844269
119.5	0.1222	0.848859
119.6	0.2752	0.853442
119.7	0.4082	0.858021
119.8	0.404783	0.862592
119.9	0.4609	0.867159
120	0.5725	0.871721
120.1	0.5971	0.876277
120.2	0.6134	0.880827
120.3	0.619298	0.885371
120.4	0.6353	0.88991
120.5	0.6586	0.894444
120.6	0.6962	0.898973
120.7	0.6958	0.903496
120.8	0.713396	0.908012
120.9	0.7117	0.912524
121	0.7357	0.917031
121.1	0.7387	0.921532
121.2	0.7337	0.926027
121.3	0.7433	0.930516
121.4	0.7626	0.935001
121.5	0.786	0.939481
121.6	0.7915	0.943954
121.7	0.8049	0.948423
121.8	0.795302	0.952885
121.9	0.8079	0.957342
122	0.8195	0.961795
122.1	0.8282	0.966242
122.2	0.8336	0.970683
122.3	0.841999	0.975118
122.4	0.8491	0.979549
122.5	0.86	0.983974
122.6	0.8575	0.988394
122.7	0.8641	0.992809
122.8	0.8674	0.997217
122.9	0.8763	1.00162
123	0.8768	1.00602
123.1	0.8765	1.01041
123.2	0.8858	1.0148
123.3	0.886701	1.01918
123.4	0.8846	1.02356
123.5	0.8856	1.02793
123.6	0.8905	1.0323
123.7	0.8996	1.03666
123.8	0.906499	1.04101
123.9	0.91	1.04537
124	0.9173	1.04971
124.1	0.9219	1.05405
124.2	0.9234	1.05839
124.3	0.9246	1.06271
124.4	0.9244	1.06704
124.5	0.9321	1.07136
124.6	0.9367	1.07567
124.7	0.9421	1.07998
124.8	0.9446	1.08428
124.9	0.947	1.08858
125	0.9506	1.09288
125.1	0.9569	1.09716
125.2	0.9594	1.10145
125.3	0.960699	1.10572
125.4	0.9631	1.11
125.5	0.9625	1.11426
125.6	0.9635	1.11852
125.7	0.9625	1.12278
125.8	0.9615	1.12703
125.9	0.9629	1.13128
126	0.9594	1.13552
126.1	0.9585	1.13976
126.2	0.9591	1.14399
126.3	0.9614	1.14821
126.4	0.9621	1.15243
126.5	0.9611	1.15665
126.6	0.9584	1.16086
126.7	0.9569	1.16507
126.8	0.9562	1.16927
126.9	0.9531	1.17346
127	0.9532	1.17765
127.1	0.9533	1.18184
127.2	0.95	1.18602
127.3	0.9469	1.19019
127.4	0.9468	1.19436
127.5	0.9453	1.19853
127.6	0.942	1.20269
127.7	0.9432	1.20684
127.8	0.9416	1.21099
127.9	0.9388	1.21513
128	0.9368	1.21927
128.1	0.9364	1.22341
128.2	0.9349	1.22754
128.3	0.929801	1.23166
128.4	0.9319	1.23578
128.5	0.931	1.2399
128.6	0.9301	1.24401
128.7	0.9275	1.24811
128.8	0.9261	1.25221
128.9	0.9218	1.25631
129	0.9186	1.26039
129.1	0.9152	1.26448
129.2	0.9154	1.26856
129.3	0.918399	1.27263
129.4	0.9209	1.2767
129.5	0.9219	1.28077
129.6	0.9249	1.28483
129.7	0.9245	1.28889
129.8	0.9225	1.29293
129.9	0.9196	1.29698
130	0.9176	1.30102
130.1	0.9126	1.30506
130.2	0.9098	1.30909
130.3	0.911399	1.31311
130.4	0.9108	1.31713
130.5	0.9107	1.32115
130.6	0.9059	1.32516
130.7	0.9052	1.32917
130.8	0.902	1.33317
130.9	0.9022	1.33716
131	0.9029	1.34116
131.1	0.8993	1.34514
131.2	0.893	1.34913
131.3	0.891199	1.3531
131.4	0.8903	1.35707
131.5	0.8891	1.36104
131.6	0.8892	1.36501
131.7	0.8899	1.36896
131.8	0.8867	1.37292
131.9	0.8871	1.37686
132	0.8842	1.38081
132.1	0.8855	1.38475
132.2	0.8841	1.38868
132.3	0.883699	1.39261
132.4	0.8815	1.39654
132.5	0.8817	1.40046
132.6	0.8805	1.40437
132.7	0.8812	1.40828
132.8	0.879501	1.41219
132.9	0.8778	1.41609
133	0.8777	1.41998
133.1	0.8757	1.42387
133.2	0.8737	1.42776
133.3	0.8748	1.43164
133.4	0.8763	1.43552
133.5	0.8768	1.43939
133.6	0.8726	1.44326
133.7	0.8714	1.44712
133.8	0.8689	1.45098
133.9	0.8665	1.45484
134	0.8638	1.45869
134.1	0.8607	1.46253
134.2	0.8618	1.46637
134.3	0.865699	1.4702
134.4	0.8645	1.47404
134.5	0.8603	1.47786
134.6	0.8561	1.48168
134.7	0.8535	1.4855
134.8	0.8534	1.48931
134.9	0.8536	1.49312
135	0.854	1.49692
135.1	0.8531	1.50072
135.2	0.853	1.50451
135.3	0.8517	1.5083
135.4	0.85	1.51209
135.5	0.8451	1.51587
135.6	0.8436	1.51964
135.7	0.8411	1.52341
135.8	0.838201	1.52718
135.9	0.8331	1.53094
136	0.836	1.5347
136.1	0.8372	1.53845
136.2	0.8341	1.5422
136.3	0.8339	1.54594
136.4	0.834	1.54968
136.5	0.833	1.55341
136.6	0.8312	1.55714
136.7	0.8316	1.56087
136.8	0.8291	1.56459
136.9	0.8296	1.5683
137	0.8289	1.57202
137.1	0.8271	1.57572
137.2	0.8283	1.57943
137.3	0.8306	1.58312
137.4	0.8333	1.58682
137.5	0.8333	1.59051
137.6	0.8346	1.59419
137.7	0.8319	1.59787
137.8	0.831001	1.60155
137.9	0.8318	1.60522
138	0.8289	1.60889
138.1	0.8273	1.61255
138.2	0.8266	1.61621
138.3	0.8282	1.61986
138.4	0.8234	1.62351
138.5	0.8262	1.62715
138.6	0.8288	1.63079
138.7	0.8332	1.63443
138.8	0.8338	1.63806
138.9	0.8379	1.64169
139	0.8399	1.64531
139.1	0.8392	1.64893
139.2	0.8416	1.65254
139.3	0.8409	1.65615
139.4	0.8364	1.65976
139.5	0.8353	1.66336
139.6	0.8329	1.66696
139.7	0.838	1.67055
139.8	0.841599	1.67413
139.9	0.8424	1.67772
[truncated: 6,980 more rows]

## Sheet: mMB6-29-B5R
Run 1; Ch 1; Fc 2-1; Cy 9; B5; Conc 125 250 500 1000 2000 nM_X	Run 1; Ch 1; Fc 2-1; Cy 9; B5; Conc 125 250 500 1000 2000 nM_Y	Run 1; Ch 1; Fc 2-1; Cy 9; B5; Conc 125 250 500 1000 2000 nM; Fitted_X	Run 1; Ch 1; Fc 2-1; Cy 9; B5; Conc 125 250 500 1000 2000 nM; Fitted_Y
-60	-0.0413999	-60	0
-59.9	-0.0393003	-59.9	0
-59.8	-0.0390998	-59.8	0
-59.7	-0.0345993	-59.7	0
-59.6	-0.0322998	-59.6	0
-59.5	-0.0352002	-59.5	0
-59.4	-0.0370997	-59.4	0
-59.3	-0.0343997	-59.3	0
-59.2	-0.0288994	-59.2	0
-59.1	-0.0253999	-59.1	0
-59	-0.0281999	-59	0
-58.9	-0.0291004	-58.9	0
-58.8	-0.0270998	-58.8	0
-58.7	-0.0266	-58.7	0
-58.6	-0.0250989	-58.6	0
-58.5	-0.0257996	-58.5	0
-58.4	-0.0260002	-58.4	0
-58.3	-0.0267998	-58.3	0
-58.2	-0.0243992	-58.2	0
-58.1	-0.0261996	-58.1	0
-58	-0.0252005	-58	0
-57.9	-0.0299001	-57.9	0
-57.8	-0.0312999	-57.8	0
-57.7	-0.0356997	-57.7	0
-57.6	-0.0395998	-57.6	0
-57.5	-0.0366999	-57.5	0
-57.4	-0.0364999	-57.4	0
-57.3	-0.0339005	-57.3	0
-57.2	-0.0354991	-57.2	0
-57.1	-0.0270997	-57.1	0
-57	-0.0323999	-57	0
-56.9	-0.0310998	-56.9	0
-56.8	-0.0321996	-56.8	0
-56.7	-0.0326001	-56.7	0
-56.6	-0.0330998	-56.6	0
-56.5	-0.0320004	-56.5	0
-56.4	-0.0302	-56.4	0
-56.3	-0.0303004	-56.3	0
-56.2	-0.0322001	-56.2	0
-56.1	-0.0329997	-56.1	0
-56	-0.0251995	-56	0
-55.9	-0.018	-55.9	0
-55.8	-0.00580026	-55.8	0
-55.7	0.00700068	-55.7	0
-55.6	-0.000899205	-55.6	0
-55.5	-0.00809991	-55.5	0
-55.4	-0.00370027	-55.4	0
-55.3	-0.0096003	-55.3	0
-55.2	-0.0143991	-55.2	0
-55.1	-0.0253987	-55.1	0
-55	-0.0343996	-55	0
-54.9	-0.0336995	-54.9	0
-54.8	-0.0418997	-54.8	0
-54.7	-0.0389984	-54.7	0
-54.6	-0.0428997	-54.6	0
-54.5	-0.0490002	-54.5	0
-54.4	-0.0567001	-54.4	0
-54.3	-0.0682999	-54.3	0
-54.2	-0.0794993	-54.2	0
-54.1	-0.0792988	-54.1	0
-54	-0.0767999	-54	0
-53.9	-0.0641001	-53.9	0
-53.8	-0.0717	-53.8	0
-53.7	-0.0707994	-53.7	0
-53.6	-0.0730986	-53.6	0
-53.5	-0.0678001	-53.5	0
-53.4	-0.0687002	-53.4	0
-53.3	-0.0609997	-53.3	0
-53.2	-0.0628995	-53.2	0
-53.1	-0.0711988	-53.1	0
-53	-0.0650001	-53	0
-52.9	-0.0447004	-52.9	0
-52.8	-0.0220996	-52.8	0
-52.7	-0.00339926	-52.7	0
-52.6	0.00250003	-52.6	0
-52.5	0.0046996	-52.5	0
-52.4	0.0062004	-52.4	0
-52.3	0.0158996	-52.3	0
-52.2	0.0131991	-52.2	0
-52.1	-0.00150013	-52.1	0
-52	0.00290013	-52	0
-51.9	0.0083001	-51.9	0
-51.8	-0.00270003	-51.8	0
-51.7	0.00589924	-51.7	0
-51.6	-0.00489909	-51.6	0
-51.5	-0.000199803	-51.5	0
-51.4	0.00199989	-51.4	0
-51.3	-0.00169972	-51.3	0
-51.2	-0.00459906	-51.2	0
-51.1	0.00550049	-51.1	0
-51	0.00310006	-51	0
-50.9	0.00579989	-50.9	0
-50.8	0.00979959	-50.8	0
-50.7	0.0119011	-50.7	0
-50.6	0.0195009	-50.6	0
-50.5	0.0193002	-50.5	0
-50.4	0.0114998	-50.4	0
-50.3	0.00820033	-50.3	0
-50.2	-0.000899239	-50.2	0
-50.1	-0.00049926	-50.1	0
-50	-0.000799559	-50	0
-49.9	0.000299596	-49.9	0
-49.8	0.00360025	-49.8	0
-49.7	0.00250105	-49.7	0
-49.6	0.0105014	-49.6	0
-49.5	0.0181003	-49.5	0
-49.4	0.0235995	-49.4	0
-49.3	0.0214002	-49.3	0
-49.2	0.0212003	-49.2	0
-49.1	0.0211006	-49.1	0
-49	0.0203999	-49	0
-48.9	0.0196999	-48.9	0
-48.8	0.0244998	-48.8	0
-48.7	0.0286998	-48.7	0
-48.6	0.0271003	-48.6	0
-48.5	0.0242998	-48.5	0
-48.4	0.0297999	-48.4	0
-48.3	0.0328004	-48.3	0
-48.2	0.0293009	-48.2	0
-48.1	0.0263006	-48.1	0
-48	0.0326	-48	0
-47.9	0.0363011	-47.9	0
-47.8	-0.00879995	-47.8	0
-47.7	-0.0441989	-47.7	0
-47.6	-0.0490996	-47.6	0
-47.5	0.0235997	-47.5	0
-47.4	0.100302	-47.4	0
-47.3	0.1354	-47.3	0
-47.2	0.1214	-47.2	0
-47.1	0.1397	-47.1	0
-47	0.0888	-47	0
-46.9	0.0733999	-46.9	0
-46.8	0.0849997	-46.8	0
-46.7	0.0788009	-46.7	0
-46.6	0.09	-46.6	0
-46.5	0.0766998	-46.5	0
-46.4	0.063099	-46.4	0
-46.3	0.0618001	-46.3	0
-46.2	0.0606002	-46.2	0
-46.1	0.0562999	-46.1	0
-46	0.0545997	-46	0
-45.9	0.0435996	-45.9	0
-45.8	0.0556001	-45.8	0
-45.7	0.0894998	-45.7	0
-45.6	0.0604004	-45.6	0
-45.5	-0.0157995	-45.5	0
-45.4	-0.116301	-45.4	0
-45.3	-0.1159	-45.3	0
-45.2	-0.0193003	-45.2	0
-45.1	-0.0181999	-45.1	0
-45	-0.0349004	-45	0
-44.9	-0.00178906	-44.9	0
-44.8	0.0487997	-44.8	0
-44.7	0.0297003	-44.7	0
-44.6	-0.00260022	-44.6	0
-44.5	-0.00780042	-44.5	0
-44.4	-0.0269981	-44.4	0
-44.3	-0.0336001	-44.3	0
-44.2	-0.0448	-44.2	0
-44.1	-0.0523002	-44.1	0
-44	-0.0716003	-44	0
-43.9	-0.0695966	-43.9	0
-43.8	-0.0692004	-43.8	0
-43.7	-0.0670998	-43.7	0
-43.6	-0.0666998	-43.6	0
-43.5	-0.0371004	-43.5	0
-43.4	-0.0482971	-43.4	0
-43.3	-0.0624998	-43.3	0
-43.2	-0.0663001	-43.2	0
-43.1	-0.1394	-43.1	0
-43	-0.1006	-43	0
-42.9	-0.111491	-42.9	0
-42.8	-0.0790004	-42.8	0
-42.7	-0.0612998	-42.7	0
-42.6	-0.0661996	-42.6	0
-42.5	-0.0622001	-42.5	0
-42.4	-0.0632959	-42.4	0
-42.3	-0.0592998	-42.3	0
-42.2	-0.0661999	-42.2	0
-42.1	-0.0755003	-42.1	0
-42	-0.0645	-42	0
-41.9	-0.0630958	-41.9	0
-41.8	-0.0763996	-41.8	0
-41.7	-0.0787001	-41.7	0
-41.6	-0.0908999	-41.6	0
-41.5	-0.0956999	-41.5	0
-41.4	-0.0613971	-41.4	0
-41.3	-0.0535998	-41.3	0
-41.2	-0.0521999	-41.2	0
-41.1	-0.0533002	-41.1	0
-41	0.0210002	-41	0
-40.9	0.0676034	-40.9	0
-40.8	1.5952	-40.8	0
-40.7	0.6889	-40.7	0
-40.6	-0.0792001	-40.6	0
-40.5	-0.0286998	-40.5	0
-40.4	-0.278728	-40.4	0
-40.3	-2.399	-40.3	0
-40.2	-1.3904	-40.2	0
-40.1	0.9698	-40.1	0
-40	0.4364	-40	0
-39.9	-0.0275154	-39.9	0
-39.8	0.5493	-39.8	0
-39.7	0.0624998	-39.7	0
-39.6	-0.0765001	-39.6	0
-39.5	-0.0449	-39.5	0
-39.4	-0.0256013	-39.4	0
-39.3	-0.0336002	-39.3	0
-39.2	-0.044	-39.2	0
-39.1	-0.0649	-39.1	0
-39	0.0785	-39	0
-38.9	0.0432014	-38.9	0
-38.8	-0.1244	-38.8	0
-38.7	-0.1872	-38.7	0
-38.6	-0.2178	-38.6	0
-38.5	-0.4217	-38.5	0
-38.4	-0.56568	-38.4	0
-38.3	-0.3139	-38.3	0
-38.2	-0.0654001	-38.2	0
-38.1	0.0639998	-38.1	0
-38	0.4008	-38	0
-37.9	0.501273	-37.9	0
-37.8	0.3695	-37.8	0
-37.7	0.1941	-37.7	0
-37.6	-0.2922	-37.6	0
-37.5	-0.353	-37.5	0
-37.4	-0.581187	-37.4	0
-37.3	-0.5917	-37.3	0
-37.2	-0.5383	-37.2	0
-37.1	-0.4554	-37.1	0
-37	-0.3539	-37	0
-36.9	-0.254081	-36.9	0
-36.8	-0.1332	-36.8	0
-36.7	-0.0496002	-36.7	0
-36.6	-0.00670016	-36.6	0
-36.5	0.00849988	-36.5	0
-36.4	0.0378054	-36.4	0
-36.3	0.0564002	-36.3	0
-36.2	0.00449996	-36.2	0
-36.1	0.00490015	-36.1	0
-36	-0.00809985	-36	0
-35.9	-0.00809699	-35.9	0
-35.8	-0.0137999	-35.8	0
-35.7	-0.0308999	-35.7	0
-35.6	-0.0473002	-35.6	0
-35.5	-0.0431001	-35.5	0
-35.4	-0.0788939	-35.4	0
-35.3	-0.0622002	-35.3	0
-35.2	-0.0496998	-35.2	0
-35.1	-0.0571999	-35.1	0
-35	-0.0529998	-35	0
-34.9	-0.0422982	-34.9	0
-34.8	-0.0563	-34.8	0
-34.7	-0.0676001	-34.7	0
-34.6	-0.0577999	-34.6	0
-34.5	-0.0562	-34.5	0
-34.4	-0.0582975	-34.4	0
-34.3	-0.0603001	-34.3	0
-34.2	-0.0678001	-34.2	0
-34.1	-0.0623	-34.1	0
-34	-0.0520998	-34	0
-33.9	-0.0607966	-33.9	0
-33.8	-0.0622998	-33.8	0
-33.7	-0.07	-33.7	0
-33.6	-0.0667999	-33.6	0
-33.5	-0.0622	-33.5	0
-33.4	-0.0727976	-33.4	0
-33.3	-0.0841999	-33.3	0
-33.2	-0.0901	-33.2	0
-33.1	-0.0920001	-33.1	0
-33	-0.0960999	-33	0
-32.9	-0.0978965	-32.9	0
-32.8	-0.0947002	-32.8	0
-32.7	-0.0928002	-32.7	0
-32.6	-0.0936999	-32.6	0
-32.5	-0.0945	-32.5	0
-32.4	-0.0925965	-32.4	0
-32.3	-0.0912	-32.3	0
-32.2	-0.0956	-32.2	0
-32.1	-0.0956	-32.1	0
-32	-0.0926998	-32	0
-31.9	-0.0895965	-31.9	0
-31.8	-0.0878999	-31.8	0
-31.7	-0.0928002	-31.7	0
-31.6	-0.0922001	-31.6	0
-31.5	-0.0900998	-31.5	0
-31.4	-0.0877963	-31.4	0
-31.3	-0.0873998	-31.3	0
-31.2	-0.0878001	-31.2	0
-31.1	-0.0902998	-31.1	0
-31	-0.0902001	-31	0
-30.9	-0.0937968	-30.9	0
-30.8	-0.0942	-30.8	0
-30.7	-0.0942999	-30.7	0
-30.6	-0.0949998	-30.6	0
-30.5	-0.0883999	-30.5	0
-30.4	-0.0915961	-30.4	0
-30.3	-0.0891002	-30.3	0
-30.2	-0.0931998	-30.2	0
-30.1	-0.0885999	-30.1	0
-30	-0.0900998	-30	0
-29.9	-0.0913959	-29.9	0
-29.8	-0.0885999	-29.8	0
-29.7	-0.0917002	-29.7	0
-29.6	-0.0923	-29.6	0
-29.5	-0.0893001	-29.5	0
-29.4	-0.0940965	-29.4	0
-29.3	-0.0950998	-29.3	0
-29.2	-0.0967998	-29.2	0
-29.1	-0.0952001	-29.1	0
-29	-0.099	-29	0
-28.9	-0.102397	-28.9	0
-28.8	-0.1032	-28.8	0
-28.7	-0.1071	-28.7	0
-28.6	-0.1086	-28.6	0
-28.5	-0.104	-28.5	0
-28.4	-0.101396	-28.4	0
-28.3	-0.1013	-28.3	0
-28.2	-0.0982998	-28.2	0
-28.1	-0.1006	-28.1	0
-28	-0.0957998	-28	0
-27.9	-0.0915963	-27.9	0
-27.8	-0.0898998	-27.8	0
-27.7	-0.0869001	-27.7	0
-27.6	-0.086	-27.6	0
-27.5	-0.0862999	-27.5	0
-27.4	-0.0902968	-27.4	0
-27.3	-0.0919	-27.3	0
-27.2	-0.0899998	-27.2	0
-27.1	-0.0875	-27.1	0
-27	-0.0861999	-27	0
-26.9	-0.085597	-26.9	0
-26.8	-0.086	-26.8	0
-26.7	-0.0888998	-26.7	0
-26.6	-0.0877001	-26.6	0
-26.5	-0.0877001	-26.5	0
-26.4	-0.0869968	-26.4	0
-26.3	-0.0865002	-26.3	0
-26.2	-0.0849999	-26.2	0
-26.1	-0.0786	-26.1	0
-26	-0.0796998	-26	0
-25.9	-0.0830965	-25.9	0
-25.8	-0.0841998	-25.8	0
-25.7	-0.0836002	-25.7	0
-25.6	-0.0835002	-25.6	0
-25.5	-0.0824999	-25.5	0
-25.4	-0.0814964	-25.4	0
-25.3	-0.0756001	-25.3	0
-25.2	-0.0733	-25.2	0
-25.1	-0.0745	-25.1	0
-25	-0.0664	-25	0
-24.9	-0.0652967	-24.9	0
-24.8	-0.0625	-24.8	0
-24.7	-0.0637999	-24.7	0
-24.6	-0.0659999	-24.6	0
-24.5	-0.065	-24.5	0
-24.4	-0.0688969	-24.4	0
-24.3	-0.0677	-24.3	0
-24.2	-0.0687001	-24.2	0
-24.1	-0.0635001	-24.1	0
-24	-0.066	-24	0
-23.9	-0.0631966	-23.9	0
-23.8	-0.0592999	-23.8	0
-23.7	-0.0618999	-23.7	0
-23.6	-0.0593001	-23.6	0
-23.5	-0.0599999	-23.5	0
-23.4	-0.0577965	-23.4	0
-23.3	-0.0521001	-23.3	0
-23.2	-0.0501	-23.2	0
-23.1	-0.0459001	-23.1	0
-23	-0.0456999	-23	0
-22.9	-0.037996	-22.9	0
-22.8	-0.0305999	-22.8	0
-22.7	-0.0318	-22.7	0
-22.6	-0.0397001	-22.6	0
-22.5	-0.0462999	-22.5	0
-22.4	-0.0468968	-22.4	0
-22.3	-0.0501999	-22.3	0
-22.2	-0.0454999	-22.2	0
-22.1	-0.0499999	-22.1	0
-22	-0.0487001	-22	0
-21.9	-0.0480958	-21.9	0
-21.8	-0.0360999	-21.8	0
-21.7	-0.0307999	-21.7	0
-21.6	-0.0206999	-21.6	0
-21.5	-0.0108001	-21.5	0
-21.4	-0.00569817	-21.4	0
-21.3	-0.0056	-21.3	0
-21.2	-0.0062	-21.2	0
-21.1	-0.00909997	-21.1	0
-21	-0.0123999	-21	0
-20.9	-0.0117977	-20.9	0
-20.8	-0.014	-20.8	0
-20.7	-0.0109	-20.7	0
-20.6	-0.0193	-20.6	0
-20.5	-0.0212	-20.5	0
-20.4	-0.0235979	-20.4	0
-20.3	-0.0293999	-20.3	0
-20.2	-0.0356	-20.2	0
-20.1	-0.0430001	-20.1	0
-20	-0.0405	-20	0
-19.9	-0.0522986	-19.9	0
-19.8	-0.0578	-19.8	0
-19.7	-0.0646	-19.7	0
-19.6	-0.0647001	-19.6	0
-19.5	-0.0625999	-19.5	0
-19.4	-0.062297	-19.4	0
-19.3	-0.0562999	-19.3	0
-19.2	-0.0461	-19.2	0
-19.1	-0.0472001	-19.1	0
-19	-0.0473999	-19	0
-18.9	-0.0385988	-18.9	0
-18.8	-0.0415	-18.8	0
-18.7	-0.0414	-18.7	0
-18.6	-0.0443999	-18.6	0
-18.5	-0.0510001	-18.5	0
-18.4	-0.0480984	-18.4	0
-18.3	-0.0546999	-18.3	0
-18.2	-0.0594	-18.2	0
-18.1	-0.0612001	-18.1	0
-18	-0.0728001	-18	0
-17.9	-0.0774991	-17.9	0
-17.8	-0.0783999	-17.8	0
-17.7	-0.0825	-17.7	0
-17.6	-0.0844001	-17.6	0
-17.5	-0.0864001	-17.5	0
-17.4	-0.0864967	-17.4	0
-17.3	-0.0845001	-17.3	0
-17.2	-0.0959001	-17.2	0
-17.1	-0.1047	-17.1	0
-17	-0.096	-17	0
-16.9	-0.0893976	-16.9	0
-16.8	-0.0862999	-16.8	0
-16.7	-0.0829001	-16.7	0
-16.6	-0.0714	-16.6	0
-16.5	-0.0609999	-16.5	0
-16.4	-0.0547976	-16.4	0
-16.3	-0.0538	-16.3	0
-16.2	-0.0489999	-16.2	0
-16.1	-0.0385001	-16.1	0
-16	-0.0406001	-16	0
-15.9	-0.0321015	-15.9	0
-15.8	-0.0267001	-15.8	0
-15.7	-0.0212001	-15.7	0
-15.6	-0.0184	-15.6	0
-15.5	-0.0184999	-15.5	0
-15.4	-0.0233961	-15.4	0
-15.3	-0.0248	-15.3	0
-15.2	-0.019	-15.2	0
-15.1	-0.0169	-15.1	0
-15	-0.0221	-15	0
-14.9	-0.0234974	-14.9	0
-14.8	-0.0294999	-14.8	0
-14.7	-0.0374	-14.7	0
-14.6	-0.0329	-14.6	0
-14.5	-0.0304	-14.5	0
-14.4	-0.0280963	-14.4	0
-14.3	-0.0299001	-14.3	0
-14.2	-0.0249	-14.2	0
-14.1	-0.0198001	-14.1	0
-14	-0.0192	-14	0
-13.9	-0.028595	-13.9	0
-13.8	-0.0273001	-13.8	0
-13.7	-0.0315	-13.7	0
-13.6	-0.0329	-13.6	0
-13.5	-0.0316	-13.5	0
-13.4	-0.0252959	-13.4	0
-13.3	-0.0217	-13.3	0
-13.2	-0.0181	-13.2	0
-13.1	-0.0277	-13.1	0
-13	-0.0455	-13	0
-12.9	-0.0541966	-12.9	0
-12.8	-0.0615	-12.8	0
-12.7	-0.063	-12.7	0
-12.6	-0.0604	-12.6	0
-12.5	-0.0493999	-12.5	0
-12.4	-0.0377948	-12.4	0
-12.3	-0.0191	-12.3	0
-12.2	0.00329997	-12.2	0
-12.1	0.0133	-12.1	0
-12	0.0223	-12	0
-11.9	0.0297032	-11.9	0
-11.8	0.0282	-11.8	0
-11.7	0.0226001	-11.7	0
-11.6	0.0177	-11.6	0
-11.5	0.0178999	-11.5	0
-11.4	0.0147035	-11.4	0
-11.3	0.0164	-11.3	0
-11.2	0.0187	-11.2	0
-11.1	0.0186	-11.1	0
-11	0.0173999	-11	0
-10.9	0.0152044	-10.9	0
-10.8	0.0130001	-10.8	0
-10.7	0.0137	-10.7	0
-10.6	0.0168	-10.6	0
-10.5	0.0244	-10.5	0
-10.4	0.030405	-10.4	0
-10.3	0.0319	-10.3	0
-10.2	0.0316	-10.2	0
-10.1	0.0378	-10.1	0
-10	0.0367	-10	0
-9.89999	0.0446056	-9.89999	0
-9.8	0.0438	-9.8	0
-9.7	0.0434	-9.7	0
-9.60001	0.0427	-9.60001	0
-9.5	0.0415	-9.5	0
-9.39999	0.0341012	-9.39999	0
-9.3	0.0287	-9.3	0
-9.2	0.026	-9.2	0
-9.10001	0.0377	-9.10001	0
-9	0.0398	-9	0
-8.89999	0.0416015	-8.89999	0
-8.8	0.0478	-8.8	0
-8.7	0.0458	-8.7	0
-8.60001	0.0444	-8.60001	0
-8.5	0.0336	-8.5	0
-8.39999	0.0281021	-8.39999	0
-8.3	0.0203	-8.3	0
-8.2	0.0127	-8.2	0
-8.10001	0.0093	-8.10001	0
-8	0.004	-8	0
-7.89999	-0.00279686	-7.89999	0
-7.8	-0.00239998	-7.8	0
-7.7	-0.00620001	-7.7	0
-7.60001	-0.00959999	-7.60001	0
-7.5	-0.0146	-7.5	0
-7.39999	-0.0175969	-7.39999	0
-7.3	-0.0187	-7.3	0
-7.2	-0.0234	-7.2	0
-7.10001	-0.0234	-7.10001	0
-7	-0.0213	-7	0
-6.89999	-0.0179973	-6.89999	0
-6.8	-0.0162	-6.8	0
-6.7	-0.0106	-6.7	0
-6.60001	-0.00299999	-6.60001	0
-6.5	-0.00190001	-6.5	0
-6.39999	-0.00389725	-6.39999	0
-6.3	-0.0034	-6.3	0
-6.2	-0.000199999	-6.2	0
-6.10001	0.0018	-6.10001	0
-6	0.000600002	-6	0
-5.89999	-0.000497343	-5.89999	0
-5.8	0.000400001	-5.8	0
-5.7	-0.0046	-5.7	0
-5.60001	-0.0041	-5.60001	0
-5.5	-0.0017	-5.5	0
-5.39999	-0.00149715	-5.39999	0
-5.3	-0.0018	-5.3	0
-5.2	1.53159e-09	-5.2	0
-5.10001	0.0043	-5.10001	0
-5	0	-5	0
-4.89999	0.00530273	-4.89999	0
-4.8	0.0029	-4.8	0
-4.7	0.000599999	-4.7	0
-4.60001	0.000300003	-4.60001	0
-4.5	0.0033	-4.5	0
-4.39999	0.00570247	-4.39999	0
-4.3	0.0042	-4.3	0
-4.2	0.0024	-4.2	0
-4.10001	0.000400001	-4.10001	0
-4	-0.000999994	-4	0
-3.89999	-0.00409711	-3.89999	0
-3.8	-0.00399999	-3.8	0
-3.7	-0.0058	-3.7	0
-3.60001	-0.00609999	-3.60001	0
-3.5	-0.00370001	-3.5	0
-3.39999	-0.00419699	-3.39999	0
-3.3	0.000900008	-3.3	0
-3.2	0.000499987	-3.2	0
-3.10001	0.00039999	-3.10001	0
-3	0.000999997	-3	0
-2.89999	0.000802563	-2.89999	0
-2.8	-0.000500014	-2.8	0
-2.7	0.000700006	-2.7	0
-2.60001	-0.0097	-2.60001	0
-2.5	-0.0064	-2.5	0
-2.39999	-0.0040976	-2.39999	0
-2.3	-0.0021	-2.3	0
-2.2	-0.0093	-2.2	0
-2.10001	-0.00360001	-2.10001	0
-2	-0.0107	-2	0
-1.89999	-0.00509915	-1.89999	0
-1.8	-0.0152	-1.8	0
-1.7	-0.00249999	-1.7	0
-1.60001	0.00739998	-1.60001	0
-1.5	0.0071	-1.5	0
-1.39999	-0.00119952	-1.39999	0
-1.3	-0.00119952	-1.3	0
-1.2	0.00490001	-1.2	0
-1.10001	0.0071	-1.10001	0
-1	0.0282	-1	0
-0.899994	0.0296	-0.899994	0
-0.800003	0.0328	-0.800003	0
-0.699997	0.0328	-0.699997	0
-0.600006	0.0382	-0.600006	0
-0.5	0.0386	-0.5	0
-0.399994	0.061	-0.399994	0
-0.300003	0.0618004	-0.300003	0
-0.199997	0.0643	-0.199997	0
-0.100006	0.0643	-0.100006	0
0	0.067	0	0
0.100006	0.0984949	0.100006	0
0.199997	0.1987	0.199997	0.0130941
0.300003	0.7847	0.300003	0.0261845
0.399994	1.0158	0.399994	0.0392673
0.5	1.2575	0.5	0.0523464
0.600006	1.562	0.600006	0.0654199
0.699997	1.5621	0.699997	0.0784858
0.800003	1.5806	0.800003	0.0915481
0.899994	1.5807	0.899994	0.104603
1	1.586	1	0.117654
1.10001	1.5864	1.10001	0.130699
1.2	1.5896	1.2	0.143737
1.3	1.5924	1.3	0.156771
1.39999	1.7015	1.39999	0.169797
1.5	1.7245	1.5	0.18282
1.60001	1.7349	1.60001	0.195838
1.7	1.7447	1.7	0.208847
1.8	1.7473	1.8	0.221853
1.89999	2.0109	1.89999	0.234852
2	2.0243	2	0.247847
2.10001	2.069	2.10001	0.260836
2.2	2.1193	2.2	0.273818
2.3	2.1537	2.3	0.286796
2.39999	2.1537	2.39999	0.299766
2.5	2.1537	2.5	0.312733
2.60001	2.41601	2.60001	0.325694
2.7	2.5997	2.7	0.338648
2.8	2.7428	2.8	0.351598
2.89999	2.6791	2.89999	0.364541
3	2.7192	3	0.37748
3.10001	2.8291	3.10001	0.390413
3.2	2.8873	3.2	0.403339
3.3	2.9786	3.3	0.416261
3.39999	3.0314	3.39999	0.429176
3.5	3.0846	3.5	0.442087
3.60001	3.1086	3.60001	0.454992
3.7	3.1854	3.7	0.46789
3.8	3.2468	3.8	0.480785
3.89999	3.3057	3.89999	0.493672
4	3.3435	4	0.506555
4.10001	3.3903	4.10001	0.519433
4.2	3.4462	4.2	0.532303
4.3	3.4814	4.3	0.54517
4.39999	3.5302	4.39999	0.558029
4.5	3.5769	4.5	0.570884
4.60001	3.6061	4.60001	0.583734
4.7	3.6519	4.7	0.596577
4.8	3.7255	4.8	0.609416
4.89999	3.7519	4.89999	0.622247
5	3.7934	5	0.635075
5.10001	3.8335	5.10001	0.647897
5.2	3.8824	5.2	0.660712
5.3	3.914	5.3	0.673524
5.39999	3.9506	5.39999	0.686327
5.5	3.9963	5.5	0.699128
5.60001	4.0416	5.60001	0.711922
5.7	4.075	5.7	0.72471
5.8	4.1105	5.8	0.737493
5.89999	4.1573	5.89999	0.75027
6	4.1858	6	0.763042
6.10001	4.2242	6.10001	0.775809
6.2	4.2639	6.2	0.788569
6.3	4.3011	6.3	0.801325
6.39999	4.3332	6.39999	0.814074
6.5	4.379	6.5	0.826819
6.60001	4.4053	6.60001	0.839559
6.7	4.4379	6.7	0.852291
6.8	4.4658	6.8	0.86502
6.89999	4.4982	6.89999	0.877741
7	4.5374	7	0.890459
7.10001	4.563	7.10001	0.903171
7.2	4.5951	7.2	0.915876
7.3	4.6258	7.3	0.928578
7.39999	4.6576	7.39999	0.941272
7.5	4.6851	7.5	0.953962
7.60001	4.7185	7.60001	0.966647
7.7	4.7479	7.7	0.979324
7.8	4.7783	7.8	0.991998
7.89999	4.8159	7.89999	1.00466
8	4.849	8	1.01733
8.10001	4.8769	8.10001	1.02999
8.2	4.9066	8.2	1.04264
8.3	4.942	8.3	1.05528
8.39999	4.9742	8.39999	1.06792
8.5	5.002	8.5	1.08056
8.60001	5.0371	8.60001	1.09319
8.7	5.0693	8.7	1.10581
8.8	5.0955	8.8	1.11843
8.89999	5.1237	8.89999	1.13104
9	5.151	9	1.14365
9.10001	5.1803	9.10001	1.15625
9.2	5.2078	9.2	1.16885
9.3	5.2417	9.3	1.18144
9.39999	5.2738	9.39999	1.19403
9.5	5.3045	9.5	1.20661
9.60001	5.3336	9.60001	1.21918
9.7	5.3613	9.7	1.23175
9.8	5.3864	9.8	1.24432
9.89999	5.4075	9.89999	1.25688
10	5.4284	10	1.26943
10.1	5.4512	10.1	1.28198
10.2	5.4785	10.2	1.29452
10.3	5.5065	10.3	1.30706
10.4	5.5249	10.4	1.31959
10.5	5.5543	10.5	1.33212
10.6	5.5772	10.6	1.34464
10.7	5.6043	10.7	1.35715
10.8	5.6317	10.8	1.36967
10.9	5.6572	10.9	1.38217
11	5.6847	11	1.39467
11.1	5.7155	11.1	1.40716
11.2	5.7389	11.2	1.41965
11.3	5.7606	11.3	1.43214
11.4	5.7877	11.4	1.44461
11.5	5.8124	11.5	1.45709
11.6	5.8341	11.6	1.46955
11.7	5.8562	11.7	1.48202
11.8	5.8812	11.8	1.49447
11.9	5.9053	11.9	1.50692
12	5.9238	12	1.51937
12.1	5.9469	12.1	1.53181
12.2	5.9698	12.2	1.54424
12.3	5.9892	12.3	1.55667
12.4	6.0077	12.4	1.5691
12.5	6.0309	12.5	1.58152
12.6	6.0545	12.6	1.59393
12.7	6.0749	12.7	1.60634
12.8	6.0999	12.8	1.61874
12.9	6.1245	12.9	1.63114
13	6.1419	13	1.64353
13.1	6.1659	13.1	1.65592
13.2	6.1931	13.2	1.6683
13.3	6.2189	13.3	1.68068
13.4	6.2431	13.4	1.69305
13.5	6.2623	13.5	1.70541
13.6	6.2847	13.6	1.71778
13.7	6.3052	13.7	1.73013
13.8	6.3311	13.8	1.74248
13.9	6.3554	13.9	1.75482
14	6.3775	14	1.76716
14.1	6.4049	14.1	1.7795
14.2	6.4343	14.2	1.79182
14.3	6.4502	14.3	1.80415
14.4	6.4684	14.4	1.81646
14.5	6.4889	14.5	1.82878
14.6	6.5168	14.6	1.84109
14.7	6.5375	14.7	1.85339
14.8	6.56	14.8	1.86568
14.9	6.5823	14.9	1.87797
15	6.6016	15	1.89026
15.1	6.6237	15.1	1.90254
15.2	6.6438	15.2	1.91482
15.3	6.67	15.3	1.92709
15.4	6.6884	15.4	1.93935
15.5	6.7089	15.5	1.95161
15.6	6.7318	15.6	1.96386
15.7	6.7528	15.7	1.97611
15.8	6.773	15.8	1.98836
15.9	6.7957	15.9	2.00059
16	6.8189	16	2.01283
16.1	6.8381	16.1	2.02506
16.2	6.8623	16.2	2.03728
16.3	6.8788	16.3	2.0495
16.4	6.8981	16.4	2.06171
16.5	6.9191	16.5	2.07391
16.6	6.9323	16.6	2.08612
16.7	6.9538	16.7	2.09831
16.8	6.9745	16.8	2.1105
16.9	6.9916	16.9	2.12269
17	7.0105	17	2.13487
17.1	7.0293	17.1	2.14704
17.2	7.0457	17.2	2.15921
17.3	7.0646	17.3	2.17138
17.4	7.0874	17.4	2.18354
17.5	7.1106	17.5	2.19569
17.6	7.1285	17.6	2.20784
17.7	7.1478	17.7	2.21998
17.8	7.1676	17.8	2.23212
17.9	7.1886	17.9	2.24426
18	7.2054	18	2.25638
18.1	7.2234	18.1	2.26851
18.2	7.2336	18.2	2.28062
18.3	7.2515	18.3	2.29274
18.4	7.2706	18.4	2.30484
18.5	7.2904	18.5	2.31695
18.6	7.3097	18.6	2.32904
18.7	7.3297	18.7	2.34113
18.8	7.3469	18.8	2.35322
18.9	7.3647	18.9	2.3653
19	7.3768	19	2.37738
19.1	7.3965	19.1	2.38945
19.2	7.4097	19.2	2.40151
19.3	7.4253	19.3	2.41357
19.4	7.4387	19.4	2.42563
19.5	7.4549	19.5	2.43768
19.6	7.4733	19.6	2.44972
19.7	7.4908	19.7	2.46176
19.8	7.5086	19.8	2.4738
19.9	7.5283	19.9	2.48583
20	7.5447	20	2.49785
20.1	7.5578	20.1	2.50987
20.2	7.5683	20.2	2.52188
20.3	7.5836	20.3	2.53389
20.4	7.6021	20.4	2.54589
20.5	7.6171	20.5	2.55789
20.6	7.6337	20.6	2.56989
20.7	7.6446	20.7	2.58187
20.8	7.6587	20.8	2.59386
20.9	7.6713	20.9	2.60583
21	7.6861	21	2.61781
21.1	7.6987	21.1	2.62977
21.2	7.7136	21.2	2.64173
21.3	7.7296	21.3	2.65369
21.4	7.747	21.4	2.66564
21.5	7.7652	21.5	2.67759
21.6	7.7831	21.6	2.68953
21.7	7.8017	21.7	2.70147
21.8	7.8171	21.8	2.7134
21.9	7.8329	21.9	2.72532
22	7.8457	22	2.73724
22.1	7.8632	22.1	2.74916
22.2	7.8799	22.2	2.76107
22.3	7.8918	22.3	2.77298
22.4	7.9136	22.4	2.78487
22.5	7.9349	22.5	2.79677
22.6	7.9535	22.6	2.80866
22.7	7.9692	22.7	2.82054
22.8	7.9853	22.8	2.83243
22.9	8.0048	22.9	2.8443
23	8.0243	23	2.85617
23.1	8.0391	23.1	2.86803
23.2	8.0528	23.2	2.87989
23.3	8.0702	23.3	2.89175
23.4	8.0879	23.4	2.90359
23.5	8.1014	23.5	2.91544
23.6	8.1185	23.6	2.92728
23.7	8.1368	23.7	2.93911
23.8	8.155	23.8	2.95094
23.9	8.1715	23.9	2.96276
24	8.1815	24	2.97458
24.1	8.1964	24.1	2.9864
24.2	8.2113	24.2	2.9982
24.3	8.2319	24.3	3.01001
24.4	8.2491	24.4	3.0218
24.5	8.2601	24.5	3.0336
24.6	8.2767	24.6	3.04539
24.7	8.2932	24.7	3.05717
24.8	8.3068	24.8	3.06895
24.9	8.3184	24.9	3.08072
25	8.3305	25	3.09249
25.1	8.3479	25.1	3.10425
25.2	8.3618	25.2	3.11601
25.3	8.3811	25.3	3.12776
25.4	8.3974	25.4	3.1395
25.5	8.4162	25.5	3.15125
25.6	8.4306	25.6	3.16299
25.7	8.442	25.7	3.17472
25.8	8.457	25.8	3.18644
25.9	8.4734	25.9	3.19817
26	8.4921	26	3.20988
26.1	8.5091	26.1	3.2216
26.2	8.5294	26.2	3.2333
26.3	8.5455	26.3	3.245
26.4	8.5586	26.4	3.2567
26.5	8.5727	26.5	3.26839
26.6	8.587	26.6	3.28008
26.7	8.6048	26.7	3.29176
26.8	8.6244	26.8	3.30344
26.9	8.6409	26.9	3.31511
27	8.6559	27	3.32677
27.1	8.6687	27.1	3.33844
27.2	8.6812	27.2	3.35009
27.3	8.6947	27.3	3.36174
27.4	8.7071	27.4	3.37339
27.5	8.717	27.5	3.38503
27.6	8.7275	27.6	3.39667
27.7	8.7403	27.7	3.4083
27.8	8.7526	27.8	3.41993
27.9	8.7683	27.9	3.43155
28	8.7813	28	3.44316
28.1	8.7918	28.1	3.45478
28.2	8.8016	28.2	3.46638
28.3	8.8183	28.3	3.47798
28.4	8.8273	28.4	3.48958
28.5	8.8393	28.5	3.50117
28.6	8.849	28.6	3.51276
28.7	8.8637	28.7	3.52434
28.8	8.8794	28.8	3.53591
28.9	8.8927	28.9	3.54749
29	8.904	29	3.55905
29.1	8.9125	29.1	3.57061
29.2	8.9307	29.2	3.58217
29.3	8.9463	29.3	3.59372
29.4	8.9593	29.4	3.60527
29.5	8.9739	29.5	3.61681
29.6	8.9868	29.6	3.62835
29.7	8.9975	29.7	3.63988
29.8	9.0094	29.8	3.6514
29.9	9.0209	29.9	3.66292
30	9.0332	30	3.67444
30.1	9.0482	30.1	3.68595
30.2	9.0617	30.2	3.69746
30.3	9.0702	30.3	3.70896
30.4	9.0805	30.4	3.72046
30.5	9.0907	30.5	3.73195
30.6	9.1065	30.6	3.74344
30.7	9.1176	30.7	3.75492
30.8	9.1294	30.8	3.7664
30.9	9.139	30.9	3.77787
31	9.1509	31	3.78934
31.1	9.1637	31.1	3.8008
31.2	9.1775	31.2	3.81225
31.3	9.1919	31.3	3.82371
31.4	9.2054	31.4	3.83515
31.5	9.2167	31.5	3.8466
31.6	9.2274	31.6	3.85804
31.7	9.2408	31.7	3.86947
31.8	9.2562	31.8	3.88089
31.9	9.2697	31.9	3.89232
32	9.2815	32	3.90373
32.1	9.2909	32.1	3.91515
32.2	9.3024	32.2	3.92656
32.3	9.3092	32.3	3.93796
32.4	9.322	32.4	3.94936
32.5	9.3344	32.5	3.96075
32.6	9.3457	32.6	3.97214
32.7	9.3572	32.7	3.98352
32.8	9.3677	32.8	3.9949
32.9	9.3772	32.9	4.00627
33	9.388	33	4.01764
33.1	9.3923	33.1	4.02901
33.2	9.4076	33.2	4.04036
33.3	9.4181	33.3	4.05172
33.4	9.4287	33.4	4.06307
33.5	9.4401	33.5	4.07441
33.6	9.4516	33.6	4.08575
33.7	9.4643	33.7	4.09709
33.8	9.4752	33.8	4.10842
33.9	9.4863	33.9	4.11974
34	9.4973	34	4.13106
34.1	9.5113	34.1	4.14238
34.2	9.5237	34.2	4.15368
34.3	9.5386	34.3	4.16499
34.4	9.5471	34.4	4.17629
34.5	9.5642	34.5	4.18759
34.6	9.5709	34.6	4.19888
34.7	9.582	34.7	4.21016
34.8	9.5931	34.8	4.22144
34.9	9.6042	34.9	4.23272
35	9.6143	35	4.24399
35.1	9.6243	35.1	4.25526
35.2	9.6343	35.2	4.26652
35.3	9.6425	35.3	4.27777
35.4	9.6514	35.4	4.28902
35.5	9.6599	35.5	4.30027
35.6	9.6709	35.6	4.31151
35.7	9.6851	35.7	4.32275
35.8	9.6904	35.8	4.33398
35.9	9.6934	35.9	4.34521
36	9.7051	36	4.35643
36.1	9.7153	36.1	4.36765
36.2	9.7258	36.2	4.37886
36.3	9.7311	36.3	4.39007
36.4	9.7416	36.4	4.40127
36.5	9.7513	36.5	4.41247
36.6	9.7602	36.6	4.42367
36.7	9.7733	36.7	4.43485
36.8	9.7865	36.8	4.44604
36.9	9.7957	36.9	4.45722
37	9.8093	37	4.46839
37.1	9.8264	37.1	4.47956
37.2	9.8394	37.2	4.49073
37.3	9.8494	37.3	4.50189
37.4	9.8619	37.4	4.51304
37.5	9.8695	37.5	4.52419
37.6	9.8819	37.6	4.53534
37.7	9.8936	37.7	4.54648
37.8	9.9018	37.8	4.55761
37.9	9.9079	37.9	4.56874
38	9.9148	38	4.57987
38.1	9.9243	38.1	4.59099
38.2	9.9308	38.2	4.60211
38.3	9.9362	38.3	4.61322
38.4	9.9446	38.4	4.62433
38.5	9.9533	38.5	4.63543
38.6	9.9622	38.6	4.64653
38.7	9.9746	38.7	4.65762
38.8	9.981	38.8	4.66871
38.9	9.9896	38.9	4.67979
39	9.9945	39	4.69087
39.1	10.0001	39.1	4.70194
39.2	10.0177	39.2	4.71301
39.3	10.0248	39.3	4.72408
39.4	10.0358	39.4	4.73513
39.5	10.0435	39.5	4.74619
39.6	10.0559	39.6	4.75724
39.7	10.0635	39.7	4.76828
39.8	10.0696	39.8	4.77933
39.9	10.0749	39.9	4.79036
40	10.0786	40	4.80139
40.1	10.0862	40.1	4.81242
40.2	10.092	40.2	4.82344
40.3	10.0983	40.3	4.83446
40.4	10.103	40.4	4.84547
40.5	10.1099	40.5	4.85647
40.6	10.1153	40.6	4.86748
40.7	10.1249	40.7	4.87847
40.8	10.1331	40.8	4.88947
40.9	10.1389	40.9	4.90045
41	10.143	41	4.91144
41.1	10.1503	41.1	4.92242
41.2	10.1564	41.2	4.93339
41.3	10.1661	41.3	4.94436
41.4	10.1731	41.4	4.95532
41.5	10.1812	41.5	4.96628
41.6	10.1895	41.6	4.97724
41.7	10.198	41.7	4.98819
41.8	10.2063	41.8	4.99913
41.9	10.2191	41.9	5.01007
42	10.2339	42	5.02101
42.1	10.2426	42.1	5.03194
42.2	10.2541	42.2	5.04287
42.3	10.2634	42.3	5.05379
42.4	10.2755	42.4	5.06471
42.5	10.2836	42.5	5.07562
42.6	10.2907	42.6	5.08653
42.7	10.302	42.7	5.09743
42.8	10.3085	42.8	5.10833
42.9	10.3139	42.9	5.11922
43	10.3222	43	5.13011
43.1	10.3287	43.1	5.141
43.2	10.3324	43.2	5.15187
43.3	10.3395	43.3	5.16275
43.4	10.346	43.4	5.17362
43.5	10.3463	43.5	5.18449
43.6	10.3517	43.6	5.19535
43.7	10.3541	43.7	5.2062
43.8	10.3557	43.8	5.21705
43.9	10.3596	43.9	5.2279
44	10.3668	44	5.23874
44.1	10.3748	44.1	5.24958
44.2	10.3782	44.2	5.26041
44.3	10.3844	44.3	5.27124
44.4	10.3914	44.4	5.28206
44.5	10.401	44.5	5.29288
44.6	10.4091	44.6	5.3037
44.7	10.4139	44.7	5.31451
44.8	10.4244	44.8	5.32531
44.9	10.4306	44.9	5.33611
45	10.436	45	5.34691
45.1	10.4457	45.1	5.3577
45.2	10.4536	45.2	5.36848
45.3	10.4571	45.3	5.37927
45.4	10.4644	45.4	5.39004
45.5	10.4731	45.5	5.40082
45.6	10.4803	45.6	5.41158
45.7	10.4854	45.7	5.42235
45.8	10.4935	45.8	5.4331
45.9	10.5007	45.9	5.44386
46	10.5125	46	5.45461
46.1	10.526	46.1	5.46535
46.2	10.5357	46.2	5.47609
46.3	10.542	46.3	5.48683
46.4	10.5501	46.4	5.49756
46.5	10.5587	46.5	5.50828
46.6	10.5672	46.6	5.51901
46.7	10.5762	46.7	5.52972
46.8	10.5821	46.8	5.54043
46.9	10.5857	46.9	5.55114
47	10.5917	47	5.56184
47.1	10.6042	47.1	5.57254
47.2	10.6145	47.2	5.58324
47.3	10.6261	47.3	5.59392
47.4	10.6393	47.4	5.60461
47.5	10.6446	47.5	5.61529
47.6	10.6508	47.6	5.62596
47.7	10.6566	47.7	5.63663
47.8	10.6578	47.8	5.6473
47.9	10.6628	47.9	5.65796
48	10.6646	48	5.66862
48.1	10.6713	48.1	5.67927
48.2	10.6774	48.2	5.68992
48.3	10.6792	48.3	5.70056
48.4	10.6855	48.4	5.7112
48.5	10.6915	48.5	5.72183
48.6	10.7012	48.6	5.73246
48.7	10.7064	48.7	5.74309
48.8	10.7105	48.8	5.75371
48.9	10.7202	48.9	5.76432
49	10.7297	49	5.77493
49.1	10.7372	49.1	5.78554
49.2	10.7446	49.2	5.79614
49.3	10.7503	49.3	5.80674
49.4	10.7606	49.4	5.81733
49.5	10.7694	49.5	5.82792
49.6	10.7857	49.6	5.8385
49.7	10.7962	49.7	5.84908
49.8	10.807	49.8	5.85966
49.9	10.8174	49.9	5.87023
50	10.8268	50	5.88079
50.1	10.8346	50.1	5.89135
50.2	10.842	50.2	5.90191
50.3	10.8461	50.3	5.91246
50.4	10.8543	50.4	5.92301
50.5	10.8624	50.5	5.93355
50.6	10.8714	50.6	5.94409
50.7	10.8798	50.7	5.95462
50.8	10.8903	50.8	5.96515
50.9	10.8917	50.9	5.97568
51	10.902	51	5.9862
51.1	10.91	51.1	5.99671
51.2	10.9203	51.2	6.00722
51.3	10.9277	51.3	6.01773
51.4	10.9395	51.4	6.02823
51.5	10.9495	51.5	6.03873
51.6	10.9558	51.6	6.04922
51.7	10.9605	51.7	6.05971
51.8	10.9711	51.8	6.07019
51.9	10.9815	51.9	6.08067
52	10.9845	52	6.09115
52.1	10.9939	52.1	6.10162
52.2	11.0042	52.2	6.11208
52.3	11.011	52.3	6.12254
52.4	11.0172	52.4	6.133
52.5	11.0277	52.5	6.14345
52.6	11.0347	52.6	6.1539
52.7	11.0381	52.7	6.16434
52.8	11.0431	52.8	6.17478
52.9	11.0507	52.9	6.18521
53	11.06	53	6.19564
53.1	11.0723	53.1	6.20607
53.2	11.0797	53.2	6.21649
53.3	11.0879	53.3	6.22691
53.4	11.0967	53.4	6.23732
53.5	11.1013	53.5	6.24772
53.6	11.1128	53.6	6.25813
53.7	11.1203	53.7	6.26852
53.8	11.1281	53.8	6.27892
53.9	11.1388	53.9	6.28931
54	11.1437	54	6.29969
54.1	11.1532	54.1	6.31007
54.2	11.1624	54.2	6.32045
54.3	11.1677	54.3	6.33082
54.4	11.1772	54.4	6.34119
54.5	11.1806	54.5	6.35155
54.6	11.1872	54.6	6.36191
54.7	11.1978	54.7	6.37226
54.8	11.2101	54.8	6.38261
54.9	11.2202	54.9	6.39295
55	11.2267	55	6.40329
55.1	11.233	55.1	6.41363
55.2	11.2412	55.2	6.42396
55.3	11.2508	55.3	6.43429
55.4	11.2575	55.4	6.44461
55.5	11.2619	55.5	6.45493
55.6	11.2629	55.6	6.46524
55.7	11.2658	55.7	6.47555
55.8	11.2766	55.8	6.48585
55.9	11.2814	55.9	6.49615
56	11.2887	56	6.50645
56.1	11.3017	56.1	6.51674
56.2	11.3101	56.2	6.52703
56.3	11.3165	56.3	6.53731
56.4	11.3257	56.4	6.54759
56.5	11.341	56.5	6.55786
56.6	11.3494	56.6	6.56813
56.7	11.3578	56.7	6.57839
56.8	11.3595	56.8	6.58865
56.9	11.361	56.9	6.59891
57	11.3629	57	6.60916
57.1	11.3689	57.1	6.61941
57.2	11.3782	57.2	6.62965
57.3	11.3855	57.3	6.63989
57.4	11.3952	57.4	6.65012
57.5	11.4033	57.5	6.66035
57.6	11.4101	57.6	6.67058
57.7	11.4196	57.7	6.6808
57.8	11.4286	57.8	6.69101
57.9	11.4341	57.9	6.70122
58	11.4416	58	6.71143
58.1	11.438	58.1	6.72163
58.2	11.4428	58.2	6.73183
58.3	11.4498	58.3	6.74203
58.4	11.4629	58.4	6.75221
58.5	11.4697	58.5	6.7624
58.6	11.4795	58.6	6.77258
58.7	11.4812	58.7	6.78276
58.8	11.4795	58.8	6.79293
58.9	11.4798	58.9	6.8031
59	11.4798	59	6.81326
59.1	11.4812	59.1	6.82342
59.2	11.4816	59.2	6.83357
59.3	11.4816	59.3	6.84372
59.4	11.4816	59.4	6.85387
59.5	11.4816	59.5	6.86401
59.6	11.4812	59.6	6.87415
59.7	11.4798	59.7	6.88428
59.8	11.4798	59.8	6.89441
59.9	11.4795	59.9	6.90453
60	11.4792	60	6.91465
60.1	11.4792	60.1	6.91465
60.2	11.4767	60.2	6.9139
60.3	11.4765	60.3	6.91315
60.4	11.4269	60.4	6.9124
60.5	10.9892	60.5	6.91165
60.6	10.3323	60.6	6.9109
60.7	10.3078	60.7	6.91014
60.8	10.3053	60.8	6.90939
60.9	10.2418	60.9	6.90864
61	10.2391	61	6.90789
61.1	10.1933	61.1	6.90714
61.2	10.1814	61.2	6.90639
61.3	10.1773	61.3	6.90564
61.4	10.1712	61.4	6.90489
61.5	10.1686	61.5	6.90414
61.6	10.1565	61.6	6.90339
61.7	10.1217	61.7	6.90264
61.8	10.0952	61.8	6.90189
61.9	10.0243	61.9	6.90114
62	9.9283	62	6.90039
62.1	9.8802	62.1	6.89964
62.2	9.8547	62.2	6.89889
62.3	9.8502	62.3	6.89814
62.4	9.8284	62.4	6.89739
62.5	9.8024	62.5	6.89664
62.6	9.73759	62.6	6.89589
62.7	9.6281	62.7	6.89514
62.8	9.5604	62.8	6.89439
62.9	9.5784	62.9	6.89364
63	9.5144	63	6.89289
63.1	9.5789	63.1	6.89214
63.2	9.6078	63.2	6.89139
63.3	9.563	63.3	6.89064
63.4	9.5625	63.4	6.88989
63.5	9.555	63.5	6.88914
63.6	9.515	63.6	6.8884
63.7	9.4783	63.7	6.88765
63.8	9.5328	63.8	6.8869
63.9	9.5356	63.9	6.88615
64	9.5187	64	6.8854
64.1	9.5232	64.1	6.88465
64.2	9.4892	64.2	6.8839
64.3	9.5133	64.3	6.88316
64.4	9.5074	64.4	6.88241
64.5	9.487	64.5	6.88166
64.6	9.5131	64.6	6.88091
64.7	9.5022	64.7	6.88016
64.8	9.4941	64.8	6.87942
64.9	9.4898	64.9	6.87867
65	9.4767	65	6.87792
65.1	9.471	65.1	6.87717
65.2	9.4645	65.2	6.87643
65.3	9.4663	65.3	6.87568
65.4	9.4769	65.4	6.87493
65.5	9.468	65.5	6.87418
65.6	9.47451	65.6	6.87344
65.7	9.4852	65.7	6.87269
65.8	9.483	65.8	6.87194
65.9	9.495	65.9	6.8712
66	9.4772	66	6.87045
66.1	9.4655	66.1	6.8697
66.2	9.4689	66.2	6.86895
66.3	9.4695	66.3	6.86821
66.4	9.4693	66.4	6.86746
66.5	9.4619	66.5	6.86672
66.6	9.4531	66.6	6.86597
66.7	9.4583	66.7	6.86522
66.8	9.4568	66.8	6.86448
66.9	9.4401	66.9	6.86373
67	9.4439	67	6.86298
67.1	9.4357	67.1	6.86224
67.2	9.4342	67.2	6.86149
67.3	9.4293	67.3	6.86075
67.4	9.4302	67.4	6.86
67.5	9.4303	67.5	6.85926
67.6	9.4308	67.6	6.85851
67.7	9.4259	67.7	6.85776
67.8	9.4225	67.8	6.85702
67.9	9.4076	67.9	6.85627
68	9.4038	68	6.85553
68.1	9.3972	68.1	6.85478
68.2	9.4027	68.2	6.85404
68.3	9.4114	68.3	6.85329
68.4	9.4114	68.4	6.85255
68.5	9.4088	68.5	6.8518
68.6	9.41	68.6	6.85106
68.7	9.4029	68.7	6.85031
68.8	9.3925	68.8	6.84957
68.9	9.3895	68.9	6.84882
69	9.3769	69	6.84808
69.1	9.3643	69.1	6.84734
69.2	9.3553	69.2	6.84659
69.3	9.3592	69.3	6.84585
69.4	9.3627	69.4	6.8451
69.5	9.3734	69.5	6.84436
69.6	9.38871	69.6	6.84362
69.7	9.4138	69.7	6.84287
69.8	9.3876	69.8	6.84213
69.9	9.3644	69.9	6.84138
70	9.3637	70	6.84064
70.1	9.3538	70.1	6.8399
70.2	9.3532	70.2	6.83915
70.3	9.3838	70.3	6.83841
70.4	9.3788	70.4	6.83767
70.5	9.362	70.5	6.83692
70.6	9.40283	70.6	6.83618
70.7	8.9504	70.7	6.83544
70.8	9.4573	70.8	6.83469
70.9	8.7258	70.9	6.83395
71	9.432	71	6.83321
71.1	9.54898	71.1	6.83247
71.2	8.9222	71.2	6.83172
71.3	9.2546	71.3	6.83098
71.4	9.0286	71.4	6.83024
71.5	8.992	71.5	6.8295
71.6	9.2456	71.6	6.82875
71.7	9.313	71.7	6.82801
71.8	9.2482	71.8	6.82727
71.9	9.274	71.9	6.82653
72	9.2534	72	6.82578
72.1	9.25782	72.1	6.82504
72.2	9.3735	72.2	6.8243
72.3	9.2528	72.3	6.82356
72.4	9.2287	72.4	6.82282
72.5	9.049	72.5	6.82208
72.6	9.0863	72.6	6.82133
72.7	9.3552	72.7	6.82059
72.8	9.3888	72.8	6.81985
72.9	9.421	72.9	6.81911
73	9.4836	73	6.81837
73.1	9.5444	73.1	6.81763
73.2	9.7698	73.2	6.81689
73.3	9.8417	73.3	6.81615
73.4	10.2322	73.4	6.81541
73.5	9.6776	73.5	6.81466
73.6	9.58432	73.6	6.81392
73.7	9.6104	73.7	6.81318
73.8	9.565	73.8	6.81244
73.9	9.4293	73.9	6.8117
74	9.3539	74	6.81096
74.1	9.27871	74.1	6.81022
74.2	9.3206	74.2	6.80948
74.3	9.3937	74.3	6.80874
74.4	9.3908	74.4	6.808
74.5	9.3632	74.5	6.80726
74.6	9.31881	74.6	6.80652
74.7	9.2926	74.7	6.80578
74.8	9.2677	74.8	6.80504
74.9	9.2841	74.9	6.8043
75	9.2972	75	6.80356
75.1	9.3008	75.1	6.80282
75.2	9.3001	75.2	6.80208
75.3	9.2932	75.3	6.80134
75.4	9.3095	75.4	6.8006
75.5	9.2917	75.5	6.79987
75.6	9.2946	75.6	6.79913
75.7	9.2897	75.7	6.79839
75.8	9.2838	75.8	6.79765
75.9	9.2813	75.9	6.79691
76	9.2868	76	6.79617
76.1	9.2862	76.1	6.79543
76.2	9.2828	76.2	6.79469
76.3	9.2857	76.3	6.79395
76.4	9.2938	76.4	6.79322
76.5	9.2977	76.5	6.79248
76.6	9.2952	76.6	6.79174
76.7	9.2983	76.7	6.791
76.8	9.2864	76.8	6.79026
76.9	9.2784	76.9	6.78953
77	9.2778	77	6.78879
77.1	9.2795	77.1	6.78805
77.2	9.2782	77.2	6.78731
77.3	9.2815	77.3	6.78657
77.4	9.2832	77.4	6.78584
77.5	9.2834	77.5	6.7851
77.6	9.2868	77.6	6.78436
77.7	9.2826	77.7	6.78362
77.8	9.2807	77.8	6.78289
77.9	9.283	77.9	6.78215
78	9.2844	78	6.78141
78.1	9.285	78.1	6.78067
78.2	9.2859	78.2	6.77994
78.3	9.2872	78.3	6.7792
78.4	9.2894	78.4	6.77846
78.5	9.2904	78.5	6.77773
78.6	9.2911	78.6	6.77699
78.7	9.2953	78.7	6.77625
78.8	9.2964	78.8	6.77552
78.9	9.2948	78.9	6.77478
79	9.2973	79	6.77404
79.1	9.2923	79.1	6.77331
79.2	9.2877	79.2	6.77257
79.3	9.2892	79.3	6.77184
79.4	9.2936	79.4	6.7711
79.5	9.2932	79.5	6.77036
79.6	9.2903	79.6	6.76963
79.7	9.291	79.7	6.76889
79.8	9.2882	79.8	6.76816
79.9	9.2873	79.9	6.76742
80	9.2908	80	6.76669
80.1	9.2926	80.1	6.76595
80.2	9.2946	80.2	6.76521
80.3	9.2986	80.3	6.76448
80.4	9.302	80.4	6.76374
80.5	9.301	80.5	6.76301
80.6	9.2977	80.6	6.76227
80.7	9.2983	80.7	6.76154
80.8	9.2999	80.8	6.7608
80.9	9.3028	80.9	6.76007
81	9.3041	81	6.75933
81.1	9.3094	81.1	6.7586
81.2	9.3089	81.2	6.75786
81.3	9.3044	81.3	6.75713
81.4	9.3027	81.4	6.7564
81.5	9.3023	81.5	6.75566
81.6	9.2942	81.6	6.75493
81.7	9.29	81.7	6.75419
81.8	9.2808	81.8	6.75346
81.9	9.2737	81.9	6.75272
82	9.2739	82	6.75199
82.1	9.2715	82.1	6.75126
82.2	9.2677	82.2	6.75052
82.3	9.267	82.3	6.74979
82.4	9.2651	82.4	6.74906
82.5	9.2635	82.5	6.74832
82.6	9.2602	82.6	6.74759
82.7	9.2613	82.7	6.74685
82.8	9.2567	82.8	6.74612
82.9	9.2522	82.9	6.74539
83	9.2517	83	6.74465
83.1	9.2492	83.1	6.74392
83.2	9.2498	83.2	6.74319
83.3	9.2514	83.3	6.74246
83.4	9.2461	83.4	6.74172
83.5	9.2485	83.5	6.74099
83.6	9.2479	83.6	6.74026
83.7	9.2444	83.7	6.73952
83.8	9.2457	83.8	6.73879
83.9	9.2501	83.9	6.73806
84	9.2496	84	6.73733
84.1	9.2547	84.1	6.7366
84.2	9.257	84.2	6.73586
84.3	9.2606	84.3	6.73513
84.4	9.2603	84.4	6.7344
84.5	9.258	84.5	6.73367
84.6	9.2599	84.6	6.73293
84.7	9.2609	84.7	6.7322
84.8	9.2606	84.8	6.73147
84.9	9.2619	84.9	6.73074
85	9.2618	85	6.73001
85.1	9.2635	85.1	6.72928
85.2	9.2686	85.2	6.72854
85.3	9.2694	85.3	6.72781
85.4	9.2668	85.4	6.72708
85.5	9.2655	85.5	6.72635
85.6	9.2638	85.6	6.72562
85.7	9.2568	85.7	6.72489
85.8	9.2557	85.8	6.72416
85.9	9.2642	85.9	6.72343
86	9.264	86	6.7227
86.1	9.2664	86.1	6.72197
86.2	9.2651	86.2	6.72123
86.3	9.2753	86.3	6.7205
86.4	9.2681	86.4	6.71977
86.5	9.2562	86.5	6.71904
86.6	9.2571	86.6	6.71831
86.7	9.2574	86.7	6.71758
86.8	9.2658	86.8	6.71685
86.9	9.271	86.9	6.71612
87	9.2663	87	6.71539
87.1	9.275	87.1	6.71466
87.2	9.274	87.2	6.71393
87.3	9.2636	87.3	6.7132
87.4	9.2503	87.4	6.71247
87.5	9.2396	87.5	6.71174
87.6	9.2371	87.6	6.71101
87.7	9.2444	87.7	6.71028
87.8	9.2462	87.8	6.70956
87.9	9.2554	87.9	6.70883
88	9.2646	88	6.7081
88.1	9.2721	88.1	6.70737
88.2	9.2754	88.2	6.70664
88.3	9.2728	88.3	6.70591
88.4	9.2714	88.4	6.70518
88.5	9.2601	88.5	6.70445
88.6	9.2573	88.6	6.70372
88.7	9.2552	88.7	6.70299
88.8	9.2533	88.8	6.70227
88.9	9.2541	88.9	6.70154
89	9.2555	89	6.70081
89.1	9.2599	89.1	6.70008
89.2	9.26	89.2	6.69935
89.3	9.2626	89.3	6.69862
89.4	9.2569	89.4	6.6979
89.5	9.2456	89.5	6.69717
89.6	9.2429	89.6	6.69644
89.7	9.2324	89.7	6.69571
89.8	9.2231	89.8	6.69498
89.9	9.2193	89.9	6.69426
90	9.2158	90	6.69353
90.1	9.2154	90.1	6.6928
90.2	9.2189	90.2	6.69207
90.3	9.2305	90.3	6.69135
90.4	9.2543	90.4	6.69062
90.5	9.2875	90.5	6.68989
90.6	9.3087	90.6	6.68917
90.7	9.3073	90.7	6.68844
90.8	9.3092	90.8	6.68771
90.9	9.3201	90.9	6.68698
91	9.3261	91	6.68626
91.1	9.3321	91.1	6.68553
91.2	9.3292	91.2	6.6848
91.3	9.3315	91.3	6.68408
91.4	9.32	91.4	6.68335
91.5	9.3153	91.5	6.68262
91.6	9.316	91.6	6.6819
91.7	9.3152	91.7	6.68117
91.8	9.3134	91.8	6.68045
91.9	9.3174	91.9	6.67972
92	9.3137	92	6.67899
92.1	9.3187	92.1	6.67827
92.2	9.3202	92.2	6.67754
92.3	9.3108	92.3	6.67682
92.4	9.2921	92.4	6.67609
92.5	9.2911	92.5	6.67536
92.6	9.2874	92.6	6.67464
92.7	9.2931	92.7	6.67391
92.8	9.3002	92.8	6.67319
92.9	9.3111	92.9	6.67246
93	9.3308	93	6.67174
93.1	9.3522	93.1	6.67101
93.2	9.3786	93.2	6.67029
93.3	9.3939	93.3	6.66956
93.4	9.4109	93.4	6.66884
93.5	9.4257	93.5	6.66811
93.6	9.4327	93.6	6.66739
93.7	9.437	93.7	6.66666
93.8	9.4306	93.8	6.66594
93.9	9.4127	93.9	6.66521
94	9.3987	94	6.66449
94.1	9.3939	94.1	6.66376
94.2	9.3897	94.2	6.66304
94.3	9.3898	94.3	6.66232
94.4	9.3895	94.4	6.66159
94.5	9.3989	94.5	6.66087
94.6	9.411	94.6	6.66014
94.7	9.4174	94.7	6.65942
94.8	9.4133	94.8	6.6587
94.9	9.4075	94.9	6.65797
95	9.4003	95	6.65725
95.1	9.389	95.1	6.65653
95.2	9.3711	95.2	6.6558
95.3	9.3642	95.3	6.65508
95.4	9.3546	95.4	6.65436
95.5	9.3401	95.5	6.65363
95.6	9.35291	95.6	6.65291
95.7	9.372	95.7	6.65219
95.8	9.3686	95.8	6.65146
95.9	9.3637	95.9	6.65074
96	9.3578	96	6.65002
96.1	9.3351	96.1	6.64929
96.2	9.3095	96.2	6.64857
96.3	9.3113	96.3	6.64785
96.4	9.3052	96.4	6.64713
96.5	9.3041	96.5	6.6464
96.6	9.3089	96.6	6.64568
96.7	9.3106	96.7	6.64496
96.8	9.3067	96.8	6.64424
96.9	9.2929	96.9	6.64351
97	9.2889	97	6.64279
97.1	9.294	97.1	6.64207
97.2	9.3023	97.2	6.64135
97.3	9.3135	97.3	6.64063
97.4	9.3128	97.4	6.6399
97.5	9.3085	97.5	6.63918
97.6	9.3047	97.6	6.63846
97.7	9.2956	97.7	6.63774
97.8	9.3019	97.8	6.63702
97.9	9.3063	97.9	6.6363
98	9.2978	98	6.63558
98.1	9.2967	98.1	6.63485
98.2	9.303	98.2	6.63413
98.3	9.305	98.3	6.63341
98.4	9.2977	98.4	6.63269
98.5	9.2884	98.5	6.63197
98.6	9.2843	98.6	6.63125
98.7	9.2829	98.7	6.63053
98.8	9.2797	98.8	6.62981
98.9	9.286	98.9	6.62909
99	9.2793	99	6.62837
99.1	9.2635	99.1	6.62765
99.2	9.2483	99.2	6.62693
99.3	9.2242	99.3	6.6262
99.4	9.2017	99.4	6.62548
99.5	9.188	99.5	6.62476
99.6	9.2054	99.6	6.62404
99.7	9.2163	99.7	6.62332
99.8	9.223	99.8	6.6226
99.9	9.2332	99.9	6.62188
100	9.2318	100	6.62116
100.1	9.2307	100.1	6.62045
100.2	9.2316	100.2	6.61973
100.3	9.2266	100.3	6.61901
100.4	9.2286	100.4	6.61829
100.5	9.2265	100.5	6.61757
100.6	9.2257	100.6	6.61685
100.7	9.2248	100.7	6.61613
100.8	9.2231	100.8	6.61541
100.9	9.2343	100.9	6.61469
101	9.2353	101	6.61397
101.1	9.2301	101.1	6.61325
101.2	9.2228	101.2	6.61253
101.3	9.2186	101.3	6.61182
101.4	9.2181	101.4	6.6111
101.5	9.2134	101.5	6.61038
101.6	9.215	101.6	6.60966
101.7	9.2152	101.7	6.60894
101.8	9.2132	101.8	6.60822
101.9	9.2089	101.9	6.6075
102	9.2071	102	6.60679
102.1	9.2065	102.1	6.60607
102.2	9.2067	102.2	6.60535
102.3	9.2066	102.3	6.60463
102.4	9.2068	102.4	6.60391
102.5	9.2091	102.5	6.6032
102.6	9.2103	102.6	6.60248
102.7	9.2119	102.7	6.60176
102.8	9.2137	102.8	6.60104
102.9	9.21	102.9	6.60033
103	9.2073	103	6.59961
103.1	9.2026	103.1	6.59889
103.2	9.1994	103.2	6.59817
103.3	9.2004	103.3	6.59746
103.4	9.1976	103.4	6.59674
103.5	9.1976	103.5	6.59602
103.6	9.1997	103.6	6.59531
103.7	9.2011	103.7	6.59459
103.8	9.1971	103.8	6.59387
103.9	9.1964	103.9	6.59316
104	9.1961	104	6.59244
104.1	9.2001	104.1	6.59172
104.2	9.1968	104.2	6.59101
104.3	9.1977	104.3	6.59029
104.4	9.1985	104.4	6.58957
104.5	9.1959	104.5	6.58886
104.6	9.2025	104.6	6.58814
104.7	9.2031	104.7	6.58742
104.8	9.2038	104.8	6.58671
104.9	9.2042	104.9	6.58599
105	9.2039	105	6.58528
105.1	9.1998	105.1	6.58456
105.2	9.1969	105.2	6.58384
105.3	9.1997	105.3	6.58313
105.4	9.2013	105.4	6.58241
105.5	9.2022	105.5	6.5817
105.6	9.2035	105.6	6.58098
105.7	9.2034	105.7	6.58027
105.8	9.204	105.8	6.57955
105.9	9.2066	105.9	6.57884
106	9.2071	106	6.57812
106.1	9.212	106.1	6.57741
106.2	9.21	106.2	6.57669
106.3	9.2114	106.3	6.57598
106.4	9.2199	106.4	6.57526
106.5	9.2211	106.5	6.57455
106.6	9.2175	106.6	6.57383
106.7	9.2154	106.7	6.57312
106.8	9.215	106.8	6.5724
106.9	9.215	106.9	6.57169
107	9.214	107	6.57098
107.1	9.2148	107.1	6.57026
107.2	9.2154	107.2	6.56955
107.3	9.2122	107.3	6.56883
107.4	9.2103	107.4	6.56812
107.5	9.209	107.5	6.56741
107.6	9.2076	107.6	6.56669
107.7	9.2024	107.7	6.56598
107.8	9.1956	107.8	6.56526
107.9	9.1988	107.9	6.56455
108	9.2052	108	6.56384
108.1	9.2051	108.1	6.56312
108.2	9.2028	108.2	6.56241
108.3	9.1978	108.3	6.5617
108.4	9.2044	108.4	6.56098
108.5	9.2075	108.5	6.56027
108.6	9.2025	108.6	6.55956
108.7	9.2025	108.7	6.55884
108.8	9.2058	108.8	6.55813
108.9	9.206	108.9	6.55742
109	9.2096	109	6.55671
109.1	9.2156	109.1	6.55599
109.2	9.214	109.2	6.55528
109.3	9.2146	109.3	6.55457
109.4	9.2212	109.4	6.55386
109.5	9.2224	109.5	6.55314
109.6	9.2166	109.6	6.55243
109.7	9.2156	109.7	6.55172
109.8	9.2158	109.8	6.55101
109.9	9.2163	109.9	6.55029
110	9.2167	110	6.54958
110.1	9.2213	110.1	6.54887
110.2	9.2184	110.2	6.54816
110.3	9.218	110.3	6.54745
110.4	9.2234	110.4	6.54674
110.5	9.2228	110.5	6.54602
110.6	9.2222	110.6	6.54531
110.7	9.2228	110.7	6.5446
110.8	9.2189	110.8	6.54389
110.9	9.2199	110.9	6.54318
111	9.2186	111	6.54247
111.1	9.218	111.1	6.54176
111.2	9.2234	111.2	6.54104
111.3	9.2269	111.3	6.54033
111.4	9.2234	111.4	6.53962
111.5	9.2203	111.5	6.53891
111.6	9.2207	111.6	6.5382
111.7	9.2238	111.7	6.53749
111.8	9.2323	111.8	6.53678
111.9	9.235	111.9	6.53607
112	9.2325	112	6.53536
112.1	9.2349	112.1	6.53465
112.2	9.2379	112.2	6.53394
112.3	9.2381	112.3	6.53323
112.4	9.2366	112.4	6.53252
112.5	9.2399	112.5	6.53181
112.6	9.2384	112.6	6.5311
112.7	9.2367	112.7	6.53039
112.8	9.2343	112.8	6.52968
112.9	9.2299	112.9	6.52897
113	9.2314	113	6.52826
113.1	9.2317	113.1	6.52755
113.2	9.2336	113.2	6.52684
113.3	9.2352	113.3	6.52613
113.4	9.2276	113.4	6.52542
113.5	9.223	113.5	6.52471
113.6	9.2309	113.6	6.524
113.7	9.2324	113.7	6.52329
113.8	9.2317	113.8	6.52258
113.9	9.2296	113.9	6.52188
114	9.2304	114	6.52117
114.1	9.2389	114.1	6.52046
114.2	9.2324	114.2	6.51975
114.3	9.2308	114.3	6.51904
114.4	9.2241	114.4	6.51833
114.5	9.2248	114.5	6.51762
114.6	9.2324	114.6	6.51692
114.7	9.2248	114.7	6.51621
114.8	9.2224	114.8	6.5155
114.9	9.2255	114.9	6.51479
115	9.2252	115	6.51408
115.1	9.2147	115.1	6.51337
115.2	9.2219	115.2	6.51267
115.3	9.2199	115.3	6.51196
115.4	9.2014	115.4	6.51125
115.5	9.2051	115.5	6.51054
115.6	9.2051	115.6	6.50984
115.7	9.2066	115.7	6.50913
115.8	9.2278	115.8	6.50842
115.9	9.23961	115.9	6.50771
116	9.27269	116	6.50701
116.1	9.2397	116.1	6.5063
116.2	9.2397	116.2	6.50559
116.3	9.2397	116.3	6.50488
116.4	9.2468	116.4	6.50418
116.5	9.27269	116.5	6.50347
116.6	9.2742	116.6	6.50276
116.7	9.2742	116.7	6.50206
116.8	9.28079	116.8	6.50135
116.9	9.2808	116.9	6.50064
117	9.2808	117	6.49994
117.1	9.28117	117.1	6.49994
117.2	9.34098	117.2	6.52123
117.3	9.59052	117.3	6.5425
117.4	9.96146	117.4	6.56376
117.5	10.7236	117.5	6.585
117.6	10.9897	117.6	6.60623
117.7	11.0269	117.7	6.62744
117.8	11.0276	117.8	6.64863
117.9	11.0378	117.9	6.66981
118	11.0409	118	6.69098
118.1	11.0576	118.1	6.71212
118.2	11.0616	118.2	6.73326
118.3	11.0718	118.3	6.75437
118.4	11.0822	118.4	6.77547
118.5	11.0961	118.5	6.79655
118.6	11.2463	118.6	6.81762
118.7	11.2804	118.7	6.83867
118.8	11.4061	118.8	6.8597
118.9	11.6412	118.9	6.88072
119	11.8344	119	6.90173
119.1	11.8596	119.1	6.92272
119.2	12.0349	119.2	6.94369
119.3	12.1331	119.3	6.96464
119.4	12.2247	119.4	6.98559
119.5	12.2849	119.5	7.00651
119.6	12.3198	119.6	7.02742
119.7	12.3132	119.7	7.04832
119.8	12.3862	119.8	7.06919
119.9	12.4376	119.9	7.09005
120	12.5694	120	7.1109
120.1	12.5924	120.1	7.13173
120.2	12.693	120.2	7.15255
120.3	12.7398	120.3	7.17334
120.4	12.8076	120.4	7.19413
120.5	12.863	120.5	7.2149
120.6	12.9345	120.6	7.23565
120.7	12.9796	120.7	7.25639
120.8	12.994	120.8	7.27711
120.9	13.0231	120.9	7.29781
121	13.0627	121	7.3185
121.1	13.1153	121.1	7.33918
121.2	13.1336	121.2	7.35984
121.3	13.1569	121.3	7.38048
121.4	13.2145	121.4	7.40111
121.5	13.2488	121.5	7.42172
121.6	13.2569	121.6	7.44232
121.7	13.279	121.7	7.4629
121.8	13.3172	121.8	7.48346
121.9	13.3504	121.9	7.50401
122	13.3646	122	7.52455
122.1	13.3997	122.1	7.54507
122.2	13.4242	122.2	7.56557
122.3	13.4638	122.3	7.58606
122.4	13.4902	122.4	7.60653
122.5	13.5283	122.5	7.62699
122.6	13.559	122.6	7.64743
122.7	13.5972	122.7	7.66786
122.8	13.6255	122.8	7.68826
122.9	13.6485	122.9	7.70866
123	13.6759	123	7.72904
123.1	13.7001	123.1	7.74941
123.2	13.7192	123.2	7.76976
123.3	13.7444	123.3	7.79009
123.4	13.7703	123.4	7.81041
123.5	13.7792	123.5	7.83072
123.6	13.813	123.6	7.85101
123.7	13.8434	123.7	7.87128
123.8	13.861	123.8	7.89153
123.9	13.8942	123.9	7.91178
124	13.9283	124	7.93201
124.1	13.9567	124.1	7.95222
124.2	13.9794	124.2	7.97242
124.3	13.9988	124.3	7.99259
124.4	14.0258	124.4	8.01276
124.5	14.0395	124.5	8.03291
124.6	14.0565	124.6	8.05305
124.7	14.0789	124.7	8.07317
124.8	14.0934	124.8	8.09327
124.9	14.1111	124.9	8.11337
125	14.1292	125	8.13344
125.1	14.1524	125.1	8.15351
125.2	14.174	125.2	8.17355
125.3	14.1961	125.3	8.19358
125.4	14.2209	125.4	8.21359
125.5	14.2354	125.5	8.2336
125.6	14.2468	125.6	8.25358
125.7	14.267	125.7	8.27355
125.8	14.2844	125.8	8.2935
125.9	14.306	125.9	8.31344
126	14.327	126	8.33337
126.1	14.3441	126.1	8.35328
126.2	14.3647	126.2	8.37318
126.3	14.3849	126.3	8.39305
126.4	14.4057	126.4	8.41292
126.5	14.4251	126.5	8.43277
126.6	14.4401	126.6	8.45261
126.7	14.4526	126.7	8.47243
126.8	14.4689	126.8	8.49223
126.9	14.4891	126.9	8.51202
127	14.5093	127	8.5318
127.1	14.5234	127.1	8.55156
127.2	14.5419	127.2	8.5713
127.3	14.5519	127.3	8.59103
127.4	14.5677	127.4	8.61075
127.5	14.5868	127.5	8.63045
127.6	14.6028	127.6	8.65014
127.7	14.6176	127.7	8.66981
127.8	14.6369	127.8	8.68946
127.9	14.6474	127.9	8.7091
128	14.6536	128	8.72873
128.1	14.6641	128.1	8.74835
128.2	14.6763	128.2	8.76794
128.3	14.6891	128.3	8.78752
128.4	14.7091	128.4	8.80709
128.5	14.7203	128.5	8.82664
128.6	14.7348	128.6	8.84618
128.7	14.7448	128.7	8.86571
128.8	14.7584	128.8	8.88521
128.9	14.7744	128.9	8.90471
129	14.7919	129	8.92419
129.1	14.8054	129.1	8.94366
129.2	14.8171	129.2	8.96311
129.3	14.8304	129.3	8.98254
129.4	14.8383	129.4	9.00196
129.5	14.848	129.5	9.02137
129.6	14.8633	129.6	9.04076
129.7	14.8763	129.7	9.06014
129.8	14.8884	129.8	9.0795
129.9	14.902	129.9	9.09885
130	14.916	130	9.11818
130.1	14.9312	130.1	9.1375
130.2	14.9418	130.2	9.15681
130.3	14.9536	130.3	9.17609
130.4	14.9747	130.4	9.19537
130.5	14.9867	130.5	9.21463
130.6	15.0024	130.6	9.23388
130.7	15.0194	130.7	9.25311
130.8	15.0301	130.8	9.27232
130.9	15.0354	130.9	9.29153
131	15.0452	131	9.31072
131.1	15.0571	131.1	9.32989
131.2	15.0663	131.2	9.34905
131.3	15.0776	131.3	9.36819
131.4	15.0856	131.4	9.38732
131.5	15.0926	131.5	9.40644
131.6	15.1049	131.6	9.42554
131.7	15.1207	131.7	9.44463
131.8	15.1322	131.8	9.4637
131.9	15.1426	131.9	9.48276
132	15.1535	132	9.50181
132.1	15.1642	132.1	9.52084
132.2	15.1745	132.2	9.53985
132.3	15.1804	132.3	9.55885
132.4	15.1898	132.4	9.57784
132.5	15.1975	132.5	9.59681
132.6	15.2078	132.6	9.61577
132.7	15.2219	132.7	9.63472
132.8	15.2334	132.8	9.65364
132.9	15.2436	132.9	9.67256
133	15.2568	133	9.69146
133.1	15.2659	133.1	9.71035
133.2	15.2762	133.2	9.72922
133.3	15.2849	133.3	9.74808
133.4	15.299	133.4	9.76692
133.5	15.3109	133.5	9.78575
133.6	15.319	133.6	9.80457
133.7	15.332	133.7	9.82337
133.8	15.3436	133.8	9.84216
133.9	15.3523	133.9	9.86093
134	15.3626	134	9.87969
134.1	15.3755	134.1	9.89844
134.2	15.3884	134.2	9.91717
134.3	15.3999	134.3	9.93588
134.4	15.4106	134.4	9.95459
134.5	15.4147	134.5	9.97328
134.6	15.4239	134.6	9.99195
134.7	15.4329	134.7	10.0106
134.8	15.4442	134.8	10.0293
134.9	15.4517	134.9	10.0479
135	15.4603	135	10.0665
135.1	15.4646	135.1	10.0851
135.2	15.4765	135.2	10.1037
135.3	15.4869	135.3	10.1223
135.4	15.4955	135.4	10.1408
135.5	15.5059	135.5	10.1594
135.6	15.5126	135.6	10.1779
135.7	15.521	135.7	10.1965
135.8	15.532	135.8	10.215
135.9	15.5417	135.9	10.2334
136	15.5483	136	10.2519
136.1	15.5565	136.1	10.2704
136.2	15.5636	136.2	10.2888
136.3	15.5759	136.3	10.3073
136.4	15.5811	136.4	10.3257
136.5	15.5839	136.5	10.3441
136.6	15.5936	136.6	10.3625
136.7	15.6008	136.7	10.3809
136.8	15.6065	136.8	10.3993
136.9	15.6117	136.9	10.4176
137	15.6249	137	10.436
137.1	15.6342	137.1	10.4543
137.2	15.6436	137.2	10.4726
137.3	15.652	137.3	10.4909
137.4	15.662	137.4	10.5092
137.5	15.6729	137.5	10.5274
137.6	15.6845	137.6	10.5457
137.7	15.6908	137.7	10.5639
137.8	15.6965	137.8	10.5822
137.9	15.7023	137.9	10.6004
138	15.7091	138	10.6186
138.1	15.7169	138.1	10.6368
138.2	15.7209	138.2	10.655
138.3	15.7284	138.3	10.6731
138.4	15.7379	138.4	10.6913
138.5	15.7477	138.5	10.7094
138.6	15.7549	138.6	10.7275
138.7	15.7633	138.7	10.7456
138.8	15.7705	138.8	10.7637
138.9	15.7808	138.9	10.7818
139	15.791	139	10.7999
139.1	15.7976	139.1	10.8179
139.2	15.806	139.2	10.836
139.3	15.8138	139.3	10.854
139.4	15.8205	139.4	10.872
139.5	15.8256	139.5	10.89
139.6	15.8299	139.6	10.908
139.7	15.8384	139.7	10.9259
139.8	15.8444	139.8	10.9439
[truncated: 10,082 more rows]

## Sheet: mMB6-42-B6R
-60	0.0259	0
-59.9	0.0291	0
-59.8	0.0306001	0
-59.7	0.031	0
-59.6	0.0321	0
-59.5	0.0368	0
-59.4	0.0345	0
-59.3	0.0381001	0
-59.2	0.0373	0
-59.1	0.0364	0
-59	0.034	0
-58.9	0.0334	0
-58.8	0.0363999	0
-58.7	0.0302	0
-58.6	0.0291	0
-58.5	0.0332	0
-58.4	0.028	0
-58.3	0.0285999	0
-58.2	0.0254	0
-58.1	0.0243	0
-58	0.0234	0
-57.9	0.0229	0
-57.8	0.0228006	0
-57.7	0.0275	0
-57.6	0.0225	0
-57.5	0.021	0
-57.4	0.0215	0
-57.3	0.0265999	0
-57.2	0.027	0
-57.1	0.0257	0
-57	0.0242	0
-56.9	0.02	0
-56.8	0.0144007	0
-56.7	0.0222	0
-56.6	0.0266	0
-56.5	0.0265	0
-56.4	0.0305	0
-56.3	0.0354005	0
-56.2	0.0407	0
-56.1	0.054	0
-56	0.0568	0
-55.9	0.0652	0
-55.8	0.0611998	0
-55.7	0.0574	0
-55.6	0.0523	0
-55.5	0.0507	0
-55.4	0.0516	0
-55.3	0.0541003	0
-55.2	0.0601	0
-55.1	0.0593	0
-55	0.0582	0
-54.9	0.0507	0
-54.8	0.0453985	0
-54.7	0.0331	0
-54.6	0.0264	0
-54.5	0.028	0
-54.4	0.0194	0
-54.3	0.0191995	0
-54.2	0.0124	0
-54.1	0.0111	0
-54	0.0111	0
-53.9	0.00770002	0
-53.8	0.00969942	0
-53.7	0.0057	0
-53.6	0.0113	0
-53.5	0.015	0
-53.4	0.0134	0
-53.3	0.0162995	0
-53.2	0.00960001	0
-53.1	0.014	0
-53	0.0175	0
-52.9	0.0113	0
-52.8	0.0160997	0
-52.7	0.0145	0
-52.6	0.0163	0
-52.5	0.0177	0
-52.4	0.0151	0
-52.3	0.0158008	0
-52.2	0.0216	0
-52.1	0.0133	0
-52	0.0164	0
-51.9	0.0218	0
-51.8	0.0162005	0
-51.7	0.0171	0
-51.6	0.0223	0
-51.5	0.0274	0
-51.4	0.0335	0
-51.3	0.0448996	0
-51.2	0.0434	0
-51.1	0.0428	0
-51	0.0397	0
-50.9	0.0373	0
-50.8	0.0383996	0
-50.7	0.0339	0
-50.6	0.0354	0
-50.5	0.0321	0
-50.4	0.0302	0
-50.3	0.0302998	0
-50.2	0.0297	0
-50.1	0.0267	0
-50	0.0223	0
-49.9	0.0191	0
-49.8	0.0185004	0
-49.7	0.0235	0
-49.6	0.0197	0
-49.5	0.0195	0
-49.4	0.0213	0
-49.3	0.0200002	0
-49.2	0.0149	0
-49.1	0.0192	0
-49	0.0212	0
-48.9	0.0185	0
-48.8	0.0151994	0
-48.7	0.0125	0
-48.6	0.0126	0
-48.5	0.0128	0
-48.4	0.00720002	0
-48.3	0.0117	0
-48.2	0.0134	0
-48.1	0.0126	0
-48	0.0118	0
-47.9	0.00500003	0
-47.8	-0.0305017	0
-47.7	-0.00489999	0
-47.6	0.0309	0
-47.5	0.0361	0
-47.4	-0.0029	0
-47.3	-0.00550025	0
-47.2	-0.0104	0
-47.1	-0.0112	0
-47	-0.0125	0
-46.9	-0.0188	0
-46.8	-0.0233002	0
-46.7	-0.0235	0
-46.6	-0.028	0
-46.5	-0.0292	0
-46.4	-0.0369	0
-46.3	-0.0408997	0
-46.2	-0.0394	0
-46.1	-0.0418	0
-46	-0.0332	0
-45.9	-0.0312	0
-45.8	-0.0345025	0
-45.7	-0.0531	0
-45.6	-0.0494	0
-45.5	-0.049	0
-45.4	-0.0387	0
-45.3	-0.0283996	0
-45.2	-0.0334	0
-45.1	-0.0292	0
-45	-0.0321	0
-44.9	-0.0386	0
-44.8	-0.0372009	0
-44.7	-0.0515	0
-44.6	-0.0549	0
-44.5	-0.0191	0
-44.4	-0.0661	0
-44.3	-0.0722001	0
-44.2	-0.071	0
-44.1	-0.1167	0
-44	-0.0826	0
-43.9	-0.0657	0
-43.8	-0.0534015	0
-43.7	-0.0536	0
-43.6	-0.0523	0
-43.5	-0.0599	0
-43.4	-0.0526	0
-43.3	-0.0479015	0
-43.2	-0.0521	0
-43.1	-0.0426	0
-43	-0.0392	0
-42.9	-0.0482	0
-42.8	-0.0495037	0
-42.7	-0.0609	0
-42.6	-0.0586	0
-42.5	-0.0205	0
-42.4	-0.0217	0
-42.3	-0.0317008	0
-42.2	-0.0368	0
-42.1	-0.0223	0
-42	-0.0148	0
-41.9	-0.0284	0
-41.8	-0.019502	0
-41.7	-0.0291	0
-41.6	-0.0329	0
-41.5	-0.0465	0
-41.4	-0.0529	0
-41.3	-0.0439017	0
-41.2	-0.0585	0
-41.1	-0.0571	0
-41	-0.0471	0
-40.9	-0.0471	0
-40.8	-0.0489089	0
-40.7	-0.103	0
-40.6	-0.1657	0
-40.5	-0.4136	0
-40.4	-0.6161	0
-40.3	4.03857	0
-40.2	-2.3717	0
-40.1	-0.9533	0
-40	0.941	0
-39.9	-1.2104	0
-39.8	0.507292	0
-39.7	0.1233	0
-39.6	0.047	0
-39.5	-0.0244	0
-39.4	-0.0332	0
-39.3	-0.0311017	0
-39.2	-0.0456	0
-39.1	-0.0705	0
-39	-0.0938	0
-38.9	-0.0596	0
-38.8	-0.0400944	0
-38.7	-0.0254	0
-38.6	-0.0953	0
-38.5	-0.0444	0
-38.4	-0.0246	0
-38.3	-0.0210048	0
-38.2	-0.0217	0
-38.1	-0.0236	0
-38	-0.0338	0
-37.9	0.0122	0
-37.8	-0.165104	0
-37.7	-0.0276	0
-37.6	0.0889	0
-37.5	0.2721	0
-37.4	0.1433	0
-37.3	0.17972	0
-37.2	0.1708	0
-37.1	0.1807	0
-37	0.204	0
-36.9	0.1149	0
-36.8	0.0698002	0
-36.7	0.000800038	0
-36.6	0.0349	0
-36.5	0.00560003	0
-36.4	-0.0237	0
-36.3	-0.0233021	0
-36.2	0.000199976	0
-36.1	-0.00639999	0
-36	0.014	0
-35.9	0.0289	0
-35.8	0.00649781	0
-35.7	0.0136	0
-35.6	-0.00219999	0
-35.5	-0.0131	0
-35.4	0.0223	0
-35.3	0.0149981	0
-35.2	0.0192	0
-35.1	0.0132	0
-35	0.00400003	0
-34.9	0.0123	0
-34.8	0.0138991	0
-34.7	0.0135	0
-34.6	0.0082	0
-34.5	0.0116	0
-34.4	0.00779998	0
-34.3	-0.0042017	0
-34.2	0.00529999	0
-34.1	0.00359999	0
-34	0.00549999	0
-33.9	0.00980003	0
-33.8	0.00459934	0
-33.7	0.00880002	0
-33.6	0.0077	0
-33.5	0.00279999	0
-33.4	0.00630001	0
-33.3	0.00459926	0
-33.2	0.00670001	0
-33.1	0.00240002	0
-33	-0.00119998	0
-32.9	0.00120002	0
-32.8	-0.0106011	0
-32.7	-0.0116	0
-32.6	-0.00730001	0
-32.5	-0.00380001	0
-32.4	0.0027	0
-32.3	0.00979991	0
-32.2	0.0133	0
-32.1	0.0148	0
-32	0.0157	0
-31.9	0.018	0
-31.8	0.0164991	0
-31.7	0.0105	0
-31.6	0.00739999	0
-31.5	0.00879998	0
-31.4	0.0132	0
-31.3	0.0093998	0
-31.2	0.0063	0
-31.1	0.00300003	0
-31	0.0021	0
-30.9	0.000300007	0
-30.8	0.00219934	0
-30.7	0.00200002	0
-30.6	0.0056	0
-30.5	0.00590003	0
-30.4	0.0052	0
-30.3	0.00299942	0
-30.2	0.00289999	0
-30.1	0.00540001	0
-30	0.00560003	0
-29.9	0.00580002	0
-29.8	0.00579959	0
-29.7	0.0049	0
-29.6	0.00529999	0
-29.5	0.00589997	0
-29.4	0.005	0
-29.3	0.00499984	0
-29.2	0.007	0
-29.1	0.00760002	0
-29	0.0103	0
-28.9	0.0114	0
-28.8	0.00649934	0
-28.7	0.00270001	0
-28.6	0.00299999	0
-28.5	0.00299998	0
-28.4	0.00549997	0
-28.3	0.0061995	0
-28.2	0.00740001	0
-28.1	0.00589999	0
-28	0.0081	0
-27.9	0.00930003	0
-27.8	0.0105993	0
-27.7	0.0081	0
-27.6	0.00700003	0
-27.5	0.00850002	0
-27.4	0.00930002	0
-27.3	0.00839942	0
-27.2	0.00560003	0
-27.1	0.0087	0
-27	0.00520002	0
-26.9	0.0054	0
-26.8	0.00679922	0
-26.7	0.00429998	0
-26.6	0.0013	0
-26.5	-0.00370002	0
-26.4	-0.00480001	0
-26.3	-0.0064008	0
-26.2	-0.00949997	0
-26.1	-0.00649998	0
-26	-0.00940002	0
-25.9	-0.0042	0
-25.8	-0.00240018	0
-25.7	-0.000399978	0
-25.6	-0.0016	0
-25.5	-0.00409999	0
-25.4	-0.0072	0
-25.3	-0.0095005	0
-25.2	-0.0082	0
-25.1	-0.00439999	0
-25	0.000499996	0
-24.9	-0.000799998	0
-24.8	-0.000200459	0
-24.7	0.00090001	0
-24.6	0.0034	0
-24.5	-0.00250001	0
-24.4	-0.00410001	0
-24.3	-0.00250087	0
-24.2	-0.0046	0
-24.1	-0.0038	0
-24	-0.0028	0
-23.9	-0.0042	0
-23.8	-0.0032006	0
-23.7	-0.00659999	0
-23.6	-0.00659999	0
-23.5	-0.00820001	0
-23.4	-0.00599999	0
-23.3	-0.00410061	0
-23.2	-0.00699999	0
-23.1	-0.00570001	0
-23	-0.00119999	0
-22.9	-0.00220001	0
-22.8	-0.00280012	0
-22.7	0.00160001	0
-22.6	0.0053	0
-22.5	0.0081	0
-22.4	0.00649999	0
-22.3	0.003	0
-22.2	0.00149999	0
-22.1	0.00249999	0
-22	0.00120001	0
-21.9	0.00119999	0
-21.8	0.000899321	0
-21.7	-0.00290001	0
-21.6	-0.00310001	0
-21.5	-0.00280001	0
-21.4	-0.00289999	0
-21.3	0.000498221	0
-21.2	-0.00540001	0
-21.1	-0.0019	0
-21	0.00200001	0
-20.9	-0.000899996	0
-20.8	0.00849912	0
-20.7	0.00469999	0
-20.6	0.00650001	0
-20.5	0.0022	0
-20.4	0.00590001	0
-20.3	0.00200026	0
-20.2	0.002	0
-20.1	0.000500004	0
-20	-0.00550001	0
-19.9	-0.00719999	0
-19.8	-0.0147002	0
-19.7	-0.0119	0
-19.6	-0.00970001	0
-19.5	-0.0114	0
-19.4	-0.00770001	0
-19.3	-0.0132998	0
-19.2	-0.0077	0
-19.1	-0.0119	0
-19	-0.0174	0
-18.9	-0.0164	0
-18.8	-0.00939983	0
-18.7	-0.01	0
-18.6	-0.0139	0
-18.5	-0.00949999	0
-18.4	-0.000999987	0
-18.3	-0.00139899	0
-18.2	0.000800008	0
-18.1	-0.002	0
-18	-0.0107	0
-17.9	-0.0188	0
-17.8	-0.0312994	0
-17.7	-0.0372	0
-17.6	-0.0338	0
-17.5	-0.0279	0
-17.4	-0.0167	0
-17.3	-0.0160004	0
-17.2	-0.0233	0
-17.1	-0.0327	0
-17	-0.034	0
-16.9	-0.0371	0
-16.8	-0.0558988	0
-16.7	-0.0601	0
-16.6	-0.0616	0
-16.5	-0.0628	0
-16.4	-0.0709	0
-16.3	-0.0721992	0
-16.2	-0.0691	0
-16.1	-0.0672	0
-16	-0.0693	0
-15.9	-0.0714	0
-15.8	-0.0782991	0
-15.7	-0.0734	0
-15.6	-0.0726	0
-15.5	-0.0782	0
-15.4	-0.0721	0
-15.3	-0.0736999	0
-15.2	-0.0712	0
-15.1	-0.0668	0
-15	-0.0625	0
-14.9	-0.059	0
-14.8	-0.0648003	0
-14.7	-0.0625	0
-14.6	-0.0514	0
-14.5	-0.0359	0
-14.4	-0.0469	0
-14.3	-0.0550004	0
-14.2	-0.0425	0
-14.1	-0.0335	0
-14	-0.0253	0
-13.9	-0.0169	0
-13.8	-0.0115015	0
-13.7	-0.0153	0
-13.6	-0.016	0
-13.5	-0.00770001	0
-13.4	-0.002	0
-13.3	0.000199323	0
-13.2	-0.00480001	0
-13.1	-0.00480001	0
-13	-0.00339999	0
-12.9	0.000300006	0
-12.8	0.00139892	0
-12.7	-0.000599994	0
-12.6	0.0024	0
-12.5	0.00879999	0
-12.4	0.0153	0
-12.3	0.0235985	0
-12.2	0.023	0
-12.1	0.0224	0
-12	0.0241	0
-11.9	0.014	0
-11.8	0.0111993	0
-11.7	0.0137	0
-11.6	0.0149	0
-11.5	0.0207	0
-11.4	0.0247	0
-11.3	0.029	0
-11.2	0.0313	0
-11.1	0.0261	0
-11	0.0256	0
-10.9	0.0226	0
-10.8	0.0184999	0
-10.7	0.0248	0
-10.6	0.0254	0
-10.5	0.0245	0
-10.4	0.0221	0
-10.3	0.0229991	0
-10.2	0.0191	0
-10.1	0.0136	0
-10	0.0128	0
-9.89999	0.0128	0
-9.79999	0.0187999	0
-9.7	0.0248	0
-9.59999	0.0239	0
-9.5	0.0259	0
-9.39999	0.0294	0
-9.29999	0.0323999	0
-9.2	0.0335	0
-9.09999	0.0326	0
-9	0.0359	0
-8.89999	0.0334	0
-8.79999	0.0337989	0
-8.7	0.039	0
-8.59999	0.0402	0
-8.5	0.0374	0
-8.39999	0.0352	0
-8.29999	0.0308986	0
-8.2	0.0183	0
-8.09999	0.0197	0
-8	0.0169	0
-7.89999	0.0099	0
-7.79999	0.00459986	0
-7.7	0.0063	0
-7.59999	0.0073	0
-7.5	0.0078	0
-7.39999	0.0064	0
-7.29999	0.00779986	0
-7.2	0.0078	0
-7.09999	0.0062	0
-7	0.0059	0
-6.89999	0.0055	0
-6.79999	0.0028998	0
-6.7	0.0065	0
-6.59999	0.0073	0
-6.5	0.0043	0
-6.39999	0.0026	0
-6.29999	-0.00250024	0
-6.2	-0.0032	0
-6.09999	-0.0017	0
-6	-0.002	0
-5.89999	-0.0024	0
-5.79999	-0.00460041	0
-5.7	-0.0057	0
-5.59999	-0.0059	0
-5.5	-0.0048	0
-5.39999	-0.0025	0
-5.29999	0.000599405	0
-5.2	-0.0016	0
-5.09999	-0.001	0
-5	0	0
-4.89999	0.0001	0
-4.79999	-0.00140082	0
-4.7	-0.0059	0
-4.59999	-0.0087	0
-4.5	-0.0065	0
-4.39999	-0.0027	0
-4.29999	0.00179953	0
-4.2	0.0028	0
-4.09999	0.0039	0
-4	0.0095	0
-3.89999	0.0107	0
-3.79999	0.0114995	0
-3.7	0.0124	0
-3.59999	0.0209	0
-3.5	0.0245	0
-3.39999	0.0272	0
-3.29999	0.0190994	0
-3.2	0.0119	0
-3.09999	0.011	0
-3	0.0175	0
-2.89999	0.0053	0
-2.79999	0.0022997	0
-2.7	-0.0044	0
-2.59999	-0.0108	0
-2.5	-0.007	0
-2.39999	-0.0043	0
-2.29999	0.00159933	0
-2.2	-0.0035	0
-2.09999	-0.0068	0
-2	-0.0119	0
-1.89999	-0.0102	0
-1.79999	0.00559888	0
-1.7	0.0049	0
-1.59999	0.0059	0
-1.5	0.0066	0
-1.39999	0.0066	0
-1.29999	0.0066	0
-1.2	0.009	0
-1.09999	0.0144	0
-1	0.0493	0
-0.899994	0.0144	0
-0.799988	0.0144	0
-0.699997	0.00900047	0
-0.599991	0.009	0
-0.5	0.0066	0
-0.399994	0.0066	0
-0.299988	0.0066	0
-0.199997	0.0066	0
-0.0999908	0.0066	0
0	0.0066	0
0.100006	0.009	0
0.200012	0.00900047	0.0245581
0.300003	0.0144	0.0491085
0.400009	0.0144	0.0736589
0.5	0.0493	0.0982016
0.600006	0.0493	0.122744
0.700012	0.0493	0.147283
0.800003	0.0493	0.171814
0.900009	0.0493	0.196345
1	0.0493	0.220868
1.10001	0.4521	0.245391
1.20001	0.4624	0.269911
1.3	0.462602	0.294422
1.40001	0.466	0.318934
1.5	0.4737	0.343438
1.60001	0.48044	0.367942
1.70001	0.517553	0.392442
1.8	0.5676	0.416934
1.90001	0.5676	0.441426
2	0.517553	0.465911
2.10001	0.517553	0.490395
2.20001	0.5676	0.514876
2.3	0.5676	0.539349
2.40001	0.6463	0.563821
2.5	0.5676	0.588287
2.60001	0.563	0.612752
2.70001	0.632173	0.637213
2.8	0.6199	0.661667
2.90001	0.5822	0.68612
3	0.6019	0.710566
3.10001	0.7175	0.735012
3.20001	0.696196	0.759454
3.3	0.7749	0.783888
3.40001	0.7307	0.808322
3.5	0.7668	0.832749
3.60001	0.7833	0.857176
3.70001	0.792195	0.881598
3.8	0.7997	0.906013
3.90001	0.8272	0.930428
4	0.8567	0.954835
4.10001	0.8946	0.979243
4.20001	0.9243	1.00365
4.3	0.9683	1.02804
4.40001	1.0009	1.05244
4.5	1.0397	1.07683
4.60001	1.0694	1.10121
4.70001	1.0868	1.1256
4.8	1.1181	1.14997
4.90001	1.1434	1.17435
5	1.1745	1.19872
5.10001	1.1873	1.22309
5.20001	1.2049	1.24745
5.3	1.2287	1.27181
5.40001	1.2524	1.29617
5.5	1.2836	1.32052
5.60001	1.3099	1.34487
5.70001	1.3389	1.36921
5.8	1.3682	1.39355
5.90001	1.394	1.41789
6	1.4212	1.44222
6.10001	1.4442	1.46655
6.20001	1.4706	1.49087
6.3	1.4916	1.51519
6.40001	1.5125	1.53951
6.5	1.5393	1.56382
6.60001	1.5695	1.58813
6.70001	1.592	1.61244
6.8	1.6195	1.63674
6.90001	1.6446	1.66104
7	1.6719	1.68533
7.10001	1.6981	1.70962
7.20001	1.7232	1.73391
7.3	1.751	1.75819
7.40001	1.7791	1.78247
7.5	1.8047	1.80674
7.60001	1.8304	1.83102
7.70001	1.8536	1.85529
7.8	1.882	1.87955
7.90001	1.9084	1.90381
8	1.9277	1.92806
8.10001	1.9525	1.95231
8.20001	1.9785	1.97656
8.3	2.0023	2.00081
8.40001	2.029	2.02505
8.5	2.0513	2.04928
8.60001	2.074	2.07352
8.70001	2.0998	2.09775
8.8	2.1289	2.12197
8.90001	2.1559	2.14619
9	2.1811	2.17041
9.10001	2.2095	2.19462
9.20001	2.239	2.21883
9.3	2.2642	2.24304
9.40001	2.2911	2.26724
9.5	2.3201	2.29144
9.60001	2.3478	2.31563
9.70001	2.3757	2.33983
9.8	2.408	2.36401
9.90001	2.4363	2.38819
10	2.4618	2.41237
10.1	2.487	2.43655
10.2	2.5144	2.46072
10.3	2.539	2.48489
10.4	2.5632	2.50905
10.5	2.5865	2.53321
10.6	2.6143	2.55737
10.7	2.6404	2.58152
10.8	2.6667	2.60567
10.9	2.6949	2.62981
11	2.7196	2.65395
11.1	2.7446	2.67809
11.2	2.7695	2.70223
11.3	2.7976	2.72635
11.4	2.8241	2.75048
11.5	2.8529	2.7746
11.6	2.8846	2.79872
11.7	2.9185	2.82284
11.8	2.9447	2.84695
11.9	2.9705	2.87105
12	3.0024	2.89515
12.1	3.0296	2.91925
12.2	3.0596	2.94335
12.3	3.0888	2.96744
12.4	3.1148	2.99153
12.5	3.1407	3.01561
12.6	3.1702	3.03969
12.7	3.1947	3.06377
12.8	3.2236	3.08784
12.9	3.2518	3.11191
13	3.2783	3.13597
13.1	3.3074	3.16004
13.2	3.3357	3.18409
13.3	3.3635	3.20815
13.4	3.3875	3.2322
13.5	3.4172	3.25624
13.6	3.4449	3.28028
13.7	3.4721	3.30432
13.8	3.4988	3.32836
13.9	3.526	3.35239
14	3.5547	3.37641
14.1	3.5838	3.40044
14.2	3.6135	3.42446
14.3	3.6389	3.44847
14.4	3.6621	3.47248
14.5	3.6885	3.49649
14.6	3.7186	3.5205
14.7	3.7462	3.5445
14.8	3.7721	3.56849
14.9	3.7969	3.59249
15	3.8209	3.61647
15.1	3.8447	3.64046
15.2	3.8684	3.66444
15.3	3.893	3.68842
15.4	3.9198	3.71239
15.5	3.9449	3.73636
15.6	3.9747	3.76033
15.7	4.0023	3.78429
15.8	4.0236	3.80825
15.9	4.0506	3.8322
16	4.0775	3.85615
16.1	4.1037	3.8801
16.2	4.1321	3.90405
16.3	4.1608	3.92798
16.4	4.1853	3.95192
16.5	4.2121	3.97585
16.6	4.2373	3.99978
16.7	4.2644	4.02371
16.8	4.2893	4.04763
16.9	4.3141	4.07154
17	4.3378	4.09545
17.1	4.3657	4.11937
17.2	4.3932	4.14327
17.3	4.4168	4.16717
17.4	4.4344	4.19107
17.5	4.4588	4.21496
17.6	4.4862	4.23886
17.7	4.5109	4.26274
17.8	4.5368	4.28662
17.9	4.5603	4.31051
18	4.5811	4.33438
18.1	4.6069	4.35825
18.2	4.6303	4.38212
18.3	4.6559	4.40598
18.4	4.6797	4.42984
18.5	4.7037	4.4537
18.6	4.7356	4.47755
18.7	4.7634	4.5014
18.8	4.794	4.52525
18.9	4.817	4.54909
19	4.8431	4.57293
19.1	4.8706	4.59676
19.2	4.8939	4.62059
19.3	4.9229	4.64442
19.4	4.9487	4.66824
19.5	4.9736	4.69206
19.6	4.9996	4.71587
19.7	5.0219	4.73969
19.8	5.0408	4.76349
19.9	5.0658	4.7873
20	5.0902	4.8111
20.1	5.1158	4.83489
20.2	5.1454	4.85869
20.3	5.1723	4.88247
20.4	5.1996	4.90626
20.5	5.2225	4.93004
20.6	5.2429	4.95382
20.7	5.2705	4.97759
20.8	5.2976	5.00136
20.9	5.3275	5.02513
21	5.3558	5.04889
21.1	5.3847	5.07265
21.2	5.4105	5.09641
21.3	5.4368	5.12016
21.4	5.4658	5.1439
21.5	5.4912	5.16765
21.6	5.5162	5.19139
21.7	5.542	5.21512
21.8	5.5681	5.23886
21.9	5.5906	5.26258
22	5.6143	5.28631
22.1	5.6439	5.31003
22.2	5.6713	5.33375
22.3	5.6962	5.35746
22.4	5.724	5.38117
22.5	5.7519	5.40488
22.6	5.777	5.42858
22.7	5.801	5.45228
22.8	5.8261	5.47598
22.9	5.8519	5.49966
23	5.8804	5.52335
23.1	5.9051	5.54704
23.2	5.9286	5.57072
23.3	5.9579	5.5944
23.4	5.9812	5.61806
23.5	6.0121	5.64173
23.6	6.038	5.6654
23.7	6.0632	5.68906
23.8	6.0917	5.71272
23.9	6.1152	5.73637
24	6.1423	5.76002
24.1	6.1709	5.78367
24.2	6.1986	5.80731
24.3	6.2256	5.83095
24.4	6.2513	5.85458
24.5	6.2761	5.87822
24.6	6.3014	5.90184
24.7	6.3269	5.92547
24.8	6.3517	5.94909
24.9	6.3756	5.9727
25	6.3978	5.99632
25.1	6.425	6.01993
25.2	6.4475	6.04353
25.3	6.4756	6.06714
25.4	6.5025	6.09073
25.5	6.5266	6.11432
25.6	6.5518	6.13792
25.7	6.574	6.1615
25.8	6.6035	6.18509
25.9	6.6327	6.20866
26	6.6574	6.23224
26.1	6.6821	6.25581
26.2	6.7104	6.27938
26.3	6.7377	6.30295
26.4	6.763	6.3265
26.5	6.7852	6.35006
26.6	6.8118	6.37361
26.7	6.8457	6.39717
26.8	6.8697	6.42071
26.9	6.8961	6.44425
27	6.9209	6.46779
27.1	6.9437	6.49132
27.2	6.9664	6.51486
27.3	6.991	6.53838
27.4	7.017	6.5619
27.5	7.0427	6.58542
27.6	7.0667	6.60894
27.7	7.0966	6.63245
27.8	7.1214	6.65596
27.9	7.1457	6.67946
28	7.1741	6.70297
28.1	7.2	6.72646
28.2	7.2251	6.74996
28.3	7.2546	6.77345
28.4	7.2787	6.79693
28.5	7.3039	6.82042
28.6	7.3282	6.8439
28.7	7.3515	6.86737
28.8	7.3766	6.89085
28.9	7.4024	6.91431
29	7.4285	6.93777
29.1	7.4533	6.96123
29.2	7.4796	6.98469
29.3	7.508	7.00815
29.4	7.5336	7.03159
29.5	7.5628	7.05504
29.6	7.5889	7.07848
29.7	7.6142	7.10192
29.8	7.6395	7.12536
29.9	7.6662	7.14878
30	7.694	7.17221
30.1	7.7183	7.19563
30.2	7.743	7.21905
30.3	7.772	7.24247
30.4	7.7989	7.26588
30.5	7.8266	7.28929
30.6	7.8522	7.31269
30.7	7.8754	7.3361
30.8	7.8969	7.35949
30.9	7.9214	7.38288
31	7.944	7.40627
31.1	7.9717	7.42966
31.2	7.9964	7.45305
31.3	8.0267	7.47643
31.4	8.0496	7.4998
31.5	8.0752	7.52317
31.6	8.1044	7.54654
31.7	8.1281	7.5699
31.8	8.161	7.59326
31.9	8.1852	7.61662
32	8.2147	7.63997
32.1	8.2427	7.66332
32.2	8.2688	7.68667
32.3	8.2886	7.71001
32.4	8.3107	7.73334
32.5	8.3371	7.75668
32.6	8.366	7.78001
32.7	8.387	7.80334
32.8	8.4066	7.82666
32.9	8.4304	7.84998
33	8.4559	7.8733
33.1	8.4834	7.89661
33.2	8.5091	7.91992
33.3	8.5375	7.94323
33.4	8.5643	7.96652
33.5	8.5921	7.98982
33.6	8.6126	8.01312
33.7	8.6372	8.03641
33.8	8.6567	8.0597
33.9	8.678	8.08297
34	8.7004	8.10625
34.1	8.723	8.12953
34.2	8.7512	8.15281
34.3	8.7741	8.17607
34.4	8.7921	8.19933
34.5	8.8151	8.2226
34.6	8.8404	8.24585
34.7	8.8649	8.26911
34.8	8.8928	8.29236
34.9	8.9204	8.3156
35	8.9442	8.33885
35.1	8.9693	8.36209
35.2	8.9948	8.38532
35.3	9.015	8.40856
35.4	9.0386	8.43178
35.5	9.0622	8.455
35.6	9.0844	8.47822
35.7	9.1094	8.50144
35.8	9.1332	8.52466
35.9	9.1582	8.54786
36	9.1815	8.57107
36.1	9.2035	8.59427
36.2	9.2272	8.61747
36.3	9.2532	8.64067
36.4	9.2756	8.66385
36.5	9.2989	8.68704
36.6	9.3206	8.71023
36.7	9.3493	8.73341
36.8	9.3802	8.75659
36.9	9.411	8.77975
37	9.4313	8.80293
37.1	9.4557	8.82609
37.2	9.4789	8.84926
37.3	9.5052	8.87241
37.4	9.5279	8.89556
37.5	9.5491	8.91872
37.6	9.5696	8.94186
37.7	9.5935	8.96501
37.8	9.6183	8.98815
37.9	9.6353	9.01128
38	9.6617	9.03442
38.1	9.6837	9.05755
38.2	9.7066	9.08067
38.3	9.732	9.1038
38.4	9.7617	9.12691
38.5	9.7889	9.15002
38.6	9.8101	9.17314
38.7	9.8347	9.19624
38.8	9.8647	9.21935
38.9	9.8859	9.24244
39	9.9101	9.26554
39.1	9.9357	9.28863
39.2	9.9623	9.31172
39.3	9.9887	9.33481
39.4	10.0176	9.35789
39.5	10.0421	9.38097
39.6	10.0649	9.40404
39.7	10.0886	9.42711
39.8	10.114	9.45018
39.9	10.1431	9.47324
40	10.1711	9.4963
40.1	10.1946	9.51936
40.2	10.2167	9.54241
40.3	10.2408	9.56546
40.4	10.2665	9.5885
40.5	10.2951	9.61154
40.6	10.325	9.63458
40.7	10.3486	9.65762
40.8	10.377	9.68065
40.9	10.3979	9.70367
41	10.4211	9.7267
41.1	10.4464	9.74972
41.2	10.47	9.77273
41.3	10.491	9.79575
41.4	10.5189	9.81875
41.5	10.5463	9.84176
41.6	10.572	9.86476
41.7	10.5942	9.88776
41.8	10.6137	9.91075
41.9	10.6347	9.93374
42	10.6621	9.95673
42.1	10.6865	9.97971
42.2	10.7062	10.0027
42.3	10.7324	10.0257
42.4	10.7542	10.0486
42.5	10.7766	10.0716
42.6	10.8029	10.0946
42.7	10.8298	10.1175
42.8	10.8522	10.1405
42.9	10.8745	10.1634
43	10.8945	10.1864
43.1	10.9211	10.2093
43.2	10.947	10.2323
43.3	10.9718	10.2552
43.4	10.9941	10.2782
43.5	11.0215	10.3011
43.6	11.0509	10.324
43.7	11.0788	10.347
43.8	11.1052	10.3699
43.9	11.1329	10.3928
44	11.1637	10.4157
44.1	11.1878	10.4386
44.2	11.2119	10.4615
44.3	11.2388	10.4844
44.4	11.2647	10.5073
44.5	11.2855	10.5302
44.6	11.3089	10.5531
44.7	11.338	10.576
44.8	11.3613	10.5989
44.9	11.3885	10.6218
45	11.4196	10.6446
45.1	11.4394	10.6675
45.2	11.4652	10.6904
45.3	11.4847	10.7133
45.4	11.5095	10.7361
45.5	11.5334	10.759
45.6	11.5573	10.7818
45.7	11.5824	10.8047
45.8	11.6055	10.8275
45.9	11.63	10.8504
46	11.6514	10.8732
46.1	11.6786	10.8961
46.2	11.6985	10.9189
46.3	11.7227	10.9417
46.4	11.7469	10.9646
46.5	11.7711	10.9874
46.6	11.7979	11.0102
46.7	11.8193	11.033
46.8	11.8445	11.0558
46.9	11.8702	11.0786
47	11.8975	11.1014
47.1	11.9169	11.1243
47.2	11.9376	11.1471
47.3	11.9624	11.1698
47.4	11.9928	11.1926
47.5	12.0206	11.2154
47.6	12.046	11.2382
47.7	12.0702	11.261
47.8	12.1004	11.2838
47.9	12.1232	11.3065
48	12.1463	11.3293
48.1	12.1709	11.3521
48.2	12.1922	11.3748
48.3	12.2181	11.3976
48.4	12.2395	11.4204
48.5	12.2652	11.4431
48.6	12.2903	11.4659
48.7	12.3159	11.4886
48.8	12.3372	11.5113
48.9	12.3611	11.5341
49	12.3839	11.5568
49.1	12.4098	11.5795
49.2	12.4356	11.6023
49.3	12.4598	11.625
49.4	12.4859	11.6477
49.5	12.5167	11.6704
49.6	12.542	11.6931
49.7	12.5615	11.7158
49.8	12.583	11.7386
49.9	12.607	11.7613
50	12.6296	11.784
50.1	12.6509	11.8066
50.2	12.6777	11.8293
50.3	12.7056	11.852
50.4	12.7303	11.8747
50.5	12.7542	11.8974
50.6	12.7742	11.9201
50.7	12.7971	11.9427
50.8	12.8215	11.9654
50.9	12.8441	11.9881
51	12.8678	12.0107
51.1	12.886	12.0334
51.2	12.9143	12.0561
51.3	12.9389	12.0787
51.4	12.9645	12.1013
51.5	12.9933	12.124
51.6	13.0171	12.1466
51.7	13.0424	12.1693
51.8	13.0653	12.1919
51.9	13.0858	12.2145
52	13.1106	12.2372
52.1	13.1362	12.2598
52.2	13.1589	12.2824
52.3	13.1864	12.305
52.4	13.2122	12.3276
52.5	13.2394	12.3502
52.6	13.2652	12.3728
52.7	13.2867	12.3954
52.8	13.3137	12.418
52.9	13.3377	12.4406
53	13.3653	12.4632
53.1	13.3857	12.4858
53.2	13.4108	12.5084
53.3	13.4369	12.531
53.4	13.4566	12.5536
53.5	13.4843	12.5761
53.6	13.5072	12.5987
53.7	13.535	12.6213
53.8	13.5599	12.6438
53.9	13.5828	12.6664
54	13.6027	12.6889
54.1	13.6246	12.7115
54.2	13.6517	12.734
54.3	13.6762	12.7566
54.4	13.6981	12.7791
54.5	13.7193	12.8017
54.6	13.7469	12.8242
54.7	13.7717	12.8467
54.8	13.791	12.8693
54.9	13.8153	12.8918
55	13.8399	12.9143
55.1	13.8632	12.9368
55.2	13.8849	12.9593
55.3	13.9076	12.9818
55.4	13.931	13.0043
55.5	13.9536	13.0268
55.6	13.9783	13.0493
55.7	13.9995	13.0718
55.8	14.0205	13.0943
55.9	14.0429	13.1168
56	14.0614	13.1393
56.1	14.0842	13.1618
56.2	14.1103	13.1842
56.3	14.1304	13.2067
56.4	14.1521	13.2292
56.5	14.1715	13.2517
56.6	14.1967	13.2741
56.7	14.2231	13.2966
56.8	14.2446	13.319
56.9	14.2649	13.3415
57	14.2858	13.3639
57.1	14.3091	13.3864
57.2	14.3299	13.4088
57.3	14.3523	13.4313
57.4	14.3787	13.4537
57.5	14.4026	13.4761
57.6	14.4281	13.4985
57.7	14.4501	13.521
57.8	14.4692	13.5434
57.9	14.4891	13.5658
58	14.5102	13.5882
58.1	14.5326	13.6106
58.2	14.5519	13.633
58.3	14.5664	13.6554
58.4	14.5748	13.6778
58.5	14.5964	13.7002
58.6	14.6117	13.7226
58.7	14.6358	13.745
58.8	14.6586	13.7674
58.9	14.6979	13.7898
59	14.728	13.8122
59.1	14.7558	13.8345
59.2	14.7734	13.8569
59.3	14.775	13.8793
59.4	14.7987	13.9016
59.5	14.7988	13.924
59.6	14.8105	13.9463
59.7	14.8389	13.9687
59.8	14.8465	13.9911
59.9	14.8465	14.0134
60	14.8465	14.0357
60.1	14.8465	14.0357
60.2	14.8644	14.0356
60.3	14.8644	14.0354
60.4	14.8644	14.0353
60.5	14.8701	14.0351
60.6	14.8701	14.035
60.7	14.8701	14.0349
60.8	14.8701	14.0347
60.9	14.8701	14.0346
61	14.8701	14.0344
61.1	14.8701	14.0343
61.2	14.8701	14.0341
61.3	14.8701	14.034
61.4	14.8701	14.0338
61.5	14.8701	14.0337
61.6	14.8174	14.0335
61.7	14.8104	14.0334
61.8	14.7335	14.0332
61.9	14.723	14.0331
62	14.7335	14.0329
62.1	14.723	14.0328
62.2	14.723	14.0327
62.3	14.7027	14.0325
62.4	14.6183	14.0324
62.5	14.6183	14.0322
62.6	14.8006	14.0321
62.7	14.7748	14.0319
62.8	14.7104	14.0318
62.9	14.6531	14.0316
63	14.7345	14.0315
63.1	14.7127	14.0313
63.2	14.7157	14.0312
63.3	14.6911	14.031
63.4	14.7058	14.0309
63.5	14.6937	14.0307
63.6	14.7079	14.0306
63.7	14.7085	14.0305
63.8	14.7199	14.0303
63.9	14.7122	14.0302
64	14.7291	14.03
64.1	14.7038	14.0299
64.2	14.7121	14.0297
64.3	14.7205	14.0296
64.4	14.7152	14.0294
64.5	14.7395	14.0293
64.6	14.7398	14.0291
64.7	14.7421	14.029
64.8	14.7526	14.0288
64.9	14.747	14.0287
65	14.7497	14.0285
65.1	14.7472	14.0284
65.2	14.7454	14.0283
65.3	14.7423	14.0281
65.4	14.7527	14.028
65.5	14.7666	14.0278
65.6	14.774	14.0277
65.7	14.7739	14.0275
65.8	14.7742	14.0274
65.9	14.7743	14.0272
66	14.777	14.0271
66.1	14.7802	14.0269
66.2	14.7815	14.0268
66.3	14.7869	14.0266
66.4	14.7931	14.0265
66.5	14.7939	14.0264
66.6	14.795	14.0262
66.7	14.8	14.0261
66.8	14.8052	14.0259
66.9	14.803	14.0258
67	14.8021	14.0256
67.1	14.8014	14.0255
67.2	14.8074	14.0253
67.3	14.8083	14.0252
67.4	14.8124	14.025
67.5	14.8139	14.0249
67.6	14.8142	14.0247
67.7	14.8186	14.0246
67.8	14.8212	14.0244
67.9	14.8279	14.0243
68	14.8304	14.0242
68.1	14.8256	14.024
68.2	14.8245	14.0239
68.3	14.8251	14.0237
68.4	14.8334	14.0236
68.5	14.8395	14.0234
68.6	14.8425	14.0233
68.7	14.8472	14.0231
68.8	14.8545	14.023
68.9	14.8533	14.0228
69	14.8471	14.0227
69.1	14.8488	14.0225
69.2	14.8461	14.0224
69.3	14.848	14.0222
69.4	14.8737	14.0221
69.5	14.9178	14.022
69.6	14.9279	14.0218
69.7	14.931	14.0217
69.8	14.9516	14.0215
69.9	14.8814	14.0214
70	14.829	14.0212
70.1	14.8493	14.0211
70.2	14.7526	14.0209
70.3	14.7208	14.0208
70.4	14.703	14.0206
70.5	14.791	14.0205
70.6	14.6608	14.0203
70.7	14.7292	14.0202
70.8	14.4285	14.02
70.9	14.9965	14.0199
71	15.39	14.0198
71.1	15.2997	14.0196
71.2	14.7898	14.0195
71.3	14.8176	14.0193
71.4	14.7699	14.0192
71.5	14.803	14.019
71.6	14.7628	14.0189
71.7	14.7687	14.0187
71.8	14.8171	14.0186
71.9	14.7039	14.0184
72	14.9027	14.0183
72.1	14.8649	14.0181
72.2	14.8329	14.018
72.3	14.8359	14.0179
72.4	14.8461	14.0177
72.5	14.8249	14.0176
72.6	14.839	14.0174
72.7	14.8512	14.0173
72.8	14.829	14.0171
72.9	14.8274	14.017
73	14.8591	14.0168
73.1	14.6626	14.0167
73.2	14.8522	14.0165
73.3	14.8887	14.0164
73.4	14.84	14.0162
73.5	14.8729	14.0161
73.6	15.0748	14.0159
73.7	15.1483	14.0158
73.8	15.1246	14.0157
73.9	14.8695	14.0155
74	14.7719	14.0154
74.1	14.5776	14.0152
74.2	15.4145	14.0151
74.3	14.8348	14.0149
74.4	14.5651	14.0148
74.5	14.8659	14.0146
74.6	14.8654	14.0145
74.7	14.8412	14.0143
74.8	14.8448	14.0142
74.9	14.7885	14.014
75	14.8129	14.0139
75.1	14.8083	14.0138
75.2	14.8144	14.0136
75.3	14.8187	14.0135
75.4	14.8233	14.0133
75.5	14.8251	14.0132
75.6	14.8212	14.013
75.7	14.8327	14.0129
75.8	14.8294	14.0127
75.9	14.8389	14.0126
76	14.8377	14.0124
76.1	14.8371	14.0123
76.2	14.8348	14.0121
76.3	14.8461	14.012
76.4	14.8486	14.0118
76.5	14.8485	14.0117
76.6	14.8505	14.0116
76.7	14.8464	14.0114
76.8	14.8398	14.0113
76.9	14.8389	14.0111
77	14.8473	14.011
77.1	14.8558	14.0108
77.2	14.8533	14.0107
77.3	14.8558	14.0105
77.4	14.8537	14.0104
77.5	14.854	14.0102
77.6	14.8569	14.0101
77.7	14.8491	14.0099
77.8	14.8462	14.0098
77.9	14.8396	14.0097
78	14.8405	14.0095
78.1	14.8278	14.0094
78.2	14.8211	14.0092
78.3	14.8197	14.0091
78.4	14.8115	14.0089
78.5	14.8243	14.0088
78.6	14.8275	14.0086
78.7	14.8304	14.0085
78.8	14.8321	14.0083
78.9	14.83	14.0082
79	14.8247	14.008
79.1	14.8271	14.0079
79.2	14.8267	14.0077
79.3	14.8256	14.0076
79.4	14.8248	14.0075
79.5	14.8235	14.0073
79.6	14.8237	14.0072
79.7	14.8226	14.007
79.8	14.8211	14.0069
79.9	14.8205	14.0067
80	14.8206	14.0066
80.1	14.8194	14.0064
80.2	14.8187	14.0063
80.3	14.8156	14.0061
80.4	14.813	14.006
80.5	14.8124	14.0058
80.6	14.8124	14.0057
80.7	14.8112	14.0056
80.8	14.8112	14.0054
80.9	14.8072	14.0053
81	14.8049	14.0051
81.1	14.8061	14.005
81.2	14.8085	14.0048
81.3	14.8123	14.0047
81.4	14.8127	14.0045
81.5	14.8146	14.0044
81.6	14.8178	14.0042
81.7	14.8177	14.0041
81.8	14.8198	14.0039
81.9	14.8206	14.0038
82	14.8199	14.0036
82.1	14.8221	14.0035
82.2	14.8182	14.0034
82.3	14.8205	14.0032
82.4	14.8224	14.0031
82.5	14.8261	14.0029
82.6	14.8307	14.0028
82.7	14.8339	14.0026
82.8	14.8284	14.0025
82.9	14.8297	14.0023
83	14.8324	14.0022
83.1	14.8295	14.002
83.2	14.8279	14.0019
83.3	14.831	14.0017
83.4	14.832	14.0016
83.5	14.8305	14.0015
83.6	14.8281	14.0013
83.7	14.829	14.0012
83.8	14.8288	14.001
83.9	14.8253	14.0009
84	14.8282	14.0007
84.1	14.8243	14.0006
84.2	14.8275	14.0004
84.3	14.8234	14.0003
84.4	14.8193	14.0001
84.5	14.8156	14
84.6	14.8118	13.9998
84.7	14.8097	13.9997
84.8	14.808	13.9996
84.9	14.8085	13.9994
85	14.8091	13.9993
85.1	14.81	13.9991
85.2	14.8106	13.999
85.3	14.8072	13.9988
85.4	14.8049	13.9987
85.5	14.8034	13.9985
85.6	14.8069	13.9984
85.7	14.8047	13.9982
85.8	14.7992	13.9981
85.9	14.798	13.9979
86	14.7998	13.9978
86.1	14.8012	13.9977
86.2	14.8038	13.9975
86.3	14.8035	13.9974
86.4	14.8044	13.9972
86.5	14.8057	13.9971
86.6	14.8047	13.9969
86.7	14.8048	13.9968
86.8	14.7984	13.9966
86.9	14.7973	13.9965
87	14.7886	13.9963
87.1	14.7835	13.9962
87.2	14.7681	13.996
87.3	14.7564	13.9959
87.4	14.7432	13.9957
87.5	14.7435	13.9956
87.6	14.7387	13.9955
87.7	14.7364	13.9953
87.8	14.7365	13.9952
87.9	14.741	13.995
88	14.7445	13.9949
88.1	14.7548	13.9947
88.2	14.7661	13.9946
88.3	14.7753	13.9944
88.4	14.775	13.9943
88.5	14.7713	13.9941
88.6	14.7681	13.994
88.7	14.765	13.9938
88.8	14.7665	13.9937
88.9	14.7682	13.9936
89	14.78	13.9934
89.1	14.7884	13.9933
89.2	14.7899	13.9931
89.3	14.7835	13.993
89.4	14.7778	13.9928
89.5	14.7732	13.9927
89.6	14.7712	13.9925
89.7	14.7706	13.9924
89.8	14.7661	13.9922
89.9	14.7654	13.9921
90	14.7736	13.9919
90.1	14.7742	13.9918
90.2	14.7889	13.9917
90.3	14.8029	13.9915
90.4	14.8157	13.9914
90.5	14.8217	13.9912
90.6	14.8128	13.9911
90.7	14.802	13.9909
90.8	14.7935	13.9908
90.9	14.7758	13.9906
91	14.77	13.9905
91.1	14.7636	13.9903
91.2	14.7751	13.9902
91.3	14.7706	13.99
91.4	14.7723	13.9899
91.5	14.768	13.9898
91.6	14.747	13.9896
91.7	14.7424	13.9895
91.8	14.7329	13.9893
91.9	14.7425	13.9892
92	14.7499	13.989
92.1	14.7465	13.9889
92.2	14.7448	13.9887
92.3	14.745	13.9886
92.4	14.7483	13.9884
92.5	14.7487	13.9883
92.6	14.7501	13.9881
92.7	14.7576	13.988
92.8	14.7617	13.9879
92.9	14.7644	13.9877
93	14.7613	13.9876
93.1	14.7609	13.9874
93.2	14.7661	13.9873
93.3	14.766	13.9871
93.4	14.7661	13.987
93.5	14.7671	13.9868
93.6	14.7624	13.9867
93.7	14.7626	13.9865
93.8	14.7661	13.9864
93.9	14.767	13.9862
94	14.7575	13.9861
94.1	14.7565	13.986
94.2	14.7655	13.9858
94.3	14.772	13.9857
94.4	14.7755	13.9855
94.5	14.7801	13.9854
94.6	14.7769	13.9852
94.7	14.7726	13.9851
94.8	14.7664	13.9849
94.9	14.7739	13.9848
95	14.7756	13.9846
95.1	14.783	13.9845
95.2	14.7864	13.9843
95.3	14.7866	13.9842
95.4	14.7908	13.9841
95.5	14.7969	13.9839
95.6	14.7923	13.9838
95.7	14.7898	13.9836
95.8	14.805	13.9835
95.9	14.8062	13.9833
96	14.8178	13.9832
96.1	14.8214	13.983
96.2	14.8212	13.9829
96.3	14.8261	13.9827
96.4	14.8258	13.9826
96.5	14.8273	13.9824
96.6	14.822	13.9823
96.7	14.8212	13.9822
96.8	14.8126	13.982
96.9	14.8096	13.9819
97	14.8059	13.9817
97.1	14.7948	13.9816
97.2	14.7932	13.9814
97.3	14.7921	13.9813
97.4	14.7931	13.9811
97.5	14.7925	13.981
97.6	14.795	13.9808
97.7	14.7957	13.9807
97.8	14.7968	13.9805
97.9	14.7937	13.9804
98	14.7837	13.9803
98.1	14.7774	13.9801
98.2	14.7868	13.98
98.3	14.7842	13.9798
98.4	14.7814	13.9797
98.5	14.7772	13.9795
98.6	14.7788	13.9794
98.7	14.7758	13.9792
98.8	14.7762	13.9791
98.9	14.7692	13.9789
99	14.7612	13.9788
99.1	14.7607	13.9786
99.2	14.7625	13.9785
99.3	14.7646	13.9784
99.4	14.7614	13.9782
99.5	14.7567	13.9781
99.6	14.7463	13.9779
99.7	14.7361	13.9778
99.8	14.736	13.9776
99.9	14.7393	13.9775
100	14.7407	13.9773
100.1	14.7366	13.9772
100.2	14.732	13.977
100.3	14.7223	13.9769
100.4	14.7181	13.9767
100.5	14.7216	13.9766
100.6	14.7243	13.9765
100.7	14.723	13.9763
100.8	14.7291	13.9762
100.9	14.7294	13.976
101	14.7309	13.9759
101.1	14.7307	13.9757
101.2	14.7314	13.9756
101.3	14.7278	13.9754
101.4	14.7256	13.9753
101.5	14.7257	13.9751
101.6	14.7258	13.975
101.7	14.7282	13.9749
101.8	14.7277	13.9747
101.9	14.726	13.9746
102	14.7232	13.9744
102.1	14.7217	13.9743
102.2	14.7237	13.9741
102.3	14.7218	13.974
102.4	14.7182	13.9738
102.5	14.7146	13.9737
102.6	14.7145	13.9735
102.7	14.7128	13.9734
102.8	14.7112	13.9732
102.9	14.7118	13.9731
103	14.7175	13.973
103.1	14.7149	13.9728
103.2	14.7149	13.9727
103.3	14.7145	13.9725
103.4	14.7122	13.9724
103.5	14.7111	13.9722
103.6	14.7133	13.9721
103.7	14.7143	13.9719
103.8	14.717	13.9718
103.9	14.7192	13.9716
104	14.7231	13.9715
104.1	14.7238	13.9713
104.2	14.728	13.9712
104.3	14.7298	13.9711
104.4	14.7244	13.9709
104.5	14.7253	13.9708
104.6	14.7215	13.9706
104.7	14.721	13.9705
104.8	14.7223	13.9703
104.9	14.7226	13.9702
105	14.7222	13.97
105.1	14.722	13.9699
105.2	14.7163	13.9697
105.3	14.7184	13.9696
105.4	14.7196	13.9694
105.5	14.7184	13.9693
105.6	14.716	13.9692
105.7	14.7143	13.969
105.8	14.7181	13.9689
105.9	14.7186	13.9687
106	14.7183	13.9686
106.1	14.7156	13.9684
106.2	14.7189	13.9683
106.3	14.7198	13.9681
106.4	14.7188	13.968
106.5	14.7198	13.9678
106.6	14.7186	13.9677
106.7	14.7195	13.9676
106.8	14.7226	13.9674
106.9	14.7263	13.9673
107	14.727	13.9671
107.1	14.7241	13.967
107.2	14.727	13.9668
107.3	14.7283	13.9667
107.4	14.7326	13.9665
107.5	14.7337	13.9664
107.6	14.7368	13.9662
107.7	14.7407	13.9661
107.8	14.7369	13.9659
107.9	14.7371	13.9658
108	14.7338	13.9657
108.1	14.7346	13.9655
108.2	14.7379	13.9654
108.3	14.7366	13.9652
108.4	14.7361	13.9651
108.5	14.737	13.9649
108.6	14.7381	13.9648
108.7	14.738	13.9646
108.8	14.7419	13.9645
108.9	14.7418	13.9643
109	14.7428	13.9642
109.1	14.7374	13.964
109.2	14.7401	13.9639
109.3	14.7408	13.9638
109.4	14.7405	13.9636
109.5	14.7406	13.9635
109.6	14.7431	13.9633
109.7	14.7434	13.9632
109.8	14.7415	13.963
109.9	14.7368	13.9629
110	14.7357	13.9627
110.1	14.7362	13.9626
110.2	14.7401	13.9624
110.3	14.7369	13.9623
110.4	14.7373	13.9622
110.5	14.7397	13.962
110.6	14.7423	13.9619
110.7	14.7429	13.9617
110.8	14.7477	13.9616
110.9	14.7508	13.9614
111	14.7503	13.9613
111.1	14.7511	13.9611
111.2	14.7527	13.961
111.3	14.7539	13.9608
111.4	14.7551	13.9607
111.5	14.7574	13.9605
111.6	14.756	13.9604
111.7	14.7569	13.9603
111.8	14.7587	13.9601
111.9	14.7583	13.96
112	14.7555	13.9598
112.1	14.7572	13.9597
112.2	14.759	13.9595
112.3	14.7565	13.9594
112.4	14.7558	13.9592
112.5	14.7569	13.9591
112.6	14.758	13.9589
112.7	14.7586	13.9588
112.8	14.7598	13.9586
112.9	14.7605	13.9585
113	14.7563	13.9584
113.1	14.7505	13.9582
113.2	14.7504	13.9581
113.3	14.7501	13.9579
113.4	14.7485	13.9578
113.5	14.7447	13.9576
113.6	14.7411	13.9575
113.7	14.7371	13.9573
113.8	14.7419	13.9572
113.9	14.7306	13.957
114	14.7347	13.9569
114.1	14.7391	13.9568
114.2	14.7372	13.9566
114.3	14.7392	13.9565
114.4	14.7399	13.9563
114.5	14.7403	13.9562
114.6	14.7362	13.956
114.7	14.7391	13.9559
114.8	14.7453	13.9557
114.9	14.7442	13.9556
115	14.7352	13.9554
115.1	14.733	13.9553
115.2	14.7257	13.9551
115.3	14.7235	13.955
115.4	14.724	13.9549
115.5	14.7147	13.9547
115.6	14.7147	13.9546
115.7	14.7179	13.9544
115.8	14.7159	13.9543
115.9	14.7159	13.9541
116	14.7159	13.954
116.1	14.7179	13.9538
116.2	14.7184	13.9537
116.3	14.7192	13.9535
116.4	14.7208	13.9534
116.5	14.7212	13.9533
116.6	14.7218	13.9531
116.7	14.7219	13.953
116.8	14.7323	13.9528
116.9	14.7323	13.9527
117	14.7499	13.9525
117.1	14.8238	13.9525
117.2	14.8385	13.9974
117.3	14.8385	14.0422
117.4	15.2697	14.0871
117.5	15.2697	14.1319
117.6	15.3104	14.1767
117.7	15.3104	14.2215
117.8	15.3187	14.2662
117.9	15.3187	14.311
118	15.3341	14.3557
118.1	15.3341	14.4005
118.2	15.3341	14.4452
118.3	15.3341	14.4899
118.4	15.3341	14.5346
118.5	15.3341	14.5793
118.6	15.3772	14.6239
118.7	15.6684	14.6686
118.8	15.707	14.7132
118.9	16.0766	14.7579
119	16.1484	14.8025
119.1	16.2463	14.8471
119.2	16.4464	14.8917
119.3	16.634	14.9362
119.4	16.6515	14.9808
119.5	16.7362	15.0253
119.6	16.7628	15.0699
119.7	16.7437	15.1144
119.8	16.8681	15.1589
119.9	16.9359	15.2034
120	17.002	15.2478
120.1	17.0726	15.2923
120.2	17.1457	15.3368
120.3	17.1691	15.3812
120.4	17.1945	15.4256
120.5	17.2343	15.47
120.6	17.2866	15.5144
120.7	17.349	15.5588
120.8	17.4143	15.6032
120.9	17.4473	15.6475
121	17.513	15.6918
121.1	17.5603	15.7362
121.2	17.6262	15.7805
121.3	17.6774	15.8248
121.4	17.7354	15.8691
121.5	17.7949	15.9133
121.6	17.8389	15.9576
121.7	17.8816	16.0018
121.8	17.9207	16.0461
121.9	17.9764	16.0903
122	18.0345	16.1345
122.1	18.0893	16.1787
122.2	18.1298	16.2229
122.3	18.175	16.267
122.4	18.226	16.3112
122.5	18.2805	16.3553
122.6	18.3333	16.3994
122.7	18.3813	16.4435
122.8	18.4236	16.4876
122.9	18.479	16.5317
123	18.5306	16.5758
123.1	18.5695	16.6198
123.2	18.6197	16.6639
123.3	18.6622	16.7079
123.4	18.7152	16.7519
123.5	18.7596	16.7959
123.6	18.8144	16.8399
123.7	18.8638	16.8839
123.8	18.9098	16.9279
123.9	18.9595	16.9718
124	19.0058	17.0157
124.1	19.0555	17.0597
124.2	19.1042	17.1036
124.3	19.146	17.1475
124.4	19.191	17.1913
124.5	19.2413	17.2352
124.6	19.2894	17.2791
124.7	19.337	17.3229
124.8	19.3887	17.3667
124.9	19.4368	17.4105
125	19.4857	17.4544
125.1	19.5359	17.4981
125.2	19.587	17.5419
125.3	19.6359	17.5857
125.4	19.6851	17.6294
125.5	19.7356	17.6732
125.6	19.7848	17.7169
125.7	19.8384	17.7606
125.8	19.883	17.8043
125.9	19.9303	17.848
126	19.9768	17.8916
126.1	20.0286	17.9353
126.2	20.0781	17.9789
126.3	20.1298	18.0225
126.4	20.1775	18.0662
126.5	20.2238	18.1098
126.6	20.2723	18.1533
126.7	20.3179	18.1969
126.8	20.3672	18.2405
126.9	20.413	18.284
127	20.4582	18.3276
127.1	20.5071	18.3711
127.2	20.5548	18.4146
127.3	20.6034	18.4581
127.4	20.6501	18.5016
127.5	20.6935	18.545
127.6	20.7356	18.5885
127.7	20.7835	18.6319
127.8	20.8328	18.6754
127.9	20.8878	18.7188
128	20.9405	18.7622
128.1	20.9896	18.8055
128.2	21.0347	18.8489
128.3	21.0813	18.8923
128.4	21.1299	18.9356
128.5	21.1843	18.979
[truncated: 7,094 more rows]

## Sheet: mMB6-42-B5R
Run 1; Ch 8; Fc 2-1; Cy 11; B5; Conc 15.625 31.25 62.5 125 250 nM_X	Run 1; Ch 8; Fc 2-1; Cy 11; B5; Conc 15.625 31.25 62.5 125 250 nM_Y	Run 1; Ch 8; Fc 2-1; Cy 11; B5; Conc 15.625 31.25 62.5 125 250 nM; Fitted_X	Run 1; Ch 8; Fc 2-1; Cy 11; B5; Conc 15.625 31.25 62.5 125 250 nM; Fitted_Y
[truncated: 12,081 more rows]

[truncated: 35 more sheets: mMB6-2-B6R, mMB6-2-B5R, mMB6-6-B6R, mMB6-6-B5R, mMB6-32-B6R, mMB6-32-B5R, mMB6-44-B6R, mMB6-44-B5R, hMB621-B6R, hMB621-B5R, mMB6-5-B6R, mMB6-5-B5R, mMB6-21-B6R, mMB6-21-B5R, mMB6-15-B6R, mMB6-15-B5R, mMB6-26-B6R, mMB6-26-B5R, mMB6-22-B6R, mMB6-22-B5R …]
