# Supplementary material for: Anti-M1R/B6R antibody characterization and bispecific design for enhanced orthopoxvirus protection
Source: EMBO Mol Med. 2025 Sep 8;17(10):2713–34. doi: 10.1038/s44321-025-00299-z (PMC12514038; doi:10.1038/s44321-025-00299-z)
Supplement: Supplementary file 5 — Source data Fig. 3 [file 44321_2025_299_MOESM5_ESM.zip]

Archive with 25 entries (12 files):
- Figure 3/
- Figure 3/Figure 3C/
- Figure 3/Figure 3C/Figrue 3C.xlsx
- Figure 3/Figure 3B/
- Figure 3/Figure 3B/Figure 3B.xlsx
- Figure 3/Figure 3D/
- Figure 3/Figure 3D/Figure 3D.xlsx
- Figure 3/Figure 3E/
- Figure 3/Figure 3E/Figure 3E.xlsx
- Figure 3/Figure 3F/
- Figure 3/Figure 3F/Figure 3F.xlsx
- Figure 3/Figure 3G/
- Figure 3/Figure 3G/Figure 3G.xlsx
- Figure 3/Figure 3H/
- Figure 3/Figure 3H/Figure 3H.xlsx
- Figure 3/Figure 3I/
- Figure 3/Figure 3I/Figure 3i.xlsx
- Figure 3/Figure 3J/
- Figure 3/Figure 3J/Figure 3J.xlsx
- Figure 3/Figure 3K/
- Figure 3/Figure 3K/Figure 3K.xlsx
- Figure 3/Figure 3L/
- Figure 3/Figure 3L/Figure 3L.xlsx
- Figure 3/Figure 3M/
- Figure 3/Figure 3M/Figure 3M.xlsx
