# Supplementary material for: Anti-M1R/B6R antibody characterization and bispecific design for enhanced orthopoxvirus protection
Source: EMBO Mol Med. 2025 Sep 8;17(10):2713–34. doi: 10.1038/s44321-025-00299-z (PMC12514038; doi:10.1038/s44321-025-00299-z)
Supplement: Supplementary file 5 — Source data Fig. 3 [file 44321_2025_299_MOESM5_ESM.zip › Figure 3/Figure 3C/Figrue 3C.xlsx]

## Sheet: Figure 3C_survival
	mMM1-16	mMM1-40	hmMM1-40	7D11	Ctr MAb	PBS
0	0	0	0	0
1	0	0	0	0
2	0	0	0	0
3	0	0	0	0
4	0	0	0	0
5	0	0	0	0
0					0	0
1					0	0
2					0	0
3					0	0
4					0	0
5					1	1
5					1	1
5					1	1
5					1	1
5					1	1
