# Supplementary material for: Anti-M1R/B6R antibody characterization and bispecific design for enhanced orthopoxvirus protection
Source: EMBO Mol Med. 2025 Sep 8;17(10):2713–34. doi: 10.1038/s44321-025-00299-z (PMC12514038; doi:10.1038/s44321-025-00299-z)
Supplement: Supplementary file 5 — Source data Fig. 3 [file 44321_2025_299_MOESM5_ESM.zip › Figure 3/Figure 3B/Figure 3B.xlsx]

## Sheet: Figure 3B weight
	mMM1-16					mMM1-40					hmMM1-40					7D11					Ctr MAb					PBS
0	100	100	100	100	100	100	100	100	100	100	100	100	100	100	100	100	100	100	100	100	100	100	100	100	100	100	100	100	100	100
1	93.3255	92.7911	95.4545	94.4114	95.75	95.911	95.3097	95	94.9337	96.1023	96.2182	94.1394	96.402	94.4547	95.6468	94.6471	93.4613	95.6471	90.1961	93.3333	93.9686	94.3396	94.6848	95.1682	93.8158	95.6	95.5154	93.0526	97.485	95.7357
2	88.993	89.7104	92.1053	91.1415	91.375	90.4991	93.1449	90.4268	90.1689	89.8295	89.7706	86.7983	90.0124	88.3549	88.9925	88.7059	90.5819	91.7059	86.2168	93.5897	89.807	88.1761	88.4425	87.5841	90.7895	88.1714	87.3034	88	90.2994	86.4865
3	88.993	92.976	92.5837	89.6552	94.375	92.1227	94.8286	92.561	91.918	92.4482	91.2585	91.6718	92.3077	86.7529	86.8159	90.7647	92.0816	94.7059	85.5825	97.1154	87.3341	86.5409	87.6391	86.1162	90.6579	86.7429	82.7024	85.8947	87.1856	84.2042
4	87.822	91.7437	89.9522	89.7146	91.5625	96.9333	98.617	93.7805	96.3812	94.5189	96.0322	94.818	97.7047	94.3931	94.4652	93.2941	95.141	96	81.5456	95.4487	86.6104	84.5912	84.5488	82.2018	83.6184	86.2857	82.2947	84.7368	85.6886	83.2432
5	80.2108	87.6771	84.3301	88.7634	84.875	91.5213	91.1004	86.4634	88.5404	85.81	94.7303	86.4281	95.6576	89.9569	91.9154	91.8824	88.6623	93.4118	80.2768	89.6154	79.1315	77.4214	78.8628	77.7982	78.0263	79.1429	76.1794	79	79.5808	78.6186
