# Supplementary material for: Anti-M1R/B6R antibody characterization and bispecific design for enhanced orthopoxvirus protection
Source: EMBO Mol Med. 2025 Sep 8;17(10):2713–34. doi: 10.1038/s44321-025-00299-z (PMC12514038; doi:10.1038/s44321-025-00299-z)
Supplement: Supplementary file 5 — Source data Fig. 3 [file 44321_2025_299_MOESM5_ESM.zip › Figure 3/Figure 3D/Figure 3D.xlsx]

## Sheet: Figure 3D
mMM1-16					mMM1-40					hmMM1-40					7D11					Ctr MAb					PBS
8.02655	8.0086	8.30719	7.75823	8.00754	7.04953	7.9595	7.93053	7.17681	8.06016	6.40212	8.37542	7.56871	7.72269	7.42789	7.74933	7.79203	7.78718	7.62157	7.3183	8.42135	8.60682	8.39958	8.75722	8.77248	8.44174	8.53601	8.63389	8.49607	8.74699
