# Supplementary material for: Anti-M1R/B6R antibody characterization and bispecific design for enhanced orthopoxvirus protection
Source: EMBO Mol Med. 2025 Sep 8;17(10):2713–34. doi: 10.1038/s44321-025-00299-z (PMC12514038; doi:10.1038/s44321-025-00299-z)
Supplement: Supplementary file 5 — Source data Fig. 3 [file 44321_2025_299_MOESM5_ESM.zip › Figure 3/Figure 3E/Figure 3E.xlsx]

## Sheet: Figure 3E
	mMB6-1					mMB6-42					mMB6-2					mMB6-5					mMB6-26					mMB6-22					mMB6-23					mMB6-3					hMB621					Ctr MAb
0	100	100	100	100	100	100	100	100	100	100	100	100	100	100	100	100	100	100	100	100	100	100	100	100	100	100	100	100	100	100	100	100	100	100	100	100	100	100	100	100	100	100	100	100	100	100	100	100	100
1	94.9068	90.7151	93.1741	93.5849	91.6468	93.3852	92.5772	89.7527	93.1608	93.9227	89.2814	94.4147	93.847	90.7292	94.5718	95.6444	95.1749	95.1385	96.6471	94.2038	96.195	94.2238	94.2522	96.7901	95.553	91.3889	93.6364	92.1739	91.3636	95.7059	94.9183	94.0673	95.0303	94.9734	94.6043	90.7173	91.8536	90.172	90.1961	93.5733	95.3209	94.121	94.075	96.8842	97.541	93.9686	94.3396	94.6848	95.1682
2	86.5839	83.5063	88.339	88.6164	89.2005	90.7912	85.0356	84.04	87.3691	88.2136	87.1856	86.5716	86.774	82.9847	86.9119	88.1862	88.7817	87.8769	91.2941	85.784	87.5743	87.1841	88.937	89.5062	85.8982	86.6667	87.6705	87.1196	86.4773	89	86.9933	86.422	88.0606	89.592	88.8489	86.0759	89.1381	86.5479	86.2168	93.9589	90.4619	85.9243	88.9359	88.5949	89.5628	89.807	88.1761	88.4425	87.5841
3	84.7826	82.0646	87.5995	84.8428	86.8735	90.9857	83.1948	85.9835	83.6722	87.4156	92.2754	86.5122	86.9465	83.8892	86.731	87.3508	87.5754	89.7231	88.9412	83.2825	87.5743	86.1613	91.1619	86.358	87.8291	83.6111	88.1818	85.9783	83.4091	84.8824	86.8724	90.4587	87.5152	87.7587	85.6715	85.5335	84.3566	84.8894	85.5825	97.365	92.0816	85.6981	90.5683	88.4774	89.4536	87.3341	86.5409	87.6391	86.1162
4	90.8075	86.4475	81.1149	84.2767	90.7518	85.214	81.7696	81.0954	80.5915	81.3996	85.6287	83.2442	88.3841	80.7236	82.3281	83.7112	84.4994	92.6769	84.1765	81.025	95.1249	95.0662	96.4771	92.9012	96.4307	78.5	82.2727	79.1304	78.2386	88.8235	91.2886	102.018	92.8485	93.9089	93.4053	80.0482	81.9362	83.2924	81.5456	91.9666	97.4205	92.0294	96.4933	96.1199	94.2077	86.6104	84.5912	84.5488	82.2018
5	92.1118	89.7924	79.3515	79.434	90.5131	79.1829	77.4941	76.3251	77.2027	79.0055	79.1018	79.4415	81.6561	77.1622	78.5283	78.9976	78.2871	86.8923	77.8824	78.0354	95.8383	98.4958	99.7528	96.1728	96.9573	73.9444	78.9773	72.0109	73.8636	86.5294	92.7405	97.8593	101.152	100.532	96.4029	79.8674	78.3943	79.6069	80.2768	89.8458	96.1608	93.4426	98.8513	96.7666	95.5191	79.1315	77.4214	78.8628	77.7982
[truncated: 6 more columns]
