# Supplementary material for: Anti-M1R/B6R antibody characterization and bispecific design for enhanced orthopoxvirus protection
Source: EMBO Mol Med. 2025 Sep 8;17(10):2713–34. doi: 10.1038/s44321-025-00299-z (PMC12514038; doi:10.1038/s44321-025-00299-z)
Supplement: Supplementary file 5 — Source data Fig. 3 [file 44321_2025_299_MOESM5_ESM.zip › Figure 3/Figure 3F/Figure 3F.xlsx]

## Sheet: Figure 3F
	mMB6-1	mMB6-42	mMB6-2	mMB6-5	mMB6-26	mMB6-22	mMB6-23	mMB6-3	hMB621	Ctr MAb	PBS
0					0		0		0
1					0		0		0
2					0		0		0
3					0		0		0
4					0		0		0
5					0		0		0
0	0	0	0	0				0		0	0
1	0	0	0	0				0		0	0
2	0	0	0	0				0		0	0
3	0	0	0	0				0		0	0
4	0	0	0	0				0		0	0
5	1	1	1	1				1		1	1
5	1	1	1	1				1		1	1
5	0	1	1	1				1		1	1
5	0	1	1	1				0		1	1
5	0	1	0	0				0		1	1
0						0
1						0
2						0
3						0
4						1
4						1
4						1
5						1
5						0
