# Supplementary material for: Anti-M1R/B6R antibody characterization and bispecific design for enhanced orthopoxvirus protection
Source: EMBO Mol Med. 2025 Sep 8;17(10):2713–34. doi: 10.1038/s44321-025-00299-z (PMC12514038; doi:10.1038/s44321-025-00299-z)
Supplement: Supplementary file 5 — Source data Fig. 3 [file 44321_2025_299_MOESM5_ESM.zip › Figure 3/Figure 3G/Figure 3G.xlsx]

## Sheet: Figure 3G
mMB6-1					mMB6-42					mMB6-2					mMB6-5					mMB6-26					mMB6-22					mMB6-23					mMB6-3					hMB621					Ctr MAb
6.70171	7.12865	8.31812	8.51618	6.67263	8.43725	8.85839	8.68586	8.55907	8.54078	8.47981	8.40749	8.08808	8.74384	8.53927	8.64275	8.65498	8.40829	8.82312	8.59313	6.01687	6.50371	5.73264	6.08006	6.34662	7.98292	8.41306	8.03082	8.699	8.21096	6.35888	6.02109	5.90469	6.17305	6.03322	8.11369	7.74806	8.18222	7.9535	7.52924	6.29273	6.17569	6.17341	5.92703	5.96222	8.42135	8.60682	8.39958	8.75722	8.77248
[truncated: 5 more columns]
