# Supplementary material for: Anti-M1R/B6R antibody characterization and bispecific design for enhanced orthopoxvirus protection
Source: EMBO Mol Med. 2025 Sep 8;17(10):2713–34. doi: 10.1038/s44321-025-00299-z (PMC12514038; doi:10.1038/s44321-025-00299-z)
Supplement: Supplementary file 5 — Source data Fig. 3 [file 44321_2025_299_MOESM5_ESM.zip › Figure 3/Figure 3H/Figure 3H.xlsx]

## Sheet: Figure 3H
	mMM1-16					mMM1-40					hmMM1-40					7D11					Ctr MAb					PBS
0	100	100	100	100	100	100	100	100	100	100	100	100	100	100	100	100	100	100	100	100	100	100	100	100	100	100	100	100	100	100
1	93.4047	94.3341	93.7464	94.6919	95.3654	94.1587	95.7048	95.4846	96.4706	94.4619	94.8319	95.7203	94.6492	96.9753	95.0829	93.9376	94.6471	95.3088	96.4833	92.3169	93.9686	94.3396	94.6848	95.1682	93.8158	95.6	95.5154	93.0526	97.485	95.7357
2	90.1917	88.9603	90.506	92.4344	91.9786	90.7937	89.2317	88.8019	91.6471	88.9239	90.0996	92.2242	88.1688	88.8272	89.218	90.2884	90.2353	90.1425	90.1305	89.3758	89.807	88.1761	88.4425	87.5841	90.7895	88.1714	87.3034	88	90.2994	86.4865
3	87.5986	87.6752	91.5293	90.8481	88.8889	89.5238	91.591	85.6111	93.6471	91.6929	94.8319	94.575	89.6552	90.2469	90.7583	90.1707	91.1176	91.3895	90.8111	91.2965	87.3341	86.5409	87.6391	86.1162	90.6579	86.7429	82.7024	85.8947	87.1856	84.2042
4	85.2311	85.7477	88.4025	86.1501	89.8396	93.0159	96.6727	90.6683	94.6471	97.8603	95.8904	97.4081	92.8656	97.037	94.9052	92.8193	94.8235	93.943	92.6829	92.617	86.6104	84.5912	84.5488	82.2018	83.6184	86.2857	82.2947	84.7368	85.6886	83.2432
5	82.1871	84.229	84.3093	82.3673	84.3731	90.2222	95.3418	88.9825	89.8824	93.0145	90.7846	95.7806	86.742	97.1605	92.2986	88.8758	89.7059	89.6675	89.4498	89.3157	79.1315	77.4214	78.8628	77.7982	78.0263	79.1429	76.1794	79	79.5808	78.6186
6	75.5355	76.2266	78.9653	77.6693	78.2531	87.3016	91.4701	84.9488	85.2353	88.8609	87.0486	91.1995	82.9964	88.8272	84.8934	82.6957	84.7059	84.5012	84.7419	82.1729
						83.9365	88.8082	81.0355	82.2353	85.7772	83.2503	91.8023	82.7586	88.1481	85.0118	82.9311	81.8824	81.057	81.5655	83.6134
						90.7302	92.9825	88.9825	87.4118	91.8188	88.2316	100.723	87.2771	92.5309	91.8246	91.2301	89.3529	90.7363	90.1305	90.4562
						100.063	98.3666	97.652	95.9412	98.4267	98.132	102.592	93.8169	98.7037	95.9716	95.3502	96.2941	99.4656	97.3341	99.2797
