# Supplementary material for: Anti-M1R/B6R antibody characterization and bispecific design for enhanced orthopoxvirus protection
Source: EMBO Mol Med. 2025 Sep 8;17(10):2713–34. doi: 10.1038/s44321-025-00299-z (PMC12514038; doi:10.1038/s44321-025-00299-z)
Supplement: Supplementary file 5 — Source data Fig. 3 [file 44321_2025_299_MOESM5_ESM.zip › Figure 3/Figure 3J/Figure 3J.xlsx]

## Sheet: Figure 3J
mMM1-40					hmMM1-40					7D11					Ctr MAb					PBS
4.94402	4.96968	4.93572	4.90604	4.99073	4.90537	5.08923	4.82037	4.70391	4.76092	5.00201	4.99108	4.78618	5.01683	5.18737	8.52179	8.73772	8.80692	8.48303	8.77855	8.69017	8.59794	8.78816	8.50042	8.58697
