# Supplementary material for: Anti-M1R/B6R antibody characterization and bispecific design for enhanced orthopoxvirus protection
Source: EMBO Mol Med. 2025 Sep 8;17(10):2713–34. doi: 10.1038/s44321-025-00299-z (PMC12514038; doi:10.1038/s44321-025-00299-z)
Supplement: Supplementary file 5 — Source data Fig. 3 [file 44321_2025_299_MOESM5_ESM.zip › Figure 3/Figure 3K/Figure 3K.xlsx]

## Sheet: Figure 3K
	mMB6-1					mMB6-26					mMB6-23					hMB621					Ctr MAb					PBS
0	100	100	100	100	100	100	100	100	100	100	100	100	100	100	100	100	100	100	100	100	100	100	100	100	100	100	100	100	100	100
1	91.8293	93.253	93.9964	92.9257	93.7356	90.7216	94.0171	94.0867	94.1248	91.3071	94.9654	93.2301	95.4208	93.8788	94.2179	91.9643	92.623	93.8922	92.4411	94.0161	93.9686	94.3396	94.6848	95.1682	93.8158	95.6	95.5154	93.0526	97.485	95.7357
2	86.1585	89.2771	88.5385	85.012	85.9195	87.3257	86.9963	86.8852	86.5973	85.8662	88.9239	84.5095	89.604	88.4848	87.7663	88.0952	87.4122	88.3234	87.2367	88.1473	89.807	88.1761	88.4425	87.5841	90.7895	88.1714	87.3034	88	90.2994	86.4865
3	83.9634	90.7831	86.1734	85.1319	84.1379	89.0237	84.6154	84.7775	85.6181	85.5535	88.2945	88.8124	90.8416	89.5152	88.801	88.6905	86.7096	91.6168	90.3346	85.7883	87.3341	86.5409	87.6391	86.1162	90.6579	86.7429	82.7024	85.8947	87.1856	84.2042
4	84.6951	93.1325	89.5694	79.4964	87.7011	94.2389	91.2698	91.3349	92.2889	93.0582	94.9654	91.7958	97.6485	96.8485	94.0353	94.5833	92.8571	97.9042	97.7695	93.6709	86.6104	84.5912	84.5488	82.2018	83.6184	86.2857	82.2947	84.7368	85.6886	83.2432
5	81.9512	93.6747	90.2971	85.0719	91.3218	96.9072	92.8571	95.3162	94.3696	97.1232	98.4896	96.6724	99.0099	98.6667	96.7742	100.595	95.0234	97.0659	98.0793	97.756	79.1315	77.4214	78.8628	77.7982	78.0263	79.1429	76.1794	79	79.5808	78.6186
6	79.1463	89.6386	92.0558	89.2086	94.1954	98.6659	97.2527	98.2436	98.4088	97.7486	100.944	99.4836	96.6584	98.0606	96.7133	101.131	96.7213	96.4671	100.186	95.2819
7		92.2892	92.9654	90.8873	93.2184	97.5136	96.2149	96.6042	101.775	97.1232	101.196	99.1394	100.186	99.5152	98.7219	101.667	99.5316	100.599	102.107	98.9643
8		98.3735	98.9084	96.1031	97.6437	99.7574	99.5116	100.117	102.448	100.438	102.14	100.746	100.248	98.303	101.704	101.905	100.703	102.455	100.558	101.726
9		99.0964	99.3936	99.2806	98.3908	99.151	100.244	101.23	102.938	101.188	103.021	101.434	99.6287	101.091	101.887	103.095	101.054	102.156	101.859	101.266
