# Supplementary material for: Anti-M1R/B6R antibody characterization and bispecific design for enhanced orthopoxvirus protection
Source: EMBO Mol Med. 2025 Sep 8;17(10):2713–34. doi: 10.1038/s44321-025-00299-z (PMC12514038; doi:10.1038/s44321-025-00299-z)
Supplement: Supplementary file 5 — Source data Fig. 3 [file 44321_2025_299_MOESM5_ESM.zip › Figure 3/Figure 3L/Figure 3L.xlsx]

## Sheet: Sheet1
	mMB6-1	mMB6-26	mMB6-23	hMB621	Ctr MAb	PBS
0		0	0	0
1		0	0	0
2		0	0	0
3		0	0	0
4		0	0	0
5		0	0	0
6		0	0	0
7		0	0	0
8		0	0	0
9		0	0	0
0					0	0
1					0	0
2					0	0
3					0	0
4					0	0
5					1	1
5					1	1
5					1	1
5					1	1
5					1	1
0	0
1	0
2	0
3	0
4	0
5	0
6	1
7	0
8	0
9	0
9	0
