# Supplementary material for: Anti-M1R/B6R antibody characterization and bispecific design for enhanced orthopoxvirus protection
Source: EMBO Mol Med. 2025 Sep 8;17(10):2713–34. doi: 10.1038/s44321-025-00299-z (PMC12514038; doi:10.1038/s44321-025-00299-z)
Supplement: Supplementary file 6 — Source data Fig. 5 [file 44321_2025_299_MOESM6_ESM.zip]

Archive with 11 entries (5 files):
- Figure 5/
- Figure 5/Figure 5A/
- Figure 5/Figure 5A/Figure 5A.xlsx
- Figure 5/Figure 5B/
- Figure 5/Figure 5B/Figure 5B.xlsx
- Figure 5/Figure 5C/
- Figure 5/Figure 5C/Figure 5C.xlsx
- Figure 5/Figure 5D/
- Figure 5/Figure 5D/Figure 5D.xlsx
- Figure 5/Figure 5E/
- Figure 5/Figure 5E/Figure 5E.xlsx
