# Supplementary material for: Anti-M1R/B6R antibody characterization and bispecific design for enhanced orthopoxvirus protection
Source: EMBO Mol Med. 2025 Sep 8;17(10):2713–34. doi: 10.1038/s44321-025-00299-z (PMC12514038; doi:10.1038/s44321-025-00299-z)
Supplement: Supplementary file 6 — Source data Fig. 5 [file 44321_2025_299_MOESM6_ESM.zip › Figure 5/Figure 5A/Figure 5A.xlsx]

## Sheet: Figure 5A
	hMB621				hmMM1-40				hMB621+hmMM1-40				PBS				Ctr MAb
0	100	100	100	100	100	100	100	100	100	100	100	100	100	100	100	100	100	100	100	100
1	93.546	100.3	90.7895	99.6127	101.866	102.341	95.4373	101.104	101.448	98.0998	103.098	100.079	94.3128	95.9469	97.5018	100.91	91.9319	107.866	98.098	102.548
2	98.1454	98.7256	92.6809	104.493	104.552	108.394	100.76	105.004	104.573	102.217	108.658	101.101	90.0474	95.4311	94.0485	105.084	97.4093	110.795	104.243	103.691
3	100.816	106.747	93.9967	109.295	106.716	112.349	106.084	111.185	110.594	108.234	112.232	106.761	85.624	95.5048	92.432	109.863	99.4078	111.799	106.803	101.406
4	102.3	105.922	97.6151	111.232	108.358	114.366	109.43	113.392	112.576	111.401	116.68	107.469	82.3065	95.2837	90.4482	108.953	99.3338	111.632	107.023	96.0457
5	102.225	103.823	94.4079	109.837	107.836	120.662	115.589	118.469	115.32	113.381	120.651	106.682	80.0158	86.5881	85.6723	115.25	97.4833	108.368	97.7323	95.6942
6	95.1039	96.7016	91.7763	101.859	112.164	121.227	117.186	121.413	118.216	118.448	122.558	113.994		83.1245	83.1007	117.071	91.4878	99.1632	92.4653	91.3884
7	91.9881	93.4033	84.7862	97.2115	115	124.778	123.042	121.854	118.369	116.785	122.002	114.544					88.0829	94.8954	88.6613	90.0703
8	88.724	91.3793	85.6086	91.1696	112.463	121.63	121.369	123.105	116.921	117.577	121.604	115.409					85.7883	92.3013	86.1741	83.8313
9	83.9763	87.8561	84.7862	88.3036	115.224	120.178	119.772	121.266	115.091	117.102	118.825	114.23					81.7913	89.9582	85.3694	80.8436
10	73.368	88.7556	90.1316	85.7475	115.672	119.935	119.011	120.971	116.921	118.29	123.193	113.207
