# Supplementary material for: Anti-M1R/B6R antibody characterization and bispecific design for enhanced orthopoxvirus protection
Source: EMBO Mol Med. 2025 Sep 8;17(10):2713–34. doi: 10.1038/s44321-025-00299-z (PMC12514038; doi:10.1038/s44321-025-00299-z)
Supplement: Supplementary file 6 — Source data Fig. 5 [file 44321_2025_299_MOESM6_ESM.zip › Figure 5/Figure 5B/Figure 5B.xlsx]

## Sheet: Figure 5B
	hMB621	hmMM1-40	hMB621+hmMM1-40	PBS	Ctr MAb
0		0	0
1		0	0
2		0	0
3		0	0
4		0	0
5		0	0
6		0	0
7		0	0
8		0	0
9		0	0
10		0	0
0				0
1				0
2				0
3				0
4				0
5				1
6				0
6				0
6				0
0					0
1					0
2					0
3					0
4					0
5					0
6					0
7					0
8					0
9					1
9					0
9					0
9					0
0	0
1	0
2	0
3	0
4	0
5	0
6	0
7	0
8	0
9	0
10	1
10	0
10	0
10	0
