# Supplementary material for: Anti-M1R/B6R antibody characterization and bispecific design for enhanced orthopoxvirus protection
Source: EMBO Mol Med. 2025 Sep 8;17(10):2713–34. doi: 10.1038/s44321-025-00299-z (PMC12514038; doi:10.1038/s44321-025-00299-z)
Supplement: Supplementary file 6 — Source data Fig. 5 [file 44321_2025_299_MOESM6_ESM.zip › Figure 5/Figure 5C/Figure 5C.xlsx]

## Sheet: Figure 5C
	hMB621				hmMM1-40				hMB621+hmMM1-40				PBS				Ctr MAb
Lung	6.19873	6.67323	7.43768	6.31946	5.76259	3.67074	5.91878	6.5648	4.01217	4.65464	5.13189	5.08339	7.84126	8.46628	7.3562	7.92348	8.2787	8.64222	7.70804	8.09106
Spleen	5.66767	5.41089	6.03486	5.97113	0	3.93921	3.86216	4.0131	4.63346	4.92936	5.02199	3.99068	8.58708	6.95489	8.04704	5.17599	6.25573	6.08934	5.86709	7.84728
Overy	4.20059	4.07986	8.80675	6.37331	9.37611	9.50882	9.21009	8.76363	4.70918	4.38145	4.22643	5.44212	9.10289	8.31097	8.02405	8.48411	7.90201	7.87025	8.8655	8.52357
