# Supplementary material for: Anti-M1R/B6R antibody characterization and bispecific design for enhanced orthopoxvirus protection
Source: EMBO Mol Med. 2025 Sep 8;17(10):2713–34. doi: 10.1038/s44321-025-00299-z (PMC12514038; doi:10.1038/s44321-025-00299-z)
Supplement: Supplementary file 6 — Source data Fig. 5 [file 44321_2025_299_MOESM6_ESM.zip › Figure 5/Figure 5D/Figure 5D.xlsx]

## Sheet: Figure 5D
	hmMM1-40+hMB621					Ctr MAb
-1	100	100	100	100	100	100	100	100	100	100
0	101.385	102.238	100.986	96.9298	101.515	100.389	102.715	101.153	101.827	99.9224
1	102.645	98.4876	101.159	97.8697	104.705	101.167	101.659	102.954	102.079	101.087
2	102.33	99.395	99.8841	96.6792	104.227	100.973	103.318	103.818	101.953	99.9224
3	102.204	98.3061	99.7681	95.8647	103.269	101.167	102.941	104.467	101.449	98.913
4	102.015	97.0962	99.7101	95.0501	102.392	102.464	103.318	109.582	101.323	98.2919
