# Supplementary material for: Anti-M1R/B6R antibody characterization and bispecific design for enhanced orthopoxvirus protection
Source: EMBO Mol Med. 2025 Sep 8;17(10):2713–34. doi: 10.1038/s44321-025-00299-z (PMC12514038; doi:10.1038/s44321-025-00299-z)
Supplement: Supplementary file 6 — Source data Fig. 5 [file 44321_2025_299_MOESM6_ESM.zip › Figure 5/Figure 5E/Figure 5E.xlsx]

## Sheet: Figure  5E
	hmMM1-40+hMB621						Ctr MAb
Spleen	3.87	4.57	4	2.17	2.56	2.14	3.21	5.61	7.01	5.49	5.43
Lung	4.79	3.51	4.91	3.02	2.06	1.78	4.9	4.52	4.82	3.72	4.92
Liver	3.59	2.96	3.25	3.42	1.91	4.79	4.83	4.96	6.1	5.5	5.39
Kidney	3.48	2.64	4.43	4.74	2.31	4.81	4.25	4.91	6.24	5.15	5.75
Brain	4.1	3.98	3.45	2.49	4.1	3.81	4.6	4.73	5.84	5.68	5.21
Ovaries/Testicles	5.67	5.06	5.79	4.39	4.32	3.52	4.56	5.74	7.66	5.05	7.38
Plasma	4.95	4.54	5.32	4.37	3.7	4.6	4.86	6.05	5.6	5.45	5.96
