# Supplementary material for: Anti-M1R/B6R antibody characterization and bispecific design for enhanced orthopoxvirus protection
Source: EMBO Mol Med. 2025 Sep 8;17(10):2713–34. doi: 10.1038/s44321-025-00299-z (PMC12514038; doi:10.1038/s44321-025-00299-z)
Supplement: Supplementary file 7 — Source data Fig. 6 [file 44321_2025_299_MOESM7_ESM.zip]

Archive with 7 entries (3 files):
- Figure 6/
- Figure 6/Figure 6B/
- Figure 6/Figure 6B/Figure 6B.xlsx
- Figure 6/Figure 6C/
- Figure 6/Figure 6C/Figure 6C.xlsx
- Figure 6/Figure 6D/
- Figure 6/Figure 6D/Figure 6D.xlsx
