# Supplementary material for: Anti-M1R/B6R antibody characterization and bispecific design for enhanced orthopoxvirus protection
Source: EMBO Mol Med. 2025 Sep 8;17(10):2713–34. doi: 10.1038/s44321-025-00299-z (PMC12514038; doi:10.1038/s44321-025-00299-z)
Supplement: Supplementary file 7 — Source data Fig. 6 [file 44321_2025_299_MOESM7_ESM.zip › Figure 6/Figure 6B/Figure 6B.xlsx]

## Sheet: Sheet1
	hMB621					hmMM1-40					hMB621+hmMM1-40					hMB621-hmMM1-40 scFv					hmMM1-40-hMB621scFv					hMB621-sw-hmMM1-40					hmMM1-40-sw-hMB621					PBS					Ctr MAb
0	100	100	100	100	100	100	100	100	100	100	100	100	100	100	100	100	100	100	100	100	100	100	100	100	100	100	100	100	100	100	100	100	100	100	100	100	100	100	100	100	100	100	100	100	100
1	96.2389	100.112	107.992	99.3011	102.203	95.6316	98.9397	97.1398	99.6169	98.0501	101.156	100.339	101.153	96.9766	103.243	104.821	100.964	98.5755	100.122	105.397	99.5116	107.675	102.941	98.1928	104.478	102.694	96.8645	105.386	102.16	104.567	103.687	98.1387	99.8902	100.896	104.451	101.675	95.3414	99.1247	97.8901	97.8446	99.5947	97.8747	96.3969	96.0185	99.4396
2	96.3496	96.7525	99.0903	95.8066	96.7797	98.4061	98.3817	96.4382	94.1434	94.3733	101.965	99.9435	100.058	93.4398	104.748	100.729	97.2206	97.7778	100.366	106.73	100	105.097	102.235	100	105.791	97.0258	95.2968	106.792	101.81	105.288	101.44	97.9695	91.3831	103.881	95.727	96.8899	92.0593	96.0613	91.6158	95.4056	99.2472	97.651	92.8529	96.0185	98.5056
3	96.4602	95.6327	100	97.5539	93.9548	104.841	99.6094	102.159	97.6464	94.9861	101.445	98.0215	99.4813	93.0975	103.416	101.009	89.9603	95.1567	101.465	107.619	99.7558	107.159	99.2941	101.928	104.358	97.9798	98.5442	102.518	102.744	103.966	103.111	99.436	93.8529	104.358	102.018	92.8828	85.0185	89.442	89.5614	90.2439	91.7776	89.3736	84.7608	89.1518	89.7883
4	99.0597	96.3046	108.577	95.399	95.8757	94.2739	99.1071	103.616	99.8905	88.5237	103.526	98.9259	101.037	91.3291	104.227	99.2152	85.9331	88.661	105.372	107.365	99.3895	104.124	90.8235	98.494	98.9254	101.235	101.232	102.81	104.845	103.846	103.341	99.4924	96.0483	103.701	104.036	86.3636	80.36	84.7374	83.2871	84.7419	85.6977	83.6689	79.3857	83.4391	82.6899
5	94.7456	90.7055	99.7401	86.3716	99.6045	84.5336	93.6384	97.8413	92.2824	79.7772	96.8208	100.283	97.8674	87.9635	101.448	91.0874	79.9773	82.3932	100.977	99.3651	90.3541	95.8763	87.1765	89.9398	91.4627	95.2301	102.184	99.7658	99.9416	98.4375	102.419	98.8156	86.8825	96.7164	102.196	80.5024	74.6427	80.4158	78.4009	77.8219	77.3596	77.7964	74.1288	78.4189	79.203
