# Supplementary material for: Anti-M1R/B6R antibody characterization and bispecific design for enhanced orthopoxvirus protection
Source: EMBO Mol Med. 2025 Sep 8;17(10):2713–34. doi: 10.1038/s44321-025-00299-z (PMC12514038; doi:10.1038/s44321-025-00299-z)
Supplement: Supplementary file 7 — Source data Fig. 6 [file 44321_2025_299_MOESM7_ESM.zip › Figure 6/Figure 6C/Figure 6C.xlsx]

## Sheet: Figure 6C
	hMB621	hmMM1-40	hMB621+hmMM1-40	hMB621-hmMM1-40 scFv	hmMM1-40-hMB621scFv	hMB621-sw-hmMM1-40	hmMM1-40-sw-hMB621	PBS	Ctr MAb
0	0	0	0	0	0	0	0
1	0	0	0	0	0	0	0
2	0	0	0	0	0	0	0
3	0	0	0	0	0	0	0
4	0	0	0	0	0	0	0
5	0	0	0	1	0	0	0
5				0
5				0
5				0
5				0
0		0						0
1		0						0
2		0						0
3		0						0
4		0						0
5		1						1
5		0						1
5		0						1
5		0						0
5		0						0
0									0
1									0
2									0
3									0
4									1
5									1
5									1
5									1
5									1
