# Supplementary material for: Anti-M1R/B6R antibody characterization and bispecific design for enhanced orthopoxvirus protection
Source: EMBO Mol Med. 2025 Sep 8;17(10):2713–34. doi: 10.1038/s44321-025-00299-z (PMC12514038; doi:10.1038/s44321-025-00299-z)
Supplement: Supplementary file 7 — Source data Fig. 6 [file 44321_2025_299_MOESM7_ESM.zip › Figure 6/Figure 6D/Figure 6D.xlsx]

## Sheet: Figure 6D
hMB621					hmMM1-40					hMB621+hmMM1-40					hMB621-hmMM1-40 scFv					hmMM1-40-hMB621scFv					hMB621-sw-hmMM1-40					hmMM1-40-sw-hMB621					PBS					Ctr MAb
6.64061	7.28821	6.58681	7.63477	7.51862	7.75542	7.32598	7.84575	8.25674	8.65124	7.72726	7.81121	7.8228	7.15851	7.06641	8.0072	9.47805	9.00093	7.70647	7.97898	8.23131	8.20906	7.87133	9.125	8.29243	6.72014	6.63604	6.49179	6.1214	6.29171	5.92433	5.91491	5.59192	6.00605	6.18388	9.54295	10.1624	10.3116	9.48498	9.64241	9.15481	9.16197	9.73253	10.0545	9.93575
