# Supplementary material for: Anti-M1R/B6R antibody characterization and bispecific design for enhanced orthopoxvirus protection
Source: EMBO Mol Med. 2025 Sep 8;17(10):2713–34. doi: 10.1038/s44321-025-00299-z (PMC12514038; doi:10.1038/s44321-025-00299-z)
Supplement: Supplementary file 8 — Figure EV2 Source Data [file 44321_2025_299_MOESM8_ESM.zip]

Archive with 358 entries (355 files):
- Figure EV2/
- __MACOSX/._Figure EV2
- Figure EV2/repeat 1/
- __MACOSX/Figure EV2/._repeat 1
- Figure EV2/repeat 2/
- __MACOSX/Figure EV2/._repeat 2
- Figure EV2/repeat 1/Specimen_001_A8_A08.fcs
- __MACOSX/Figure EV2/repeat 1/._Specimen_001_A8_A08.fcs
- Figure EV2/repeat 1/Specimen_001_C3_C03.fcs
- __MACOSX/Figure EV2/repeat 1/._Specimen_001_C3_C03.fcs
- Figure EV2/repeat 1/Specimen_001_A11_A11.fcs
- __MACOSX/Figure EV2/repeat 1/._Specimen_001_A11_A11.fcs
- Figure EV2/repeat 1/Specimen_001_H9_H09.fcs
- __MACOSX/Figure EV2/repeat 1/._Specimen_001_H9_H09.fcs
- Figure EV2/repeat 1/Specimen_001_F4_F04.fcs
- __MACOSX/Figure EV2/repeat 1/._Specimen_001_F4_F04.fcs
- Figure EV2/repeat 1/Specimen_001_D3_D03.fcs
- __MACOSX/Figure EV2/repeat 1/._Specimen_001_D3_D03.fcs
- Figure EV2/repeat 1/Specimen_001_F8_F08.fcs
- __MACOSX/Figure EV2/repeat 1/._Specimen_001_F8_F08.fcs
- Figure EV2/repeat 1/Specimen_001_H10_H10.fcs
- __MACOSX/Figure EV2/repeat 1/._Specimen_001_H10_H10.fcs
- Figure EV2/repeat 1/Specimen_001_H5_H05.fcs
- __MACOSX/Figure EV2/repeat 1/._Specimen_001_H5_H05.fcs
- Figure EV2/repeat 1/Specimen_001_A4_A04.fcs
- __MACOSX/Figure EV2/repeat 1/._Specimen_001_A4_A04.fcs
- Figure EV2/repeat 1/Specimen_001_G7_G07.fcs
- __MACOSX/Figure EV2/repeat 1/._Specimen_001_G7_G07.fcs
- Figure EV2/repeat 1/Specimen_001_A5_A05.fcs
- __MACOSX/Figure EV2/repeat 1/._Specimen_001_A5_A05.fcs
- Figure EV2/repeat 1/Specimen_001_G6_G06.fcs
- __MACOSX/Figure EV2/repeat 1/._Specimen_001_G6_G06.fcs
- Figure EV2/repeat 1/Specimen_001_F10_F10.fcs
- __MACOSX/Figure EV2/repeat 1/._Specimen_001_F10_F10.fcs
- Figure EV2/repeat 1/Specimen_001_H4_H04.fcs
- __MACOSX/Figure EV2/repeat 1/._Specimen_001_H4_H04.fcs
- Figure EV2/repeat 1/Specimen_001_D2_D02.fcs
- __MACOSX/Figure EV2/repeat 1/._Specimen_001_D2_D02.fcs
- Figure EV2/repeat 1/Specimen_001_B1_B01.fcs
- __MACOSX/Figure EV2/repeat 1/._Specimen_001_B1_B01.fcs
- Figure EV2/repeat 1/Specimen_001_F9_F09.fcs
- __MACOSX/Figure EV2/repeat 1/._Specimen_001_F9_F09.fcs
- Figure EV2/repeat 1/Specimen_001_F5_F05.fcs
- __MACOSX/Figure EV2/repeat 1/._Specimen_001_F5_F05.fcs
- Figure EV2/repeat 1/Specimen_001_A10_A10.fcs
- __MACOSX/Figure EV2/repeat 1/._Specimen_001_A10_A10.fcs
- Figure EV2/repeat 1/Specimen_001_H8_H08.fcs
- __MACOSX/Figure EV2/repeat 1/._Specimen_001_H8_H08.fcs
- Figure EV2/repeat 1/Specimen_001_G10_G10.fcs
- __MACOSX/Figure EV2/repeat 1/._Specimen_001_G10_G10.fcs
- Figure EV2/repeat 1/Specimen_001_E1_E01.fcs
- __MACOSX/Figure EV2/repeat 1/._Specimen_001_E1_E01.fcs
- Figure EV2/repeat 1/Specimen_001_A9_A09.fcs
- __MACOSX/Figure EV2/repeat 1/._Specimen_001_A9_A09.fcs
- Figure EV2/repeat 1/Specimen_001_C2_C02.fcs
- __MACOSX/Figure EV2/repeat 1/._Specimen_001_C2_C02.fcs
- Figure EV2/repeat 1/Specimen_001_G8_G08.fcs
- __MACOSX/Figure EV2/repeat 1/._Specimen_001_G8_G08.fcs
- Figure EV2/repeat 1/Specimen_001_E3_E03.fcs
- __MACOSX/Figure EV2/repeat 1/._Specimen_001_E3_E03.fcs
- Figure EV2/repeat 1/Specimen_001_F7_F07.fcs
- __MACOSX/Figure EV2/repeat 1/._Specimen_001_F7_F07.fcs
- Figure EV2/repeat 1/Specimen_001_A12_A12.fcs
- __MACOSX/Figure EV2/repeat 1/._Specimen_001_A12_A12.fcs
- Figure EV2/repeat 1/Specimen_001_H6_H06.fcs
- __MACOSX/Figure EV2/repeat 1/._Specimen_001_H6_H06.fcs
- Figure EV2/repeat 1/Specimen_001_B3_B03.fcs
- __MACOSX/Figure EV2/repeat 1/._Specimen_001_B3_B03.fcs
- Figure EV2/repeat 1/Specimen_001_G4_G04.fcs
- __MACOSX/Figure EV2/repeat 1/._Specimen_001_G4_G04.fcs
- Figure EV2/repeat 1/Specimen_001_A7_A07.fcs
- __MACOSX/Figure EV2/repeat 1/._Specimen_001_A7_A07.fcs
- Figure EV2/repeat 1/Specimen_001_G5_G05.fcs
- __MACOSX/Figure EV2/repeat 1/._Specimen_001_G5_G05.fcs
- Figure EV2/repeat 1/Specimen_001_A6_A06.fcs
- __MACOSX/Figure EV2/repeat 1/._Specimen_001_A6_A06.fcs
- Figure EV2/repeat 1/Specimen_001_B2_B02.fcs
- __MACOSX/Figure EV2/repeat 1/._Specimen_001_B2_B02.fcs
- Figure EV2/repeat 1/Specimen_001_D1_D01.fcs
- __MACOSX/Figure EV2/repeat 1/._Specimen_001_D1_D01.fcs
- Figure EV2/repeat 1/Specimen_001_H7_H07.fcs
- __MACOSX/Figure EV2/repeat 1/._Specimen_001_H7_H07.fcs
- Figure EV2/repeat 1/Specimen_001_F6_F06.fcs
- __MACOSX/Figure EV2/repeat 1/._Specimen_001_F6_F06.fcs
- Figure EV2/repeat 1/Specimen_001_C1_C01.fcs
- __MACOSX/Figure EV2/repeat 1/._Specimen_001_C1_C01.fcs
- Figure EV2/repeat 1/Specimen_001_G9_G09.fcs
- __MACOSX/Figure EV2/repeat 1/._Specimen_001_G9_G09.fcs
- Figure EV2/repeat 1/Specimen_001_E2_E02.fcs
- __MACOSX/Figure EV2/repeat 1/._Specimen_001_E2_E02.fcs
- Figure EV2/repeat 1/Specimen_001_D11_D11.fcs
- __MACOSX/Figure EV2/repeat 1/._Specimen_001_D11_D11.fcs
- Figure EV2/repeat 1/Specimen_001_F2_F02.fcs
- __MACOSX/Figure EV2/repeat 1/._Specimen_001_F2_F02.fcs
- Figure EV2/repeat 1/Specimen_001_D9_D09.fcs
- __MACOSX/Figure EV2/repeat 1/._Specimen_001_D9_D09.fcs
- Figure EV2/repeat 1/Specimen_001_B11_B11.fcs
- __MACOSX/Figure EV2/repeat 1/._Specimen_001_B11_B11.fcs
- Figure EV2/repeat 1/Specimen_001_C5_C05.fcs
- __MACOSX/Figure EV2/repeat 1/._Specimen_001_C5_C05.fcs
- Figure EV2/repeat 1/Specimen_001_E6_E06.fcs
- __MACOSX/Figure EV2/repeat 1/._Specimen_001_E6_E06.fcs
- Figure EV2/repeat 1/Specimen_001_G1_G01.fcs
- __MACOSX/Figure EV2/repeat 1/._Specimen_001_G1_G01.fcs
- Figure EV2/repeat 1/Specimen_001_C9_C09.fcs
- __MACOSX/Figure EV2/repeat 1/._Specimen_001_C9_C09.fcs
- Figure EV2/repeat 1/Specimen_001_A2_A02.fcs
- __MACOSX/Figure EV2/repeat 1/._Specimen_001_A2_A02.fcs
- Figure EV2/repeat 1/Specimen_001_H3_H03.fcs
- __MACOSX/Figure EV2/repeat 1/._Specimen_001_H3_H03.fcs
- Figure EV2/repeat 1/Specimen_001_B6_B06.fcs
- __MACOSX/Figure EV2/repeat 1/._Specimen_001_B6_B06.fcs
- Figure EV2/repeat 1/Specimen_001_C11_C11.fcs
- __MACOSX/Figure EV2/repeat 1/._Specimen_001_C11_C11.fcs
- Figure EV2/repeat 1/Specimen_001_D5_D05.fcs
- __MACOSX/Figure EV2/repeat 1/._Specimen_001_D5_D05.fcs
- Figure EV2/repeat 1/Specimen_001_B7_B07.fcs
- __MACOSX/Figure EV2/repeat 1/._Specimen_001_B7_B07.fcs
- Figure EV2/repeat 1/Specimen_001_C10_C10.fcs
- __MACOSX/Figure EV2/repeat 1/._Specimen_001_C10_C10.fcs
- Figure EV2/repeat 1/Specimen_001_D4_D04.fcs
- __MACOSX/Figure EV2/repeat 1/._Specimen_001_D4_D04.fcs
- Figure EV2/repeat 1/Specimen_001_H2_H02.fcs
- __MACOSX/Figure EV2/repeat 1/._Specimen_001_H2_H02.fcs
- Figure EV2/repeat 1/Specimen_001_C8_C08.fcs
- __MACOSX/Figure EV2/repeat 1/._Specimen_001_C8_C08.fcs
- Figure EV2/repeat 1/Specimen_001_A3_A03.fcs
- __MACOSX/Figure EV2/repeat 1/._Specimen_001_A3_A03.fcs
- Figure EV2/repeat 1/Specimen_001_E10_E10.fcs
- __MACOSX/Figure EV2/repeat 1/._Specimen_001_E10_E10.fcs
- Figure EV2/repeat 1/Specimen_001_B10_B10.fcs
- __MACOSX/Figure EV2/repeat 1/._Specimen_001_B10_B10.fcs
- Figure EV2/repeat 1/Specimen_001_C4_C04.fcs
- __MACOSX/Figure EV2/repeat 1/._Specimen_001_C4_C04.fcs
- Figure EV2/repeat 1/Specimen_001_E7_E07.fcs
- __MACOSX/Figure EV2/repeat 1/._Specimen_001_E7_E07.fcs
- Figure EV2/repeat 1/Specimen_001_F3_F03.fcs
- __MACOSX/Figure EV2/repeat 1/._Specimen_001_F3_F03.fcs
- Figure EV2/repeat 1/Specimen_001_D10_D10.fcs
- __MACOSX/Figure EV2/repeat 1/._Specimen_001_D10_D10.fcs
- Figure EV2/repeat 1/Specimen_001_D8_D08.fcs
- __MACOSX/Figure EV2/repeat 1/._Specimen_001_D8_D08.fcs
- Figure EV2/repeat 1/Specimen_001_F1_F01.fcs
- __MACOSX/Figure EV2/repeat 1/._Specimen_001_F1_F01.fcs
- Figure EV2/repeat 1/Specimen_001_D12_D12.fcs
- __MACOSX/Figure EV2/repeat 1/._Specimen_001_D12_D12.fcs
- Figure EV2/repeat 1/Specimen_001_B9_B09.fcs
- __MACOSX/Figure EV2/repeat 1/._Specimen_001_B9_B09.fcs
- Figure EV2/repeat 1/Specimen_001_E5_E05.fcs
- __MACOSX/Figure EV2/repeat 1/._Specimen_001_E5_E05.fcs
- Figure EV2/repeat 1/Specimen_001_C6_C06.fcs
- __MACOSX/Figure EV2/repeat 1/._Specimen_001_C6_C06.fcs
- Figure EV2/repeat 1/Specimen_001_B12_B12.fcs
- __MACOSX/Figure EV2/repeat 1/._Specimen_001_B12_B12.fcs
- Figure EV2/repeat 1/Specimen_001_A1_A01.fcs
- __MACOSX/Figure EV2/repeat 1/._Specimen_001_A1_A01.fcs
- Figure EV2/repeat 1/Specimen_001_E9_E09.fcs
- __MACOSX/Figure EV2/repeat 1/._Specimen_001_E9_E09.fcs
- Figure EV2/repeat 1/Specimen_001_G2_G02.fcs
- __MACOSX/Figure EV2/repeat 1/._Specimen_001_G2_G02.fcs
- Figure EV2/repeat 1/Specimen_001_D6_D06.fcs
- __MACOSX/Figure EV2/repeat 1/._Specimen_001_D6_D06.fcs
- Figure EV2/repeat 1/Specimen_001_C12_C12.fcs
- __MACOSX/Figure EV2/repeat 1/._Specimen_001_C12_C12.fcs
- Figure EV2/repeat 1/Specimen_001_B5_B05.fcs
- __MACOSX/Figure EV2/repeat 1/._Specimen_001_B5_B05.fcs
- Figure EV2/repeat 1/Specimen_001_H1_H01.fcs
- __MACOSX/Figure EV2/repeat 1/._Specimen_001_H1_H01.fcs
- Figure EV2/repeat 1/Specimen_001_D7_D07.fcs
- __MACOSX/Figure EV2/repeat 1/._Specimen_001_D7_D07.fcs
- Figure EV2/repeat 1/Specimen_001_B4_B04.fcs
- __MACOSX/Figure EV2/repeat 1/._Specimen_001_B4_B04.fcs
- Figure EV2/repeat 1/Specimen_001_E8_E08.fcs
- __MACOSX/Figure EV2/repeat 1/._Specimen_001_E8_E08.fcs
- Figure EV2/repeat 1/Specimen_001_G3_G03.fcs
- __MACOSX/Figure EV2/repeat 1/._Specimen_001_G3_G03.fcs
- Figure EV2/repeat 1/Specimen_001_E4_E04.fcs
- __MACOSX/Figure EV2/repeat 1/._Specimen_001_E4_E04.fcs
- Figure EV2/repeat 1/Specimen_001_C7_C07.fcs
- __MACOSX/Figure EV2/repeat 1/._Specimen_001_C7_C07.fcs
- Figure EV2/repeat 1/Specimen_001_B8_B08.fcs
- __MACOSX/Figure EV2/repeat 1/._Specimen_001_B8_B08.fcs
- Figure EV2/repeat 2/Specimen_001_A8_A08.fcs
- __MACOSX/Figure EV2/repeat 2/._Specimen_001_A8_A08.fcs
- Figure EV2/repeat 2/Specimen_001_C3_C03.fcs
- __MACOSX/Figure EV2/repeat 2/._Specimen_001_C3_C03.fcs
- Figure EV2/repeat 2/Specimen_001_A11_A11.fcs
- __MACOSX/Figure EV2/repeat 2/._Specimen_001_A11_A11.fcs
- Figure EV2/repeat 2/Specimen_001_H9_H09.fcs
- __MACOSX/Figure EV2/repeat 2/._Specimen_001_H9_H09.fcs
- Figure EV2/repeat 2/Specimen_001_F4_F04.fcs
- __MACOSX/Figure EV2/repeat 2/._Specimen_001_F4_F04.fcs
- Figure EV2/repeat 2/Specimen_001_D3_D03.fcs
- __MACOSX/Figure EV2/repeat 2/._Specimen_001_D3_D03.fcs
- Figure EV2/repeat 2/Specimen_001_F8_F08.fcs
- __MACOSX/Figure EV2/repeat 2/._Specimen_001_F8_F08.fcs
- Figure EV2/repeat 2/Specimen_001_H10_H10.fcs
- __MACOSX/Figure EV2/repeat 2/._Specimen_001_H10_H10.fcs
- Figure EV2/repeat 2/Specimen_001_H5_H05.fcs
- __MACOSX/Figure EV2/repeat 2/._Specimen_001_H5_H05.fcs
- Figure EV2/repeat 2/Specimen_001_A4_A04.fcs
- __MACOSX/Figure EV2/repeat 2/._Specimen_001_A4_A04.fcs
- Figure EV2/repeat 2/Specimen_001_G7_G07.fcs
- __MACOSX/Figure EV2/repeat 2/._Specimen_001_G7_G07.fcs
- Figure EV2/repeat 2/Specimen_001_A5_A05.fcs
- __MACOSX/Figure EV2/repeat 2/._Specimen_001_A5_A05.fcs
- Figure EV2/repeat 2/Specimen_001_G6_G06.fcs
- __MACOSX/Figure EV2/repeat 2/._Specimen_001_G6_G06.fcs
- Figure EV2/repeat 2/Specimen_001_F10_F10.fcs
- __MACOSX/Figure EV2/repeat 2/._Specimen_001_F10_F10.fcs
- Figure EV2/repeat 2/Specimen_001_H4_H04.fcs
- __MACOSX/Figure EV2/repeat 2/._Specimen_001_H4_H04.fcs
- Figure EV2/repeat 2/Specimen_001_D2_D02.fcs
- __MACOSX/Figure EV2/repeat 2/._Specimen_001_D2_D02.fcs
- Figure EV2/repeat 2/Specimen_001_B1_B01.fcs
- __MACOSX/Figure EV2/repeat 2/._Specimen_001_B1_B01.fcs
- Figure EV2/repeat 2/Specimen_001_F9_F09.fcs
- __MACOSX/Figure EV2/repeat 2/._Specimen_001_F9_F09.fcs
- Figure EV2/repeat 2/Specimen_001_F5_F05.fcs
- __MACOSX/Figure EV2/repeat 2/._Specimen_001_F5_F05.fcs
- Figure EV2/repeat 2/Specimen_001_A10_A10.fcs
- __MACOSX/Figure EV2/repeat 2/._Specimen_001_A10_A10.fcs
- Figure EV2/repeat 2/Specimen_001_H8_H08.fcs
- __MACOSX/Figure EV2/repeat 2/._Specimen_001_H8_H08.fcs
- Figure EV2/repeat 2/Specimen_001_G10_G10.fcs
- __MACOSX/Figure EV2/repeat 2/._Specimen_001_G10_G10.fcs
- Figure EV2/repeat 2/Specimen_001_E1_E01.fcs
- __MACOSX/Figure EV2/repeat 2/._Specimen_001_E1_E01.fcs
- Figure EV2/repeat 2/Specimen_001_A9_A09.fcs
- __MACOSX/Figure EV2/repeat 2/._Specimen_001_A9_A09.fcs
- Figure EV2/repeat 2/Specimen_001_C2_C02.fcs
- __MACOSX/Figure EV2/repeat 2/._Specimen_001_C2_C02.fcs
- Figure EV2/repeat 2/Specimen_001_G8_G08.fcs
- __MACOSX/Figure EV2/repeat 2/._Specimen_001_G8_G08.fcs
- Figure EV2/repeat 2/Specimen_001_E3_E03.fcs
- __MACOSX/Figure EV2/repeat 2/._Specimen_001_E3_E03.fcs
- Figure EV2/repeat 2/Specimen_001_F7_F07.fcs
- __MACOSX/Figure EV2/repeat 2/._Specimen_001_F7_F07.fcs
- Figure EV2/repeat 2/Specimen_001_A12_A12.fcs
- __MACOSX/Figure EV2/repeat 2/._Specimen_001_A12_A12.fcs
- Figure EV2/repeat 2/Specimen_001_H6_H06.fcs
- __MACOSX/Figure EV2/repeat 2/._Specimen_001_H6_H06.fcs
- Figure EV2/repeat 2/Specimen_001_B3_B03.fcs
- __MACOSX/Figure EV2/repeat 2/._Specimen_001_B3_B03.fcs
- Figure EV2/repeat 2/Specimen_001_G4_G04.fcs
- __MACOSX/Figure EV2/repeat 2/._Specimen_001_G4_G04.fcs
- Figure EV2/repeat 2/Specimen_001_A7_A07.fcs
- __MACOSX/Figure EV2/repeat 2/._Specimen_001_A7_A07.fcs
- Figure EV2/repeat 2/Specimen_001_G5_G05.fcs
- __MACOSX/Figure EV2/repeat 2/._Specimen_001_G5_G05.fcs
- Figure EV2/repeat 2/Specimen_001_A6_A06.fcs
- __MACOSX/Figure EV2/repeat 2/._Specimen_001_A6_A06.fcs
- Figure EV2/repeat 2/Specimen_001_B2_B02.fcs
- __MACOSX/Figure EV2/repeat 2/._Specimen_001_B2_B02.fcs
- Figure EV2/repeat 2/Specimen_001_D1_D01.fcs
- __MACOSX/Figure EV2/repeat 2/._Specimen_001_D1_D01.fcs
- Figure EV2/repeat 2/Specimen_001_H7_H07.fcs
- __MACOSX/Figure EV2/repeat 2/._Specimen_001_H7_H07.fcs
- Figure EV2/repeat 2/Specimen_001_F6_F06.fcs
- __MACOSX/Figure EV2/repeat 2/._Specimen_001_F6_F06.fcs
- Figure EV2/repeat 2/Specimen_001_C1_C01.fcs
- __MACOSX/Figure EV2/repeat 2/._Specimen_001_C1_C01.fcs
- Figure EV2/repeat 2/Specimen_001_G9_G09.fcs
- __MACOSX/Figure EV2/repeat 2/._Specimen_001_G9_G09.fcs
- Figure EV2/repeat 2/Specimen_001_E2_E02.fcs
- __MACOSX/Figure EV2/repeat 2/._Specimen_001_E2_E02.fcs
- Figure EV2/repeat 2/Specimen_001_D11_D11.fcs
- __MACOSX/Figure EV2/repeat 2/._Specimen_001_D11_D11.fcs
- Figure EV2/repeat 2/Specimen_001_F2_F02.fcs
- __MACOSX/Figure EV2/repeat 2/._Specimen_001_F2_F02.fcs
- Figure EV2/repeat 2/Specimen_001_D9_D09.fcs
- __MACOSX/Figure EV2/repeat 2/._Specimen_001_D9_D09.fcs
- Figure EV2/repeat 2/Specimen_001_B11_B11.fcs
- __MACOSX/Figure EV2/repeat 2/._Specimen_001_B11_B11.fcs
- Figure EV2/repeat 2/Specimen_001_C5_C05.fcs
- __MACOSX/Figure EV2/repeat 2/._Specimen_001_C5_C05.fcs
- Figure EV2/repeat 2/Specimen_001_E6_E06.fcs
- __MACOSX/Figure EV2/repeat 2/._Specimen_001_E6_E06.fcs
- Figure EV2/repeat 2/Specimen_001_G1_G01.fcs
- __MACOSX/Figure EV2/repeat 2/._Specimen_001_G1_G01.fcs
- Figure EV2/repeat 2/Specimen_001_C9_C09.fcs
- __MACOSX/Figure EV2/repeat 2/._Specimen_001_C9_C09.fcs
- Figure EV2/repeat 2/Specimen_001_A2_A02.fcs
- __MACOSX/Figure EV2/repeat 2/._Specimen_001_A2_A02.fcs
- Figure EV2/repeat 2/Specimen_001_H3_H03.fcs
- __MACOSX/Figure EV2/repeat 2/._Specimen_001_H3_H03.fcs
- Figure EV2/repeat 2/Specimen_001_B6_B06.fcs
- __MACOSX/Figure EV2/repeat 2/._Specimen_001_B6_B06.fcs
- Figure EV2/repeat 2/Specimen_001_C11_C11.fcs
- __MACOSX/Figure EV2/repeat 2/._Specimen_001_C11_C11.fcs
- Figure EV2/repeat 2/Specimen_001_D5_D05.fcs
- __MACOSX/Figure EV2/repeat 2/._Specimen_001_D5_D05.fcs
- Figure EV2/repeat 2/Specimen_001_B7_B07.fcs
- __MACOSX/Figure EV2/repeat 2/._Specimen_001_B7_B07.fcs
- Figure EV2/repeat 2/Specimen_001_C10_C10.fcs
- __MACOSX/Figure EV2/repeat 2/._Specimen_001_C10_C10.fcs
- Figure EV2/repeat 2/Specimen_001_D4_D04.fcs
- __MACOSX/Figure EV2/repeat 2/._Specimen_001_D4_D04.fcs
- Figure EV2/repeat 2/Specimen_001_H2_H02.fcs
- __MACOSX/Figure EV2/repeat 2/._Specimen_001_H2_H02.fcs
[truncated: 58 more entries]
