# Supplementary material for: Anti-M1R/B6R antibody characterization and bispecific design for enhanced orthopoxvirus protection
Source: EMBO Mol Med. 2025 Sep 8;17(10):2713–34. doi: 10.1038/s44321-025-00299-z (PMC12514038; doi:10.1038/s44321-025-00299-z)
Supplement: Supplementary file 9 — Figure EV3 Source Data [file 44321_2025_299_MOESM9_ESM.zip]

Archive with 10 entries (7 files):
- Figure EV3/
- __MACOSX/._Figure EV3
- Figure EV3/Figure EV3C/
- __MACOSX/Figure EV3/._Figure EV3C
- Figure EV3/Figure EV3A/
- __MACOSX/Figure EV3/._Figure EV3A
- Figure EV3/Figure EV3C/Figure EV3C.xlsx
- __MACOSX/Figure EV3/Figure EV3C/._Figure EV3C.xlsx
- Figure EV3/Figure EV3A/Figure EV3A.xlsx
- __MACOSX/Figure EV3/Figure EV3A/._Figure EV3A.xlsx
