# Supplementary material for: Anti-M1R/B6R antibody characterization and bispecific design for enhanced orthopoxvirus protection
Source: EMBO Mol Med. 2025 Sep 8;17(10):2713–34. doi: 10.1038/s44321-025-00299-z (PMC12514038; doi:10.1038/s44321-025-00299-z)
Supplement: Supplementary file 9 — Figure EV3 Source Data [file 44321_2025_299_MOESM9_ESM.zip › Figure EV3/Figure EV3C/Figure EV3C.xlsx]

## Sheet: Figure EV3C
	hMB621+hmMM140					Ctr MAb
Lung	6.27387	6.18654	6.86212	5.97962	0	6.67306	7.45487	7.27361	7.31039	7.34408
Spleen	4.10686	4.6061	4.98459	3.74901	0	7.40619	7.27293	7.38333	6.17634	6.30742
Overy	7.31314	6.76319	7.18602	7.64053	7.41308	8.49261	9.01036	8.50015	8.28163	8.80115
