# Supplementary material for: Anti-M1R/B6R antibody characterization and bispecific design for enhanced orthopoxvirus protection
Source: EMBO Mol Med. 2025 Sep 8;17(10):2713–34. doi: 10.1038/s44321-025-00299-z (PMC12514038; doi:10.1038/s44321-025-00299-z)
Supplement: Supplementary file 9 — Figure EV3 Source Data [file 44321_2025_299_MOESM9_ESM.zip › Figure EV3/Figure EV3A/Figure EV3A.xlsx]

## Sheet: Figure EV3A
	hMB621+hmMM140					Ctr MAb
0	100	100	100	100	100	100	100	100	100	100
1	100.634	97.9487	96.8076	98.8811	100.657	91.2429	92.9811	91.1442	90.8037	94.3764
2	105.71	102.711	103.365	102.937	102.774	92.0198	97.8868	92.4765	93.1221	100.072
3	110.071	108.352	107.679	108.182	105.693	95.339	92.6792	85.0313	93.6631	99.7837
4	112.054	109.451	111.648	111.399	108.905	88.065	84.6792	79.7806	90.4173	89.8342
