# Supplementary material for: Anti-M1R/B6R antibody characterization and bispecific design for enhanced orthopoxvirus protection
Source: EMBO Mol Med. 2025 Sep 8;17(10):2713–34. doi: 10.1038/s44321-025-00299-z (PMC12514038; doi:10.1038/s44321-025-00299-z)
Supplement: Supplementary file 10 — Figure EV4 Source Data [file 44321_2025_299_MOESM10_ESM.zip]

Archive with 5 entries (2 files):
- Figure EV4/
- Figure EV4/Figure EV4 A-C/
- Figure EV4/Figure EV4 A-C/Figure EV4 A-C.xlsx
- Figure EV4/Figure EV4 D-F/
- Figure EV4/Figure EV4 D-F/Figure EV4 D-F.xlsx
