# Supplementary material for: Anti-M1R/B6R antibody characterization and bispecific design for enhanced orthopoxvirus protection
Source: EMBO Mol Med. 2025 Sep 8;17(10):2713–34. doi: 10.1038/s44321-025-00299-z (PMC12514038; doi:10.1038/s44321-025-00299-z)
Supplement: Supplementary file 10 — Figure EV4 Source Data [file 44321_2025_299_MOESM10_ESM.zip › Figure EV4/Figure EV4 A-C/Figure EV4 A-C.xlsx]

## Sheet: Figure EV4A weight 
	hMM1-40+hMB621					hMM1-40-sw-hMB621					hMB621-sw-hMM1-40					PBS					Control Antibody
0	100	100	100	100	100	100	100	100	100	100	100	100	100	100	100	100	100	100	100	100	100	100	100	100	100
1	93.5635	96.4075	96.858	94.9696	96.1836	95.9126	97.8476	98.7715	98.5258	97.2441	95.6693	97.7053	96.2622	96.6928	95.6345	96.7639	94.9045	95.6834	99.0093	95.9035	98.1581	95.6155	98.3174	96.4203	96.6965
2	86.4833	92.7562	93.4743	87.4516	89.823	91.1534	91.274	90.3563	93.1204	94.6569	92.4072	90.7609	93.387	90.9193	88.9406	89.3369	85.1911	88.7106	91.4918	88.1033	86.7498	88.1956	91.8676	90.7044	89.1937
3	88.2387	92.0495	94.5619	88.4467	97.3451	90.5935	89.8778	90.172	95.3317	100.787	93.1384	93.901	92.7545	89.2937	89.9301	85.3581	81.5817	82.3464	86.4219	86.7565	84.9673	83.3052	86.4835	89.5496	86.3942
4	92.2762	95.5242	98.7311	95.246	94.8009	94.2329	93.7755	87.1007	97.6659	99.0439	96.1192	96.0145	96.6072	95.2915	96.7404	83.6074	77.9193	77.4765	82.5758	84.3996	85.6803	81.0568	84.1279	88.5104	81.9149
5	93.622	92.6384	97.7643	98.01	88.4956	93.449	91.8557	81.0197	95.3317	92.2385	96.6817	93.2971	97.2398	93.0493	95.9255	77.7188			78.6713	79.5735	85.7398	77.0096	78.7437	83.545	78.3875
6	94.2071	90.6949	96.6767	98.2863	83.7943	88.0739	88.6562	80.9582	95.3931	84.8144	94.8256	89.9758	94.7096	92.3206	91.3853
7	95.0848	91.2839	98.0665	97.7335	84.458	92.3292	92.3793	81.8182	99.3858	86.2767	96.3442	93.599	96.7798	95.2354	94.0629
8	98.1861	98.7044	102.115	97.2913	95.7965	97.0325	100.233	88.3907	103.071	94.6569	98.7626	96.4976	100.23	99.2152	98.4284
9	99.9415	103.475	103.927	97.5677	103.208	103.471	104.13	96.3759	105.59	100.619	100.619	100.423	101.898	102.747	102.503

## Sheet: Figure EV4B survival
	hMM1-40+hMB621	hMM1-40-sw-hMB621	hMB621-sw-hMM1-40	PBS	Control Antibody
0	0	0	0
1	0	0	0
2	0	0	0
3	0	0	0
4	0	0	0
5	0	0	0
6	0	0	0
7	0	0	0
8	0	0	0
9	0	0	0
0					0
1					0
2					0
3					0
4					0
5					1
5					1
5					1
5					0
0				0
1				0
2				0
3				0
4				1
4				1
5				1
5				1
5				1

## Sheet: Figure EV4C Viral load
	hmMM1-40+hMB621					hmMM1-40-sw-hMB621					hMB621-sw-hmMM1-40
	5.21883	5.98248	5.21883	5.21883	5.21883	6.33505	6.55999	6.50296	6.34575	6.30537	6.83462	6.98529	6.97404	6.88462	6.51637
