# Supplementary material for: Anti-M1R/B6R antibody characterization and bispecific design for enhanced orthopoxvirus protection
Source: EMBO Mol Med. 2025 Sep 8;17(10):2713–34. doi: 10.1038/s44321-025-00299-z (PMC12514038; doi:10.1038/s44321-025-00299-z)
Supplement: Supplementary file 10 — Figure EV4 Source Data [file 44321_2025_299_MOESM10_ESM.zip › Figure EV4/Figure EV4 D-F/Figure EV4 D-F.xlsx]

## Sheet: Figure EV4D weight
	hMM1-40+hMB621					hMM1-40-sw-hMB621					hMB621-sw-hMM1-40					PBS					Control Antibody
0	100	100	100	100	100	100	100	100	100	100	100	100	100	100	100	100	100	100	100	100	100	100	100	100	100
1	100.116	96.0166	97.1719	94.7309	96.223	92.9959	98.9374	95.6965	97.4359	99.4196	96.527	93.9116	97.3727	95.9839	102.635	98.7261	93.9977	96.8698	96.6838	83.9852	94.7888	96.9308	96.4497	94.596	96.9843
2	93.1134	87.5149	88.9706	85.9305	87.8297	88.6404	90.2685	87.7123	88.718	89.4951	92.8335	84.375	90.9688	87.4355	89.9664	88.1297	86.1835	89.4913	88.1647	77.537	88.2611	87.1652	87.6923	85.4145	88.0579
3	90.7407	86.742	89.8756	85.5942	88.8489	89.5821	89.7092	87.2027	86.6097	89.8433	95.5899	81.8427	92.0635	86.0011	88.6211	84.6555	83.7486	87.3672	82.5043		87.2189	85.2679	84.2604	82.8961	87.4548
4	95.0232	91.082	90.9502	90.6951	92.0863	92.3484	90.4922	94.1676	89.4017	92.2229	93.054	83.4052	94.1434	91.3941	93.4978	86.3347	84.9943	87.7585	78.8336		91.2233	86.6629	79.4675	84.3127	90.4704
5	99.1319	91.2604	92.7602	93.778	93.1655	88.5227	89.4855	89.128	84.5584	91.0621	87.0452	83.5129	92.3919	87.3781	94.0583	81.6445	82.1065	81.0509			89.0839	80.9152		76.7051	85.585
6	97.338	90.3686	91.7986	93.4417	91.5468	87.6987	91.6667	90.6002	86.7806	91.5845	83.8478	86.2069	91.7898	87.5502	94.787
7	98.669	90.6064	92.8167	93.722	94.7242	92.525	94.2953	96.2061	94.0741	93.5577	89.1951	86.2069	94.855	91.7957	95.2915
8	101.1	95.1843	95.1358	97.7018	98.8609	100.294	98.434	101.076	98.1766	98.6071	95.204	88.0388	97.8654	95.2381	100.897
9	99.7107	93.9358	97.0023	98.0942	100.839	95.9388	97.0358	104.643	98.0057	97.3883	99.7244	88.847	100.274	98.0493	103.027

## Sheet: Figure EV4E survival
	hMM1-40+hMB621	hMM1-40-sw-hMB621	hMB621-sw-hMM1-40	PBS	Control Antibody
0	0	0	0
1	0	0	0
2	0	0	0
3	0	0	0
4	0	0	0
5	0	0	0
6	0	0	0
7	0	0	0
8	0	0	0
9	0	0	0
0					0
1					0
2					0
3					0
4					1
5					1
5					0
0				0
1				0
2				1
3				0
4				1
4				0

## Sheet: Figure EV4F Viral load
hmMM1-40+hMB621					hmMM1-40-sw-hMB621					hMB621-sw-hmMM1-40
5.21883	5.72119	5.21883	5.21883	5.21883	6.05687	5.21883	5.21883	5.21883	5.94747	5.80231	5.21883	5.21883	5.8129	5.21883
